# Supplementary material for: Scattering-angle-dependent Christiansen color spectra data of poly(vinyl chloride) (PVC) suspended in styrene liquid and a comprehensive data list of wavelength-dependent refractive indices of PVC
Source: Data Brief. 2018 Aug 30;20:1099–104. doi: 10.1016/j.dib.2018.08.101 (PMC6139890; doi:10.1016/j.dib.2018.08.101)
Supplement: Supplementary file 2 — Supplementary material [file mmc2.xlsx]

## Sheet: V-polarization
Viewing angle (°)	0	2	4	6	8	10	12	14	16	18	20	22	24	26	28	30	32	34	36	38	40	42	44	46	48	50	52	54	56	58	60	62	64	66	68	70	72	74	76	78	80	82	84	86	88	90	92	94	96
Wavelength (nm)	Scattering efficiency
400	1.03445e-09	9.95887e-10	8.87585e-10	7.29474e-10	5.48871e-10	3.73482e-10	2.25087e-10	1.1572e-10	4.6984e-11	1.22967e-11	7.6662e-13	1.20651e-12	5.03037e-12	7.45676e-12	7.15369e-12	4.95108e-12	2.37887e-12	6.05229e-13	8.25962e-15	2.90516e-13	8.66383e-13	1.24185e-12	1.21484e-12	8.67741e-13	4.27937e-13	1.07159e-13	1.36471e-15	7.85199e-14	2.31196e-13	3.48891e-13	3.70271e-13	2.97399e-13	1.77015e-13	6.69946e-14	7.41959e-15	7.47963e-15	4.93128e-14	1.0227e-13	1.38672e-13	1.44168e-13	1.20102e-13	7.91498e-14	3.78207e-14	9.47829e-15	2.95386e-16	8.76436e-15	2.79473e-14	4.89542e-14	6.41741e-14
400.5	1.00587e-09	9.68501e-10	8.63416e-10	7.10003e-10	5.34675e-10	3.64259e-10	2.19902e-10	1.13344e-10	4.62179e-11	1.22093e-11	7.95591e-13	1.12453e-12	4.83281e-12	7.23153e-12	6.98345e-12	4.86721e-12	2.36276e-12	6.15701e-13	9.84714e-15	2.68943e-13	8.27923e-13	1.20243e-12	1.18798e-12	8.5765e-13	4.29784e-13	1.11874e-13	1.43324e-15	7.13001e-14	2.18927e-13	3.36271e-13	3.61435e-13	2.94009e-13	1.77939e-13	6.94864e-14	8.70362e-15	6.00994e-15	4.51846e-14	9.68211e-14	1.33638e-13	1.40877e-13	1.19004e-13	7.97995e-14	3.92229e-14	1.0557e-14	2.94741e-16	7.45281e-15	2.55971e-14	4.61583e-14	6.15985e-14
401	9.7798e-10	9.41738e-10	8.39827e-10	6.91003e-10	5.20787e-10	3.55214e-10	2.14808e-10	1.11002e-10	4.54548e-11	1.21185e-11	8.24252e-13	1.04684e-12	4.64141e-12	7.01165e-12	6.81569e-12	4.78333e-12	2.34574e-12	6.25648e-13	1.18719e-14	2.48542e-13	7.90697e-13	1.16375e-12	1.16121e-12	8.47227e-13	4.31251e-13	1.16488e-13	1.74787e-15	6.45357e-14	2.07095e-13	3.23877e-13	3.5259e-13	2.90429e-13	1.78669e-13	7.18919e-14	1.006e-14	4.73358e-15	4.1281e-14	9.15356e-14	1.28659e-13	1.37534e-13	1.17788e-13	8.03341e-14	4.05658e-14	1.16547e-14	3.83469e-16	6.26744e-15	2.33679e-14	4.3444e-14	5.90446e-14
401.5	9.50758e-10	9.15609e-10	8.16808e-10	6.72404e-10	5.07201e-10	3.46354e-10	2.09802e-10	1.0869e-10	4.46972e-11	1.20246e-11	8.52531e-13	9.73307e-13	4.45636e-12	6.79673e-12	6.65043e-12	4.69948e-12	2.32782e-12	6.35053e-13	1.42962e-14	2.29266e-13	7.54692e-13	1.12587e-12	1.13459e-12	8.36508e-13	4.32355e-13	1.2099e-13	2.28981e-15	5.82143e-14	1.95695e-13	3.11731e-13	3.4374e-13	2.86682e-13	1.79205e-13	7.42079e-14	1.14789e-14	3.64116e-15	3.75985e-14	8.64192e-14	1.23743e-13	1.34144e-13	1.16461e-13	8.07551e-14	4.18456e-14	1.27656e-14	5.54907e-16	5.20379e-15	2.12589e-14	4.08113e-14	5.65184e-14
402	9.24166e-10	8.90102e-10	7.94292e-10	6.54229e-10	4.9389e-10	3.3766e-10	2.04885e-10	1.06407e-10	4.3942e-11	1.19275e-11	8.80359e-13	9.03754e-13	4.27711e-12	6.58673e-12	6.48739e-12	4.61573e-12	2.30898e-12	6.43888e-13	1.70836e-14	2.11086e-13	7.19896e-13	1.08873e-12	1.10808e-12	8.25487e-13	4.33082e-13	1.25363e-13	3.04067e-15	5.23167e-14	1.84714e-13	2.9982e-13	3.34888e-13	2.82774e-13	1.79548e-13	7.6424e-14	1.295e-14	2.72308e-15	3.41311e-14	8.14686e-14	1.18889e-13	1.30713e-13	1.15027e-13	8.10644e-14	4.30576e-14	1.38829e-14	8.02472e-16	4.25696e-15	1.92677e-14	3.8264e-14	5.40232e-14
402.5	8.98194e-10	8.65167e-10	7.72271e-10	6.36444e-10	4.8085e-10	3.29132e-10	2.00041e-10	1.04153e-10	4.31897e-11	1.18269e-11	9.07653e-13	8.37973e-13	4.10365e-12	6.38146e-12	6.32674e-12	4.532e-12	2.28929e-12	6.52154e-13	2.01985e-14	1.93946e-13	6.86262e-13	1.05233e-12	1.08168e-12	8.1416e-13	4.33441e-13	1.29599e-13	3.98272e-15	4.68285e-14	1.74149e-13	2.88144e-13	3.26039e-13	2.78702e-13	1.79693e-13	7.85362e-14	1.44634e-14	1.96988e-15	3.08724e-14	7.66867e-14	1.14106e-13	1.27245e-13	1.13491e-13	8.12569e-14	4.41988e-14	1.50006e-14	1.11967e-15	3.42224e-15	1.73932e-14	3.58022e-14	5.15608e-14
403	8.72871e-10	8.40853e-10	7.5081e-10	6.19085e-10	4.68123e-10	3.20789e-10	1.95294e-10	1.01934e-10	4.24434e-11	1.17241e-11	9.34415e-13	7.75925e-13	3.93604e-12	6.1813e-12	6.16865e-12	4.44867e-12	2.26882e-12	6.59872e-13	2.36097e-14	1.77824e-13	6.53823e-13	1.01674e-12	1.05553e-12	8.02602e-13	4.33471e-13	1.337e-13	5.09941e-15	4.1735e-14	1.64002e-13	2.76739e-13	3.17242e-13	2.74499e-13	1.79668e-13	8.0549e-14	1.60118e-14	1.37233e-15	2.78202e-14	7.20775e-14	1.09408e-13	1.2376e-13	1.11866e-13	8.13467e-14	4.52699e-14	1.61146e-14	1.50038e-15	2.69476e-15	1.5634e-14	3.34303e-14	4.91417e-14
403.5	8.48125e-10	8.1709e-10	7.2981e-10	6.02102e-10	4.55649e-10	3.12601e-10	1.90625e-10	9.97401e-11	4.17004e-11	1.1618e-11	9.60506e-13	7.17348e-13	3.77381e-12	5.98577e-12	6.01284e-12	4.36536e-12	2.2475e-12	6.67006e-13	2.72822e-14	1.62671e-13	6.22487e-13	9.81884e-13	1.02953e-12	7.9077e-13	4.33142e-13	1.37642e-13	6.37338e-15	3.70195e-14	1.54255e-13	2.65577e-13	3.08461e-13	2.70153e-13	1.79449e-13	8.2448e-14	1.75845e-14	9.21086e-16	2.49666e-14	6.76363e-14	1.04785e-13	1.20254e-13	1.10149e-13	8.13261e-14	4.62669e-14	1.72183e-14	1.93816e-15	2.06957e-15	1.39872e-14	3.11458e-14	4.67638e-14
404	8.23986e-10	7.93926e-10	7.09333e-10	5.85518e-10	4.43455e-10	3.04586e-10	1.86046e-10	9.75821e-11	4.09628e-11	1.15093e-11	9.85984e-13	6.62171e-13	3.61718e-12	5.79495e-12	5.85963e-12	4.28253e-12	2.22551e-12	6.73597e-13	3.11882e-14	1.48453e-13	5.92284e-13	9.47829e-13	1.00376e-12	7.78736e-13	4.32484e-13	1.41433e-13	7.78969e-15	3.26686e-14	1.44911e-13	2.54683e-13	2.99737e-13	2.65693e-13	1.79061e-13	8.42384e-14	1.91748e-14	6.07086e-16	2.23069e-14	6.33665e-14	1.00256e-13	1.1674e-13	1.0835e-13	8.12045e-14	4.71889e-14	1.83084e-14	2.42722e-15	1.5417e-15	1.24509e-14	2.89528e-14	4.44345e-14
404.5	8.00387e-10	7.71276e-10	6.89319e-10	5.69298e-10	4.31509e-10	2.96722e-10	1.81539e-10	9.54487e-11	4.02281e-11	1.13975e-11	1.01069e-12	6.10211e-13	3.46569e-12	5.60867e-12	5.70861e-12	4.19991e-12	2.20272e-12	6.79595e-13	3.52956e-14	1.35133e-13	5.63145e-13	9.14513e-13	9.78183e-13	7.66461e-13	4.31479e-13	1.45054e-13	9.3319e-15	2.86649e-14	1.35953e-13	2.44039e-13	2.91058e-13	2.61108e-13	1.78497e-13	8.59093e-14	2.07735e-14	4.21347e-16	1.9834e-14	5.92625e-14	9.5812e-14	1.13217e-13	1.06473e-13	8.09767e-14	4.8033e-14	1.93785e-14	2.96149e-15	1.10604e-15	1.1022e-14	2.68485e-14	4.21522e-14
405	7.77392e-10	7.49187e-10	6.69777e-10	5.53452e-10	4.19836e-10	2.89021e-10	1.77113e-10	9.33491e-11	3.94994e-11	1.12837e-11	1.03464e-12	5.61358e-13	3.31933e-12	5.427e-12	5.56019e-12	4.11766e-12	2.17931e-12	6.85015e-13	3.95786e-14	1.22673e-13	5.35082e-13	8.81983e-13	9.52862e-13	7.54032e-13	4.3016e-13	1.48508e-13	1.0986e-14	2.49948e-14	1.2738e-13	2.33668e-13	2.82449e-13	2.56425e-13	1.77762e-13	8.74661e-14	2.23748e-14	3.55099e-16	1.75428e-14	5.53274e-14	9.14661e-14	1.09698e-13	1.04525e-13	8.0651e-14	4.88e-14	2.04258e-14	3.53557e-15	7.57652e-16	9.69817e-15	2.48359e-14	3.99245e-14
405.5	7.54953e-10	7.27629e-10	6.50699e-10	5.37972e-10	4.08423e-10	2.81482e-10	1.72775e-10	9.12788e-11	3.87757e-11	1.11673e-11	1.05784e-12	5.15478e-13	3.17812e-12	5.25001e-12	5.41427e-12	4.0358e-12	2.15526e-12	6.8989e-13	4.40099e-14	1.1104e-13	5.08078e-13	8.50237e-13	9.27812e-13	7.4143e-13	4.28529e-13	1.51792e-13	1.27383e-14	2.16441e-14	1.19185e-13	2.23563e-13	2.73918e-13	2.51652e-13	1.76872e-13	8.89058e-14	2.39707e-14	3.99742e-16	1.54273e-14	5.15608e-14	8.72188e-14	1.06189e-13	1.02513e-13	8.02343e-14	4.94903e-14	2.14467e-14	4.14381e-15	4.91496e-16	8.47696e-15	2.2915e-14	3.77529e-14
406	7.33044e-10	7.06578e-10	6.32062e-10	5.22841e-10	3.97246e-10	2.74094e-10	1.68508e-10	8.9238e-11	3.80566e-11	1.10484e-11	1.08016e-12	4.72422e-13	3.04166e-12	5.07715e-12	5.27072e-12	3.95439e-12	2.13054e-12	6.94193e-13	4.85624e-14	1.00198e-13	4.82081e-13	8.19219e-13	9.03005e-13	7.28652e-13	4.26589e-13	1.54892e-13	1.4574e-14	1.85973e-14	1.11355e-13	2.13727e-13	2.65467e-13	2.46791e-13	1.75825e-13	9.02256e-14	2.55541e-14	5.46802e-16	1.34806e-14	4.79568e-14	8.3073e-14	1.02693e-13	1.00443e-13	7.97205e-14	5.01003e-14	2.24362e-14	4.78079e-15	3.02573e-16	7.35462e-15	2.10839e-14	3.56385e-14
406.5	7.11656e-10	6.86025e-10	6.13875e-10	5.08066e-10	3.86314e-10	2.66852e-10	1.64316e-10	8.72248e-11	3.73431e-11	1.09272e-11	1.10162e-12	4.32086e-13	2.90998e-12	4.90874e-12	5.12956e-12	3.87338e-12	2.10523e-12	6.97927e-13	5.32121e-14	9.01115e-14	4.57067e-13	7.88969e-13	8.78476e-13	7.15731e-13	4.24346e-13	1.57812e-13	1.64809e-14	1.58398e-14	1.03884e-13	2.0415e-13	2.57099e-13	2.41852e-13	1.74618e-13	9.14218e-14	2.71188e-14	7.88079e-16	1.16966e-14	4.45164e-14	7.90315e-14	9.92156e-14	9.8315e-14	7.91189e-14	5.06314e-14	2.33911e-14	5.44164e-15	1.85905e-16	6.32805e-15	1.93424e-14	3.3583e-14
407	6.90812e-10	6.65994e-10	5.96129e-10	4.93628e-10	3.75638e-10	2.59765e-10	1.60206e-10	8.52433e-11	3.66345e-11	1.08041e-11	1.12217e-12	3.94348e-13	2.78292e-12	4.74471e-12	4.99091e-12	3.79298e-12	2.07936e-12	7.01116e-13	5.79389e-14	8.07514e-14	4.33042e-13	7.59486e-13	8.5424e-13	7.027e-13	4.21823e-13	1.6055e-13	1.84468e-14	1.33589e-14	9.67676e-14	1.94854e-13	2.48834e-13	2.36848e-13	1.73273e-13	9.24996e-14	2.86609e-14	1.11558e-15	1.00693e-14	4.12363e-14	7.50966e-14	9.57635e-14	9.61435e-14	7.84332e-14	5.10858e-14	2.43103e-14	6.12153e-15	1.366e-16	5.39436e-15	1.76909e-14	3.15908e-14
407.5	6.70471e-10	6.46443e-10	5.78802e-10	4.79524e-10	3.65191e-10	2.52819e-10	1.56171e-10	8.32895e-11	3.59319e-11	1.0679e-11	1.14183e-12	3.59087e-13	2.66036e-12	4.5848e-12	4.85467e-12	3.71304e-12	2.053e-12	7.03736e-13	6.27162e-14	7.20825e-14	4.09968e-13	7.30752e-13	8.30309e-13	6.89557e-13	4.19025e-13	1.63095e-13	2.04593e-14	1.11401e-14	8.99933e-14	1.85823e-13	2.40674e-13	2.31787e-13	1.71787e-13	9.34545e-14	3.01724e-14	1.52146e-15	8.59192e-15	3.81162e-14	7.12705e-14	9.23422e-14	9.39291e-14	7.76658e-14	5.146e-14	2.51889e-14	6.81538e-15	1.49789e-16	4.54988e-15	1.61276e-14	2.9662e-14
408	6.50594e-10	6.2735e-10	5.61862e-10	4.65747e-10	3.54969e-10	2.46014e-10	1.52209e-10	8.13654e-11	3.52338e-11	1.05516e-11	1.16051e-12	3.26174e-13	2.5422e-12	4.42904e-12	4.72085e-12	3.63362e-12	2.0261e-12	7.05814e-13	6.75258e-14	6.40723e-14	3.87802e-13	7.02749e-13	8.06678e-13	6.76317e-13	4.15939e-13	1.65451e-13	2.25071e-14	9.16938e-15	8.35488e-14	1.77056e-13	2.32616e-13	2.26673e-13	1.70161e-13	9.42888e-14	3.1649e-14	1.99816e-15	7.25788e-15	3.51504e-14	6.75554e-14	8.89549e-14	9.16748e-14	7.68192e-14	5.17571e-14	2.6025e-14	7.519e-15	2.20689e-16	3.79123e-15	1.46511e-14	2.77971e-14
408.5	6.31233e-10	6.08751e-10	5.45368e-10	4.52293e-10	3.44985e-10	2.39359e-10	1.4832e-10	7.94712e-11	3.45422e-11	1.04225e-11	1.17823e-12	2.95536e-13	2.42829e-12	4.2773e-12	4.58944e-12	3.55492e-12	1.99876e-12	7.07359e-13	7.23486e-14	5.66918e-14	3.66556e-13	6.75507e-13	7.83394e-13	6.63025e-13	4.1262e-13	1.67618e-13	2.45799e-14	7.4343e-15	7.74355e-14	1.68562e-13	2.24678e-13	2.21524e-13	1.68411e-13	9.50036e-14	3.30864e-14	2.53846e-15	6.06122e-15	3.23378e-14	6.39529e-14	8.56091e-14	8.93923e-14	7.58997e-14	5.19792e-14	2.68176e-14	8.2283e-15	3.44604e-16	3.1148e-15	1.32608e-14	2.59986e-14
409	6.1235e-10	5.90595e-10	5.29261e-10	4.39157e-10	3.35228e-10	2.32841e-10	1.44507e-10	7.76051e-11	3.38571e-11	1.02918e-11	1.19498e-12	2.67036e-13	2.31852e-12	4.12971e-12	4.46046e-12	3.4768e-12	1.97097e-12	7.0837e-13	7.71649e-14	4.99114e-14	3.46178e-13	6.48993e-13	7.60449e-13	6.49666e-13	4.09044e-13	1.69594e-13	2.6668e-14	5.9212e-15	7.16358e-14	1.60332e-13	2.16865e-13	2.16342e-13	1.66541e-13	9.55983e-14	3.44802e-14	3.13509e-15	4.99517e-15	2.9675e-14	6.0463e-14	8.23057e-14	8.70823e-14	7.49118e-14	5.21255e-14	2.75639e-14	8.93902e-15	5.1694e-16	2.5171e-15	1.1955e-14	2.42667e-14
409.5	5.93923e-10	5.72875e-10	5.13523e-10	4.26324e-10	3.25679e-10	2.26459e-10	1.4076e-10	7.57652e-11	3.31765e-11	1.01592e-11	1.21071e-12	2.4058e-13	2.21279e-12	3.98584e-12	4.33391e-12	3.3993e-12	1.94276e-12	7.08843e-13	8.19559e-14	4.37009e-14	3.26656e-13	6.23189e-13	7.37819e-13	6.36239e-13	4.05219e-13	1.71372e-13	2.87601e-14	4.61764e-15	6.61424e-14	1.52367e-13	2.09175e-13	2.1113e-13	1.64547e-13	9.60727e-14	3.58253e-14	3.78129e-15	4.0535e-15	2.71588e-14	5.70861e-14	7.90497e-14	8.4752e-14	7.3855e-14	5.21963e-14	2.82618e-14	9.64717e-15	7.33162e-16	1.99434e-15	1.07317e-14	2.26016e-14
410	5.7597e-10	5.5561e-10	4.98196e-10	4.13809e-10	3.16352e-10	2.20212e-10	1.37091e-10	7.39571e-11	3.25027e-11	1.00251e-11	1.22543e-12	2.16083e-13	2.11101e-12	3.84601e-12	4.20979e-12	3.32254e-12	1.91421e-12	7.0881e-13	8.67082e-14	3.80329e-14	3.07978e-13	5.98122e-13	7.1555e-13	6.22816e-13	4.01181e-13	1.72962e-13	3.08496e-14	3.51132e-15	6.09495e-14	1.44667e-13	2.01623e-13	2.05906e-13	1.6245e-13	9.64317e-14	3.71202e-14	4.47054e-15	3.22991e-15	2.47856e-14	5.38257e-14	7.58473e-14	8.24043e-14	7.27394e-14	5.21975e-14	2.89108e-14	1.03495e-14	9.88917e-16	1.54298e-15	9.58959e-15	2.10054e-14
410.5	5.58432e-10	5.38741e-10	4.83203e-10	4.0156e-10	3.07227e-10	2.14092e-10	1.33484e-10	7.21739e-11	3.18339e-11	9.8894e-12	1.23908e-12	1.93415e-13	2.01294e-12	3.7098e-12	4.0878e-12	3.24631e-12	1.88525e-12	7.08239e-13	9.14008e-14	3.28768e-14	2.90088e-13	5.73746e-13	6.93617e-13	6.09326e-13	3.96908e-13	1.74353e-13	3.29246e-14	2.5897e-15	5.60441e-14	1.37224e-13	1.94196e-13	2.00664e-13	1.6024e-13	9.66718e-14	3.83592e-14	5.19625e-15	2.51791e-15	2.25512e-14	5.06769e-14	7.26976e-14	8.00461e-14	7.15616e-14	5.21243e-14	2.9508e-14	1.10421e-14	1.27985e-15	1.15923e-15	8.5259e-15	1.94756e-14
411	5.41352e-10	5.22312e-10	4.68608e-10	3.89628e-10	2.98325e-10	2.08109e-10	1.29951e-10	7.04206e-11	3.11731e-11	9.75259e-12	1.25173e-12	1.7252e-13	1.91862e-12	3.5775e-12	3.96844e-12	3.17103e-12	1.85605e-12	7.07196e-13	9.60263e-14	2.82091e-14	2.72998e-13	5.50111e-13	6.72078e-13	5.95882e-13	3.92437e-13	1.75566e-13	3.49808e-14	1.84145e-15	5.14198e-14	1.30044e-13	1.86918e-13	1.95434e-13	1.57939e-13	9.68033e-14	3.95412e-14	5.95278e-15	1.91148e-15	2.04536e-14	4.76453e-14	6.96065e-14	7.76819e-14	7.03331e-14	5.19852e-14	3.00552e-14	1.17228e-14	1.60199e-15	8.3946e-16	7.53894e-15	1.80148e-14
411.5	5.24687e-10	5.06279e-10	4.5436e-10	3.77972e-10	2.89614e-10	2.02251e-10	1.26485e-10	6.86942e-11	3.05169e-11	9.61435e-12	1.26331e-12	1.53282e-13	1.82785e-12	3.44874e-12	3.85132e-12	3.09635e-12	1.8265e-12	7.05651e-13	1.00563e-13	2.40016e-14	2.56667e-13	5.27145e-13	6.50894e-13	5.82412e-13	3.87766e-13	1.76579e-13	3.70075e-14	1.2549e-15	4.70652e-14	1.23115e-13	1.79775e-13	1.902e-13	1.55543e-13	9.68189e-14	4.06621e-14	6.73395e-15	1.40437e-15	1.84872e-14	4.4727e-14	6.65764e-14	7.5313e-14	6.90526e-14	5.17774e-14	3.05499e-14	1.23877e-14	1.95119e-15	5.79963e-16	6.62659e-15	1.66207e-14
412	5.08452e-10	4.90659e-10	4.40464e-10	3.66598e-10	2.81106e-10	1.96521e-10	1.23086e-10	6.69962e-11	2.98676e-11	9.47502e-12	1.27388e-12	1.35628e-13	1.7406e-12	3.32361e-12	3.73654e-12	3.02253e-12	1.79672e-12	7.03639e-13	1.05005e-13	2.02297e-14	2.41085e-13	5.04871e-13	6.30086e-13	5.68984e-13	3.82904e-13	1.77407e-13	3.89996e-14	8.18955e-16	4.29724e-14	1.16442e-13	1.72787e-13	1.84982e-13	1.53063e-13	9.67275e-14	4.17215e-14	7.53425e-15	9.90627e-16	1.66487e-14	4.19228e-14	6.36092e-14	7.29491e-14	6.77283e-14	5.15063e-14	3.0992e-14	1.30347e-14	2.32365e-15	3.77086e-16	5.78642e-15	1.52947e-14
412.5	4.92618e-10	4.75423e-10	4.26914e-10	3.55492e-10	2.72797e-10	1.90911e-10	1.19751e-10	6.53251e-11	2.92247e-11	9.33426e-12	1.28336e-12	1.1947e-13	1.65672e-12	3.20199e-12	3.6241e-12	2.94938e-12	1.76665e-12	7.01148e-13	1.09338e-13	1.68682e-14	2.26209e-13	4.8327e-13	6.09649e-13	5.55572e-13	3.77868e-13	1.78049e-13	4.09496e-14	5.22793e-16	3.91318e-14	1.10017e-13	1.65947e-13	1.79779e-13	1.50505e-13	9.65295e-14	4.2715e-14	8.34872e-15	6.64248e-16	1.49341e-14	3.92311e-14	6.07086e-14	7.05895e-14	6.63606e-14	5.11717e-14	3.13812e-14	1.36612e-14	2.71556e-15	2.27169e-16	5.01603e-15	1.40346e-14
413	4.77189e-10	4.60575e-10	4.13695e-10	3.44659e-10	2.64679e-10	1.85426e-10	1.16482e-10	6.36796e-11	2.85884e-11	9.19285e-12	1.29178e-12	1.04727e-13	1.57612e-12	3.08383e-12	3.51399e-12	2.87713e-12	1.7364e-12	6.98184e-13	1.13551e-13	1.38944e-14	2.12036e-13	4.62338e-13	5.89603e-13	5.42213e-13	3.72658e-13	1.78505e-13	4.28519e-14	3.55975e-16	3.55353e-14	1.03836e-13	1.59258e-13	1.74602e-13	1.4787e-13	9.62255e-14	4.36425e-14	9.17191e-15	4.19459e-16	1.33392e-14	3.66522e-14	5.78762e-14	6.82402e-14	6.49561e-14	5.07762e-14	3.17176e-14	1.42643e-14	3.12342e-15	1.2664e-16	4.31291e-15	1.2841e-14
413.5	4.62136e-10	4.46087e-10	4.00802e-10	3.3408e-10	2.56744e-10	1.80053e-10	1.13279e-10	6.20626e-11	2.79583e-11	9.05024e-12	1.29912e-12	9.13188e-14	1.49872e-12	2.969e-12	3.40612e-12	2.80569e-12	1.70596e-12	6.94784e-13	1.17631e-13	1.12837e-14	1.98536e-13	4.42059e-13	5.69928e-13	5.28908e-13	3.67291e-13	1.7878e-13	4.47003e-14	3.08319e-16	3.21729e-14	9.78971e-14	1.52725e-13	1.69453e-13	1.45168e-13	9.58208e-14	4.4501e-14	9.99931e-15	2.50519e-16	1.18599e-14	3.41838e-14	5.5115e-14	6.59052e-14	6.3517e-14	5.03222e-14	3.20015e-14	1.48426e-14	3.54372e-15	7.19234e-17	3.67435e-15	1.1712e-14
414	4.47487e-10	4.31986e-10	3.8824e-10	3.23765e-10	2.49e-10	1.74807e-10	1.10139e-10	6.04728e-11	2.73357e-11	8.90697e-12	1.30548e-12	7.91735e-14	1.42439e-12	2.85752e-12	3.30058e-12	2.73514e-12	1.67537e-12	6.90955e-13	1.21574e-13	9.01488e-15	1.85695e-13	4.22435e-13	5.50668e-13	5.1568e-13	3.61785e-13	1.78883e-13	4.64911e-14	3.70075e-16	2.90362e-14	9.21956e-14	1.46349e-13	1.64346e-13	1.42407e-13	9.53213e-14	4.52929e-14	1.08265e-14	1.51876e-16	1.04923e-14	3.18258e-14	5.24252e-14	6.35887e-14	6.20483e-14	4.9815e-14	3.22329e-14	1.53947e-14	3.97347e-15	5.9536e-17	3.09799e-15	1.06476e-14
414.5	4.33202e-10	4.18244e-10	3.75985e-10	3.13704e-10	2.4144e-10	1.69676e-10	1.07063e-10	5.89088e-11	2.6719e-11	8.76294e-12	1.31075e-12	6.82182e-14	1.35304e-12	2.74935e-12	3.1972e-12	2.66539e-12	1.64464e-12	6.86689e-13	1.25369e-13	7.0661e-15	1.73484e-13	4.03441e-13	5.3179e-13	5.02516e-13	3.56131e-13	1.78809e-13	4.8217e-14	5.31753e-16	2.61156e-14	8.67301e-14	1.4013e-13	1.59276e-13	1.39585e-13	9.4724e-14	4.60129e-14	1.1649e-14	1.18084e-16	9.23145e-15	2.9576e-14	4.98081e-14	6.12929e-14	6.05522e-14	4.9255e-14	3.24123e-14	1.59177e-14	4.4092e-15	8.60439e-17	2.58101e-15	9.64562e-15
415	4.19286e-10	4.04837e-10	3.64041e-10	3.03886e-10	2.34051e-10	1.64653e-10	1.04045e-10	5.73707e-11	2.61096e-11	8.61807e-12	1.31495e-12	5.83808e-14	1.28461e-12	2.6443e-12	3.09614e-12	2.59657e-12	1.6138e-12	6.82009e-13	1.29009e-13	5.41602e-15	1.61879e-13	3.85079e-13	5.13299e-13	4.89452e-13	3.50356e-13	1.78558e-13	4.98758e-14	7.8426e-16	2.34024e-14	8.14892e-14	1.3407e-13	1.54255e-13	1.36716e-13	9.40351e-14	4.66627e-14	1.24632e-14	1.4385e-16	8.07347e-15	2.74315e-14	4.7265e-14	5.90215e-14	5.90337e-14	4.8643e-14	3.25402e-14	1.64104e-14	4.84819e-15	1.48095e-16	2.1207e-15	8.70522e-15
415.5	4.05723e-10	3.91778e-10	3.52403e-10	2.94307e-10	2.2684e-10	1.59746e-10	1.0109e-10	5.58586e-11	2.55064e-11	8.47266e-12	1.31814e-12	4.95964e-14	1.21896e-12	2.54238e-12	2.99723e-12	2.5286e-12	1.58285e-12	6.7694e-13	1.32486e-13	4.04492e-15	1.50869e-13	3.67325e-13	4.95211e-13	4.76475e-13	3.44461e-13	1.78148e-13	5.14636e-14	1.11882e-15	2.08882e-14	7.64751e-14	1.28171e-13	1.49286e-13	1.33804e-13	9.32588e-14	4.72411e-14	1.32651e-14	2.24037e-16	7.01391e-15	2.53928e-14	4.47981e-14	5.67767e-14	5.74963e-14	4.79855e-14	3.26182e-14	1.68725e-14	5.28774e-15	2.4241e-16	1.71443e-15	7.8251e-15
416	3.92518e-10	3.79062e-10	3.41052e-10	2.84971e-10	2.19801e-10	1.54946e-10	9.81951e-11	5.43726e-11	2.49104e-11	8.32684e-12	1.32029e-12	4.17984e-14	1.15606e-12	2.44349e-12	2.90055e-12	2.46156e-12	1.55189e-12	6.71475e-13	1.35791e-13	2.93305e-15	1.40427e-13	3.50179e-13	4.77518e-13	4.63607e-13	3.38454e-13	1.77566e-13	5.29761e-14	1.527e-15	1.85644e-14	7.16787e-14	1.22433e-13	1.44374e-13	1.30852e-13	9.23975e-14	4.77496e-14	1.40514e-14	3.53655e-16	6.04853e-15	2.34558e-14	4.24072e-14	5.45632e-14	5.59435e-14	4.72825e-14	3.2646e-14	1.73017e-14	5.72493e-15	3.65788e-16	1.35941e-15	7.00358e-15
416.5	3.79647e-10	3.66665e-10	3.29989e-10	2.75861e-10	2.12927e-10	1.50252e-10	9.53586e-11	5.29127e-11	2.43215e-11	8.1805e-12	1.32142e-12	3.49245e-14	1.09577e-12	2.34763e-12	2.80595e-12	2.39541e-12	1.52083e-12	6.65626e-13	1.38922e-13	2.06196e-15	1.30533e-13	3.33626e-13	4.60225e-13	4.50848e-13	3.32346e-13	1.76828e-13	5.44089e-14	2.00069e-15	1.64221e-14	6.70981e-14	1.16856e-13	1.39521e-13	1.27867e-13	9.14555e-14	4.81859e-14	1.48187e-14	5.27849e-16	5.17309e-15	2.16192e-14	4.00941e-14	5.23817e-14	5.43788e-14	4.65372e-14	3.2625e-14	1.76978e-14	6.1573e-15	5.15134e-16	1.05291e-15	6.23922e-15
417	3.67113e-10	3.54593e-10	3.1922e-10	2.66981e-10	2.0622e-10	1.4567e-10	9.25806e-11	5.14778e-11	2.37394e-11	8.03397e-12	1.32154e-12	2.89161e-14	1.03803e-12	2.25465e-12	2.71363e-12	2.33024e-12	1.48981e-12	6.59417e-13	1.41876e-13	1.41342e-15	1.21174e-13	3.17651e-13	4.43323e-13	4.38218e-13	3.26152e-13	1.75938e-13	5.57622e-14	2.53221e-15	1.44537e-14	6.27278e-14	1.11442e-13	1.34735e-13	1.24856e-13	9.04357e-14	4.85523e-14	1.55643e-14	7.42027e-16	4.38309e-15	1.98815e-14	3.78573e-14	5.02366e-14	5.28056e-14	4.5753e-14	3.25574e-14	1.80601e-14	6.58309e-15	6.87464e-16	7.92191e-16	5.53019e-15
417.5	3.54903e-10	3.42831e-10	3.08717e-10	2.58315e-10	1.99673e-10	1.41185e-10	8.98587e-11	5.0068e-11	2.31638e-11	7.88697e-12	1.32066e-12	2.37143e-14	9.82743e-13	2.16456e-12	2.62331e-12	2.26595e-12	1.45871e-12	6.5286e-13	1.44644e-13	9.70108e-16	1.12321e-13	3.02239e-13	4.26815e-13	4.25716e-13	3.19875e-13	1.74892e-13	5.70309e-14	3.11401e-15	1.265e-14	5.85599e-14	1.06184e-13	1.30014e-13	1.21818e-13	8.93408e-14	4.88472e-14	1.62847e-14	9.91608e-16	3.67451e-15	1.8239e-14	3.56969e-14	4.81271e-14	5.12259e-14	4.49314e-14	3.24429e-14	1.83874e-14	6.99939e-15	8.79832e-16	5.74513e-16	4.87472e-15
418	3.43028e-10	3.3139e-10	2.9849e-10	2.49885e-10	1.9329e-10	1.36811e-10	8.71967e-11	4.86844e-11	2.25964e-11	7.74016e-12	1.3188e-12	1.92655e-14	9.29865e-13	2.07735e-12	2.53519e-12	2.20267e-12	1.42774e-12	6.45981e-13	1.47228e-13	7.15418e-16	1.03963e-13	2.87402e-13	4.10724e-13	4.13361e-13	3.13538e-13	1.73708e-13	5.82157e-14	3.73913e-15	1.1004e-14	5.45946e-14	1.01095e-13	1.25372e-13	1.18768e-13	8.818e-14	4.9075e-14	1.69789e-14	1.27236e-15	3.04313e-15	1.66901e-14	3.36163e-14	4.60606e-14	4.96455e-14	4.40788e-14	3.22849e-14	1.86801e-14	7.40508e-15	1.08951e-15	3.97228e-16	4.2712e-15
418.5	3.31459e-10	3.20243e-10	2.88529e-10	2.41657e-10	1.8706e-10	1.32532e-10	8.45902e-11	4.73249e-11	2.20354e-11	7.59277e-12	1.31598e-12	1.55153e-14	8.79286e-13	1.99278e-12	2.44912e-12	2.14033e-12	1.39675e-12	6.38778e-13	1.4962e-13	6.33257e-16	9.60771e-14	2.73099e-13	3.95021e-13	4.01144e-13	3.07128e-13	1.72377e-13	5.93116e-14	4.40078e-15	9.5067e-15	5.08218e-14	9.61612e-14	1.20804e-13	1.15702e-13	8.69521e-14	4.92323e-14	1.76437e-14	1.58008e-15	2.48468e-15	1.52321e-14	3.16119e-14	4.40342e-14	4.8064e-14	4.31937e-14	3.20834e-14	1.89374e-14	7.79758e-15	1.31377e-15	2.57608e-16	3.71749e-15
419	3.20199e-10	3.09386e-10	2.78824e-10	2.33636e-10	1.8098e-10	1.28354e-10	8.2037e-11	4.59896e-11	2.14818e-11	7.44561e-12	1.31217e-12	1.24134e-14	8.30922e-13	1.91095e-12	2.36505e-12	2.07893e-12	1.36584e-12	6.31248e-13	1.51817e-13	7.08304e-16	8.86441e-14	2.59328e-13	3.79708e-13	3.89081e-13	3.00663e-13	1.70911e-13	6.03198e-14	5.09249e-15	8.1508e-15	4.72389e-14	9.13882e-14	1.16311e-13	1.12629e-13	8.56584e-14	4.93231e-14	1.82768e-14	1.91082e-15	1.99508e-15	1.38625e-14	2.96838e-14	4.20523e-14	4.64868e-14	4.22815e-14	3.18398e-14	1.91593e-14	8.17561e-15	1.55003e-15	1.53045e-16	3.21174e-15
419.5	3.09243e-10	2.98827e-10	2.69377e-10	2.25829e-10	1.75053e-10	1.24274e-10	7.95408e-11	4.46797e-11	2.09353e-11	7.29861e-12	1.30749e-12	9.91129e-15	7.8473e-13	1.83172e-12	2.28307e-12	2.01855e-12	1.33506e-12	6.23448e-13	1.53823e-13	9.25913e-16	8.16507e-14	2.46088e-13	3.64796e-13	3.7719e-13	2.94164e-13	1.69317e-13	6.12393e-14	5.80845e-15	6.92899e-15	4.38389e-14	8.67741e-14	1.11905e-13	1.09554e-13	8.43102e-14	4.93469e-14	1.88777e-14	2.26084e-15	1.57025e-15	1.25782e-14	2.78336e-14	4.01153e-14	4.49169e-14	4.13438e-14	3.15573e-14	1.93464e-14	8.53788e-15	1.79593e-15	8.09375e-17	2.75201e-15
420	2.9858e-10	2.88549e-10	2.60184e-10	2.18223e-10	1.69274e-10	1.2029e-10	7.70974e-11	4.3394e-11	2.03967e-11	7.15171e-12	1.30185e-12	7.96233e-15	7.40628e-13	1.75509e-12	2.20313e-12	1.95916e-12	1.30437e-12	6.15361e-13	1.55632e-13	1.27192e-15	7.50758e-14	2.33357e-13	3.50276e-13	3.65452e-13	2.87627e-13	1.67598e-13	6.20683e-14	6.54244e-15	5.83365e-15	4.06172e-14	8.23171e-14	1.07585e-13	1.0648e-13	8.29087e-14	4.93072e-14	1.94433e-14	2.62639e-15	1.20634e-15	1.13771e-14	2.60585e-14	3.82261e-14	4.33561e-14	4.03841e-14	3.12363e-14	1.9498e-14	8.8828e-15	2.04904e-15	3.87463e-17	2.33636e-15
420.5	2.88184e-10	2.78529e-10	2.51218e-10	2.108e-10	1.63633e-10	1.16394e-10	7.47033e-11	4.21299e-11	1.98637e-11	7.00455e-12	1.29527e-12	6.52094e-15	6.98474e-13	1.68085e-12	2.12505e-12	1.90064e-12	1.27374e-12	6.06974e-13	1.57239e-13	1.73281e-15	6.88985e-14	2.21111e-13	3.36124e-13	3.53875e-13	2.81041e-13	1.65749e-13	6.28029e-14	7.28887e-15	4.85713e-15	3.75673e-14	7.80135e-14	1.03343e-13	1.03407e-13	8.14498e-14	4.92006e-14	1.99719e-14	3.00393e-15	8.9929e-16	1.02551e-14	2.43579e-14	3.63823e-14	4.18042e-14	3.94022e-14	3.08773e-14	1.96137e-14	9.20852e-15	2.30701e-15	2.39707e-17	1.96259e-15
421	2.78093e-10	2.68794e-10	2.42505e-10	2.03582e-10	1.58139e-10	1.12595e-10	7.23652e-11	4.08922e-11	1.93393e-11	6.85804e-12	1.28786e-12	5.54613e-15	6.58309e-13	1.60916e-12	2.04904e-12	1.84323e-12	1.24331e-12	5.9837e-13	1.58654e-13	2.29604e-15	6.31103e-14	2.09368e-13	3.22381e-13	3.42484e-13	2.74461e-13	1.63799e-13	6.34512e-14	8.04341e-15	3.99291e-15	3.46857e-14	7.38669e-14	9.91973e-14	1.00351e-13	7.99503e-14	4.90343e-14	2.04644e-14	3.39063e-15	6.45402e-16	9.21107e-15	2.27326e-14	3.45892e-14	4.02689e-14	3.84052e-14	3.04853e-14	1.96961e-14	9.51525e-15	2.56803e-15	3.41885e-17	1.62888e-15
421.5	2.68275e-10	2.59328e-10	2.34024e-10	1.96558e-10	1.52785e-10	1.08891e-10	7.00793e-11	3.9678e-11	1.88226e-11	6.71197e-12	1.27959e-12	4.99632e-15	6.20026e-13	1.53986e-12	1.97492e-12	1.78686e-12	1.21308e-12	5.89522e-13	1.59875e-13	2.94917e-15	5.76913e-14	1.98093e-13	3.09022e-13	3.31284e-13	2.67861e-13	1.61734e-13	6.40088e-14	8.80055e-15	3.234e-15	3.19669e-14	6.98715e-14	9.51415e-14	9.73106e-14	7.84061e-14	4.8809e-14	2.0919e-14	3.78312e-15	4.409e-16	8.24119e-15	2.11807e-14	3.28473e-14	3.87507e-14	3.73938e-14	3.00608e-14	1.97447e-14	9.80144e-15	2.83002e-15	6.70317e-17	1.33306e-15
422	2.58708e-10	2.50104e-10	2.25762e-10	1.89701e-10	1.47557e-10	1.05266e-10	6.78391e-11	3.84849e-11	1.83118e-11	6.56599e-12	1.27043e-12	4.83226e-15	5.83499e-13	1.47282e-12	1.90265e-12	1.73133e-12	1.18293e-12	5.80417e-13	1.60887e-13	3.68036e-15	5.26211e-14	1.87275e-13	2.96019e-13	3.20243e-13	2.6124e-13	1.59559e-13	6.44718e-14	9.55542e-15	2.57342e-15	2.94022e-14	6.60237e-14	9.11759e-14	9.42801e-14	7.6821e-14	4.85221e-14	2.13329e-14	4.1783e-15	2.8213e-16	7.3426e-15	1.96997e-14	3.11537e-14	3.72477e-14	3.63689e-14	2.9604e-14	1.97592e-14	1.00656e-14	3.09094e-15	1.20193e-16	1.0731e-15
422.5	2.49419e-10	2.41146e-10	2.17731e-10	1.83037e-10	1.42472e-10	1.01737e-10	6.56523e-11	3.73173e-11	1.78094e-11	6.42066e-12	1.26049e-12	5.01788e-15	5.48732e-13	1.40809e-12	1.83231e-12	1.67691e-12	1.15305e-12	5.71123e-13	1.61715e-13	4.47899e-15	4.78895e-14	1.76913e-13	2.83413e-13	3.09414e-13	2.54636e-13	1.5729e-13	6.4847e-14	1.03046e-14	2.00493e-15	2.69898e-14	6.23261e-14	8.73072e-14	9.12767e-14	7.52021e-14	4.81815e-14	2.17085e-14	4.57394e-15	1.65581e-16	6.51268e-15	1.82903e-14	2.95128e-14	3.57676e-14	3.53354e-14	2.91199e-14	1.97415e-14	1.03084e-14	3.34927e-15	1.9147e-16	8.46993e-16
423	2.40381e-10	2.32429e-10	2.09913e-10	1.76547e-10	1.37515e-10	9.82924e-11	6.35141e-11	3.6171e-11	1.73141e-11	6.27581e-12	1.24974e-12	5.51722e-15	5.15644e-13	1.34558e-12	1.7638e-12	1.62345e-12	1.12336e-12	5.6163e-13	1.62345e-13	5.33433e-15	4.3479e-14	1.66986e-13	2.71169e-13	2.98765e-13	2.48039e-13	1.54928e-13	6.51313e-14	1.10438e-14	1.52212e-15	2.47224e-14	5.87733e-14	8.35314e-14	8.82958e-14	7.35512e-14	4.77859e-14	2.20435e-14	4.96707e-15	8.77991e-17	5.74818e-15	1.695e-14	2.79235e-14	3.43092e-14	3.42941e-14	2.86082e-14	1.9692e-14	1.05286e-14	3.60338e-15	2.78708e-16	6.52665e-16
423.5	2.31595e-10	2.23949e-10	2.02311e-10	1.70232e-10	1.32681e-10	9.49292e-11	6.14229e-11	3.50477e-11	1.6826e-11	6.13155e-12	1.2382e-12	6.29695e-15	4.8415e-13	1.28523e-12	1.69711e-12	1.57101e-12	1.09388e-12	5.51925e-13	1.6278e-13	6.23634e-15	3.9374e-14	1.57482e-13	2.59293e-13	2.8831e-13	2.41457e-13	1.52475e-13	6.53281e-14	1.17687e-14	1.119e-15	2.25949e-14	5.5363e-14	7.98528e-14	8.53434e-14	7.18704e-14	4.73369e-14	2.23378e-14	5.3555e-15	4.54632e-17	5.04661e-15	1.56776e-14	2.63864e-14	3.28738e-14	3.32468e-14	2.80711e-14	1.96115e-14	1.07256e-14	3.85168e-15	3.79831e-16	4.88158e-16
424	2.23059e-10	2.15715e-10	1.94922e-10	1.64089e-10	1.27982e-10	9.16516e-11	5.93813e-11	3.39477e-11	1.63459e-11	5.98811e-12	1.22594e-12	7.32555e-15	4.54234e-13	1.22702e-12	1.63226e-12	1.5196e-12	1.06468e-12	5.42076e-13	1.63027e-13	7.17596e-15	3.55615e-14	1.48399e-13	2.47788e-13	2.78067e-13	2.34898e-13	1.49944e-13	6.54395e-14	1.24773e-14	7.89623e-16	2.06025e-14	5.20955e-14	7.62729e-14	8.24252e-14	7.01681e-14	4.68393e-14	2.25923e-14	5.73694e-15	3.53525e-17	4.40484e-15	1.4472e-14	2.49023e-14	3.14659e-14	3.21981e-14	2.75119e-14	1.95016e-14	1.08998e-14	4.09289e-15	4.9289e-16	3.5148e-16
424.5	2.14753e-10	2.07702e-10	1.87728e-10	1.58103e-10	1.23396e-10	8.84525e-11	5.73839e-11	3.28678e-11	1.58723e-11	5.84494e-12	1.21289e-12	8.57176e-15	4.25775e-13	1.17079e-12	1.5691e-12	1.46913e-12	1.03569e-12	5.32035e-13	1.6308e-13	8.14348e-15	3.20243e-14	1.39708e-13	2.3663e-13	2.68009e-13	2.2836e-13	1.4733e-13	6.54606e-14	1.31644e-14	5.28238e-16	1.87387e-14	4.89621e-14	7.27864e-14	7.95353e-14	6.844e-14	4.62914e-14	2.2805e-14	6.10914e-15	5.43476e-17	3.81988e-15	1.33309e-14	2.34698e-14	3.00829e-14	3.11473e-14	2.69296e-14	1.93615e-14	1.10502e-14	4.32544e-15	6.15914e-16	2.40663e-16
425	2.06681e-10	1.99913e-10	1.80738e-10	1.52283e-10	1.18932e-10	8.53336e-11	5.54345e-11	3.18105e-11	1.54064e-11	5.70282e-12	1.19914e-12	1.00076e-14	3.98768e-13	1.11658e-12	1.50768e-12	1.41968e-12	1.00695e-12	5.21855e-13	1.62948e-13	9.13125e-15	2.87515e-14	1.3141e-13	2.25824e-13	2.58155e-13	2.21861e-13	1.44644e-13	6.53973e-14	1.38283e-14	3.29428e-16	1.69993e-14	4.59653e-14	6.93985e-14	7.66849e-14	6.66945e-14	4.56983e-14	2.29768e-14	6.47038e-15	9.94558e-17	3.2892e-15	1.22532e-14	2.20897e-14	2.8729e-14	3.00982e-14	2.63287e-14	1.91942e-14	1.11771e-14	4.54862e-15	7.47154e-16	1.53808e-16
425.5	1.98857e-10	1.92358e-10	1.73952e-10	1.46629e-10	1.14594e-10	8.22981e-11	5.35328e-11	3.07773e-11	1.49486e-11	5.56173e-12	1.18476e-12	1.16067e-14	3.73164e-13	1.06441e-12	1.44807e-12	1.37129e-12	9.78588e-13	5.11564e-13	1.62645e-13	1.01319e-14	2.57306e-14	1.23501e-13	2.15387e-13	2.48525e-13	2.15412e-13	1.41902e-13	6.52559e-14	1.44674e-14	1.8788e-16	1.53798e-14	4.31023e-14	6.6115e-14	7.38805e-14	6.49397e-14	4.50651e-14	2.31105e-14	6.81946e-15	1.67811e-16	2.80989e-15	1.12375e-14	2.07635e-14	2.74069e-14	2.90549e-14	2.57122e-14	1.90012e-14	1.12813e-14	4.76135e-15	8.84932e-16	8.9041e-17
426	1.91241e-10	1.85008e-10	1.67348e-10	1.41127e-10	1.10365e-10	7.93341e-11	5.16726e-11	2.97632e-11	1.44974e-11	5.42138e-12	1.16969e-12	1.3342e-14	3.48859e-13	1.01407e-12	1.39005e-12	1.32385e-12	9.50452e-13	5.0113e-13	1.62151e-13	1.1137e-14	2.29456e-14	1.1595e-13	2.05277e-13	2.39084e-13	2.08997e-13	1.39088e-13	6.50309e-14	1.50775e-14	9.84827e-17	1.3873e-14	4.03664e-14	6.29245e-14	7.11132e-14	6.31699e-14	4.43885e-14	2.32033e-14	7.15402e-15	2.56637e-16	2.37903e-15	1.02809e-14	1.94881e-14	2.61138e-14	2.8015e-14	2.50784e-14	1.87819e-14	1.13616e-14	4.96249e-15	1.02752e-15	4.45113e-17
426.5	1.83853e-10	1.77877e-10	1.60939e-10	1.35781e-10	1.06255e-10	7.64504e-11	4.98586e-11	2.8772e-11	1.40543e-11	5.28202e-12	1.15401e-12	1.51904e-14	3.25852e-13	9.65628e-13	1.33377e-12	1.27744e-12	9.22656e-13	4.90591e-13	1.61492e-13	1.21403e-14	2.03859e-14	1.0876e-13	1.95515e-13	2.29869e-13	2.02647e-13	1.36229e-13	6.47292e-14	1.56574e-14	5.63767e-17	1.24753e-14	3.7759e-14	5.9837e-14	6.83927e-14	6.13946e-14	4.36747e-14	2.32579e-14	7.47326e-15	3.63312e-16	1.99402e-15	9.38275e-15	1.82654e-14	2.48536e-14	2.6983e-14	2.44326e-14	1.85392e-14	1.14193e-14	5.15146e-15	1.17344e-15	1.84468e-17
427	1.76673e-10	1.70946e-10	1.54707e-10	1.30581e-10	1.02254e-10	7.36411e-11	4.80873e-11	2.7801e-11	1.36182e-11	5.14363e-12	1.13771e-12	1.71277e-14	3.04053e-13	9.18946e-13	1.27906e-12	1.232e-12	8.95138e-13	4.79965e-13	1.60657e-13	1.3135e-14	1.80381e-14	1.01911e-13	1.86076e-13	2.20851e-13	1.96345e-13	1.33312e-13	6.43487e-14	1.62047e-14	5.68709e-17	1.1181e-14	3.52728e-14	5.68434e-14	6.57189e-14	5.96129e-14	4.2923e-14	2.32729e-14	7.77535e-15	4.85289e-16	1.65208e-15	8.54024e-15	1.70931e-14	2.36254e-14	2.59591e-14	2.37744e-14	1.82726e-14	1.14541e-14	5.32733e-15	1.3212e-15	9.10961e-18
427.5	1.69707e-10	1.64214e-10	1.48652e-10	1.25528e-10	9.83603e-11	7.09022e-11	4.63586e-11	2.68504e-11	1.31896e-11	5.00634e-12	1.1208e-12	1.91333e-14	2.83433e-13	8.74037e-13	1.22597e-12	1.18754e-12	8.67961e-13	4.69235e-13	1.5965e-13	1.41153e-14	1.58906e-14	9.5396e-14	1.76966e-13	2.12046e-13	1.90108e-13	1.3035e-13	6.38925e-14	1.67178e-14	9.54861e-17	9.9855e-15	3.29071e-14	5.39498e-14	6.30928e-14	5.78296e-14	4.21376e-14	2.32498e-14	8.05916e-15	6.20155e-16	1.35058e-15	7.75193e-15	1.59717e-14	2.24311e-14	2.49465e-14	2.31057e-14	1.7985e-14	1.14665e-14	5.48946e-15	1.46947e-15	1.48204e-17
428	1.62945e-10	1.57685e-10	1.42778e-10	1.2062e-10	9.45758e-11	6.8237e-11	4.46735e-11	2.59215e-11	1.27685e-11	4.87012e-12	1.10339e-12	2.11875e-14	2.63937e-13	8.30845e-13	1.17446e-12	1.14412e-12	8.41143e-13	4.58448e-13	1.58489e-13	1.50754e-14	1.39325e-14	8.92072e-14	1.68182e-13	2.03456e-13	1.83937e-13	1.2735e-13	6.33665e-14	1.71953e-14	1.67946e-16	8.88403e-15	3.06577e-14	5.11529e-14	6.05188e-14	5.60467e-14	4.13228e-14	2.3191e-14	8.32454e-15	7.65667e-16	1.08698e-15	7.01601e-15	1.49005e-14	2.12711e-14	2.39458e-14	2.243e-14	1.76771e-14	1.1457e-14	5.63767e-15	1.61696e-15	3.39563e-17
428.5	1.5638e-10	1.51346e-10	1.37069e-10	1.15848e-10	9.0895e-11	6.56402e-11	4.30279e-11	2.50121e-11	1.23546e-11	4.735e-12	1.0854e-12	2.32702e-14	2.45516e-13	7.89278e-13	1.12448e-12	1.10162e-12	8.14667e-13	4.47579e-13	1.57163e-13	1.60103e-14	1.21521e-14	8.3324e-14	1.59709e-13	1.95074e-13	1.77836e-13	1.24314e-13	6.27682e-14	1.7636e-14	2.70172e-16	7.87173e-15	2.8522e-14	4.84518e-14	5.79963e-14	5.42675e-14	4.04762e-14	2.30951e-14	8.56959e-15	9.19645e-16	8.58638e-16	6.33009e-15	1.38781e-14	2.01451e-14	2.29583e-14	2.1747e-14	1.73496e-14	1.14262e-14	5.77125e-15	1.7625e-15	6.49576e-17
429	1.50017e-10	1.45201e-10	1.31538e-10	1.11219e-10	8.73193e-11	6.31161e-11	4.14257e-11	2.4124e-11	1.19487e-11	4.60129e-12	1.06696e-12	2.53659e-14	2.28139e-13	7.49376e-13	1.07607e-12	1.06016e-12	7.8857e-13	4.36697e-13	1.5569e-13	1.69165e-14	1.05395e-14	7.77481e-14	1.51551e-13	1.86913e-13	1.71819e-13	1.21252e-13	6.21055e-14	1.80393e-14	3.98309e-16	6.94416e-15	2.64972e-14	4.5849e-14	5.5529e-14	5.24977e-14	3.96068e-14	2.29652e-14	8.79468e-15	1.08012e-15	6.63208e-16	5.69298e-15	1.29048e-14	1.90555e-14	2.19867e-14	2.10606e-14	1.70059e-14	1.1375e-14	5.8902e-15	1.90511e-15	1.06329e-16
429.5	1.43837e-10	1.39232e-10	1.26162e-10	1.06721e-10	8.38417e-11	6.06569e-11	3.98621e-11	2.32547e-11	1.15494e-11	4.46869e-12	1.048e-12	2.74555e-14	2.11743e-13	7.10984e-13	1.02908e-12	1.0196e-12	7.62799e-13	4.25745e-13	1.54064e-13	1.77877e-14	9.08322e-15	7.24569e-14	1.43691e-13	1.78953e-13	1.65871e-13	1.1816e-13	6.13762e-14	1.84031e-14	5.48618e-16	6.09635e-15	2.45776e-14	4.33391e-14	5.31153e-14	5.07341e-14	3.87097e-14	2.28003e-14	8.99788e-15	1.24503e-15	4.98219e-16	5.10176e-15	1.19782e-14	1.80007e-14	2.103e-14	2.037e-14	1.66449e-14	1.13032e-14	5.99377e-15	2.04362e-15	1.56617e-16
430	1.37854e-10	1.3345e-10	1.20954e-10	1.0236e-10	8.04656e-11	5.82666e-11	3.83398e-11	2.24068e-11	1.11581e-11	4.3376e-12	1.02866e-12	2.95264e-14	1.96304e-13	6.74171e-13	9.83649e-13	9.80099e-13	7.37446e-13	4.14792e-13	1.523e-13	1.86217e-14	7.77446e-15	6.74497e-14	1.36135e-13	1.71214e-13	1.60018e-13	1.15051e-13	6.05871e-14	1.87279e-14	7.17662e-16	5.32451e-15	2.27636e-14	4.09242e-14	5.0761e-14	4.89846e-14	3.77938e-14	2.26042e-14	9.18015e-15	1.41273e-15	3.61377e-16	4.55512e-15	1.10992e-14	1.6982e-14	2.00923e-14	1.96789e-14	1.62701e-14	1.12127e-14	6.08247e-15	2.17726e-15	2.14477e-16
430.5	1.3205e-10	1.27841e-10	1.15899e-10	9.81251e-11	7.71863e-11	5.59423e-11	3.68553e-11	2.15774e-11	1.07741e-11	4.20775e-12	1.00886e-12	3.15617e-14	1.81765e-13	6.38822e-13	9.39593e-13	9.41499e-13	7.12476e-13	4.03822e-13	1.50394e-13	1.94138e-14	6.60252e-15	6.27119e-14	1.28864e-13	1.63685e-13	1.54248e-13	1.11926e-13	5.97393e-14	1.90125e-14	9.02111e-16	4.62381e-15	2.10484e-14	3.86011e-14	4.8463e-14	4.72476e-14	3.68579e-14	2.23759e-14	9.34028e-15	1.58143e-15	2.5038e-16	4.05089e-15	1.0265e-14	1.59993e-14	1.91721e-14	1.89876e-14	1.58814e-14	1.11032e-14	6.15588e-15	2.30515e-15	2.78593e-16
431	1.26421e-10	1.224e-10	1.10994e-10	9.40113e-11	7.3998e-11	5.36797e-11	3.54087e-11	2.07668e-11	1.0397e-11	4.07915e-12	9.88621e-13	3.35498e-14	1.68085e-13	6.04895e-13	8.96954e-13	9.03858e-13	6.8786e-13	3.92826e-13	1.48354e-13	2.01604e-14	5.55866e-15	5.82291e-14	1.21877e-13	1.56358e-13	1.48566e-13	1.08788e-13	5.88315e-14	1.92562e-14	1.09883e-15	3.99016e-15	1.94299e-14	3.63689e-14	4.62221e-14	4.55261e-14	3.59038e-14	2.21172e-14	9.47785e-15	1.7496e-15	1.6305e-16	3.58699e-15	9.47524e-15	1.50519e-14	1.82713e-14	1.82974e-14	1.54807e-14	1.09759e-14	6.2137e-15	2.42644e-15	3.47712e-16
431.5	1.20971e-10	1.17133e-10	1.06245e-10	9.00264e-11	7.09071e-11	5.14825e-11	3.40017e-11	1.99765e-11	1.00277e-11	3.95221e-12	9.68055e-13	3.54789e-14	1.55235e-13	5.72374e-13	8.55697e-13	8.67162e-13	6.63682e-13	3.81856e-13	1.46191e-13	2.08608e-14	4.63415e-15	5.39995e-14	1.1517e-13	1.49249e-13	1.42982e-13	1.05645e-13	5.78735e-14	1.94603e-14	1.30497e-15	3.41972e-15	1.79052e-14	3.42279e-14	4.40423e-14	4.38248e-14	3.49357e-14	2.18298e-14	9.59334e-15	1.9158e-15	9.72926e-17	3.1617e-15	8.72911e-15	1.4141e-14	1.73912e-14	1.76104e-14	1.50692e-14	1.08318e-14	6.25662e-15	2.54068e-15	4.20698e-16
432	1.15688e-10	1.12029e-10	1.01639e-10	8.61609e-11	6.79032e-11	4.93458e-11	3.26302e-11	1.92044e-11	9.6654e-12	3.82666e-12	9.47153e-13	3.7337e-14	1.43173e-13	5.41203e-13	8.15793e-13	8.314e-13	6.39882e-13	3.70903e-13	1.43906e-13	2.15105e-14	3.82006e-15	5.00092e-14	1.08733e-13	1.42344e-13	1.3749e-13	1.02497e-13	5.68643e-14	1.96228e-14	1.51768e-15	2.90824e-15	1.64702e-14	3.21736e-14	4.19208e-14	4.21425e-14	3.39547e-14	2.15149e-14	9.68635e-15	2.07869e-15	5.10611e-17	2.77287e-15	8.02509e-15	1.32654e-14	1.65322e-14	1.69274e-14	1.46484e-14	1.06714e-14	6.28449e-15	2.64716e-15	4.96432e-16
432.5	1.10573e-10	1.07083e-10	9.71762e-11	8.24119e-11	6.49905e-11	4.72705e-11	3.12961e-11	1.84514e-11	9.31065e-12	3.70263e-12	9.25913e-13	3.91147e-14	1.31862e-13	5.1134e-13	7.77231e-13	7.96581e-13	6.1651e-13	3.59973e-13	1.41504e-13	2.21085e-14	3.10842e-15	4.62488e-14	1.02563e-13	1.35644e-13	1.32102e-13	9.93528e-14	5.58072e-14	1.97456e-14	1.73448e-15	2.452e-15	1.5122e-14	3.02072e-14	3.98602e-14	4.04827e-14	3.2964e-14	2.11743e-14	9.75731e-15	2.23702e-15	2.24053e-17	2.4188e-15	7.36173e-15	1.24257e-14	1.5695e-14	1.62502e-14	1.42197e-14	1.04959e-14	6.29753e-15	2.74543e-15	5.73905e-16
433	1.05623e-10	1.02296e-10	9.28539e-11	7.87807e-11	6.21656e-11	4.52554e-11	2.99985e-11	1.77166e-11	8.96314e-12	3.58022e-12	9.04399e-13	4.08037e-14	1.21269e-13	4.82759e-13	7.39963e-13	7.62676e-13	5.93567e-13	3.49084e-13	1.38995e-13	2.26522e-14	2.49144e-15	4.271e-14	9.66518e-14	1.29152e-13	1.26815e-13	9.62166e-14	5.47066e-14	1.9828e-14	1.95299e-15	2.04729e-15	1.38573e-14	2.83263e-14	3.78608e-14	3.88472e-14	3.19654e-14	2.08089e-14	9.80596e-15	2.38974e-15	9.45475e-18	2.09744e-15	6.73829e-15	1.16214e-14	1.48806e-14	1.55801e-14	1.37845e-14	1.03065e-14	6.29608e-15	2.83511e-15	6.52139e-16
433.5	1.00825e-10	9.76585e-11	8.86666e-11	7.52575e-11	5.94224e-11	4.32972e-11	2.87349e-11	1.69993e-11	8.62224e-12	3.45923e-12	8.82612e-13	4.23916e-14	1.11353e-13	4.55397e-13	7.03931e-13	7.29659e-13	5.71018e-13	3.38228e-13	1.36377e-13	2.31398e-14	1.96137e-15	3.93804e-14	9.09871e-14	1.22857e-13	1.21627e-13	9.30829e-14	5.35612e-14	1.98696e-14	2.1708e-15	1.69048e-15	1.26721e-14	2.65271e-14	3.59203e-14	3.72366e-14	3.09592e-14	2.04197e-14	9.83241e-15	2.5356e-15	1.04165e-17	1.80697e-15	6.15304e-15	1.08513e-14	1.40887e-14	1.49169e-14	1.33429e-14	1.0103e-14	6.28015e-15	2.91561e-15	7.30214e-16
434	9.61922e-11	9.31773e-11	8.46175e-11	7.18522e-11	5.67688e-11	4.1399e-11	2.75087e-11	1.63016e-11	8.28953e-12	3.34018e-12	8.60637e-13	4.38793e-14	1.02094e-13	4.2925e-13	6.69206e-13	6.97606e-13	5.48934e-13	3.27454e-13	1.33669e-13	2.35722e-14	1.51137e-15	3.62577e-14	8.55776e-14	1.16772e-13	1.16555e-13	8.99725e-14	5.23817e-14	1.98738e-14	2.38622e-15	1.37819e-15	1.15646e-14	2.48125e-14	3.40447e-14	3.5655e-14	2.99509e-14	2.00101e-14	9.83807e-15	2.67411e-15	2.35852e-17	1.54572e-15	5.60519e-15	1.01165e-14	1.33214e-14	1.4264e-14	1.28982e-14	9.88781e-15	6.25086e-15	2.98717e-15	8.07402e-16
434.5	9.17065e-11	8.88403e-11	8.06993e-11	6.8552e-11	5.41951e-11	3.95567e-11	2.6316e-11	1.56214e-11	7.96379e-12	3.22278e-12	8.38436e-13	4.52543e-14	9.3448e-14	4.04259e-13	6.35697e-13	6.66423e-13	5.27278e-13	3.16745e-13	1.30867e-13	2.39469e-14	1.13433e-15	3.33273e-14	8.04044e-14	1.10884e-13	1.11589e-13	8.6876e-14	5.11658e-14	1.98386e-14	2.59711e-15	1.10698e-15	1.05305e-14	2.31766e-14	3.22285e-14	3.41028e-14	2.89401e-14	1.95808e-14	9.82223e-15	2.80421e-15	4.73369e-17	1.31172e-15	5.09307e-15	9.41564e-15	1.25777e-14	1.36207e-14	1.245e-14	9.6614e-15	6.20812e-15	3.04916e-15	8.82897e-16
435	8.73695e-11	8.46447e-11	7.6906e-11	6.53582e-11	5.17011e-11	3.77685e-11	2.51565e-11	1.49582e-11	7.64504e-12	3.10699e-12	8.16037e-13	4.65125e-14	8.53867e-14	3.80382e-13	6.03365e-13	6.36121e-13	5.06058e-13	3.06098e-13	1.27979e-13	2.42627e-14	8.23721e-16	3.05823e-14	7.54623e-14	1.05191e-13	1.06731e-13	8.38012e-14	4.9916e-14	1.97656e-14	2.80182e-15	8.73615e-16	9.56665e-15	2.16187e-14	3.04733e-14	3.25799e-14	2.79293e-14	1.9132e-14	9.78566e-15	2.92516e-15	8.01309e-17	1.10324e-15	4.61541e-15	8.74823e-15	1.18582e-14	1.29885e-14	1.20002e-14	9.42432e-15	6.15248e-15	3.10149e-15	9.55983e-16
435.5	8.31783e-11	8.05898e-11	7.32403e-11	6.22673e-11	4.92879e-11	3.60363e-11	2.40309e-11	1.4313e-11	7.33348e-12	2.99302e-12	7.93524e-13	4.76486e-14	7.78843e-14	3.57594e-13	5.72203e-13	6.06708e-13	4.85277e-13	2.95549e-13	1.25014e-13	2.452e-14	5.73429e-16	2.8015e-14	7.07473e-14	9.96942e-14	1.01988e-13	8.07514e-14	4.86385e-14	1.96562e-14	2.99875e-15	6.75041e-16	8.67042e-15	2.01368e-14	2.87793e-14	3.10892e-14	2.69209e-14	1.86668e-14	9.72926e-15	3.03648e-15	1.20512e-16	9.1865e-16	4.17081e-15	8.11372e-15	1.11635e-14	1.2368e-14	1.15497e-14	9.17804e-15	6.08443e-15	3.1442e-15	1.0261e-15
436	7.91316e-11	7.66743e-11	6.96979e-11	5.92802e-11	4.69516e-11	3.43582e-11	2.29388e-11	1.36852e-11	7.02927e-12	2.88091e-12	7.70868e-13	4.86609e-14	7.09088e-14	3.35861e-13	5.42213e-13	5.78176e-13	4.64954e-13	2.85095e-13	1.2198e-13	2.47195e-14	3.77503e-16	2.56177e-14	6.62552e-14	9.43909e-14	9.73599e-14	7.7732e-14	4.73358e-14	1.95106e-14	3.18654e-15	5.083e-16	7.83827e-15	1.87297e-14	2.71463e-14	2.96319e-14	2.59167e-14	1.81865e-14	9.65339e-15	3.13762e-15	1.67109e-16	7.56275e-16	3.75794e-15	7.51156e-15	1.04937e-14	1.17606e-14	1.10997e-14	8.92339e-15	6.00482e-15	3.17724e-15	1.09267e-15
436.5	7.5216e-11	7.28887e-11	6.6272e-11	5.63897e-11	4.46889e-11	3.27295e-11	2.18776e-11	1.30737e-11	6.73194e-12	2.77045e-12	7.48101e-13	4.95405e-14	6.44303e-14	3.1513e-13	5.13299e-13	5.50465e-13	4.45051e-13	2.74732e-13	1.18872e-13	2.48588e-14	2.30293e-16	2.33798e-14	6.19712e-14	8.9273e-14	9.2841e-14	7.47395e-14	4.60076e-14	1.93295e-14	3.3638e-15	3.70484e-16	7.06692e-15	1.7394e-14	2.55729e-14	2.82066e-14	2.49161e-14	1.76917e-14	9.55807e-15	3.2279e-15	2.1862e-16	6.14412e-16	3.37536e-15	6.94065e-15	9.84827e-15	1.11658e-14	1.06507e-14	8.66084e-15	5.91357e-15	3.20052e-15	1.15513e-15
437	7.14431e-11	6.92357e-11	6.29666e-11	5.35994e-11	4.2503e-11	3.11552e-11	2.08497e-11	1.24799e-11	6.44184e-12	2.66201e-12	7.25304e-13	5.02933e-14	5.84279e-14	2.95393e-13	4.85512e-13	5.23649e-13	4.25628e-13	2.64497e-13	1.1571e-13	2.49408e-14	1.26541e-16	2.12971e-14	5.78989e-14	8.43471e-14	8.84423e-14	7.17877e-14	4.46612e-14	1.91161e-14	3.52964e-15	2.58946e-16	6.35389e-15	1.61287e-14	2.40597e-14	2.68176e-14	2.39243e-14	1.71854e-14	9.44539e-15	3.30742e-15	2.73861e-16	4.91609e-16	3.0219e-15	6.40103e-15	9.22826e-15	1.0586e-14	1.02049e-14	8.39247e-15	5.81206e-15	3.21433e-15	1.21319e-15
437.5	6.77954e-11	6.57068e-11	5.97696e-11	5.08979e-11	4.03859e-11	2.96285e-11	1.98509e-11	1.19017e-11	6.15829e-12	2.55523e-12	7.02393e-13	5.09061e-14	5.28676e-14	2.7658e-13	4.58744e-13	4.976e-13	4.06631e-13	2.54355e-13	1.12484e-13	2.49626e-14	6.11956e-17	1.9358e-14	5.40219e-14	7.95976e-14	8.41531e-14	6.88652e-14	4.32932e-14	1.88682e-14	3.68265e-15	1.71057e-16	5.69561e-15	1.49304e-14	2.26042e-14	2.54624e-14	2.29393e-14	1.66667e-14	9.3143e-15	3.37536e-15	3.31673e-16	3.8626e-16	2.69594e-15	5.89074e-15	8.63237e-15	1.00201e-14	9.76158e-15	8.11783e-15	5.70007e-15	3.21847e-15	1.26628e-15
438	6.42821e-11	6.23075e-11	5.66905e-11	4.82959e-11	3.83433e-11	2.8154e-11	1.88851e-11	1.1341e-11	5.88247e-12	2.45064e-12	6.79548e-13	5.13913e-14	4.77353e-14	2.58708e-13	4.33072e-13	4.72444e-13	3.88124e-13	2.44366e-13	1.09222e-13	2.49304e-14	2.95474e-17	1.75602e-14	5.03443e-14	7.50361e-14	7.9989e-14	6.59918e-14	4.1916e-14	1.85913e-14	3.82261e-15	1.04383e-16	5.09026e-15	1.37994e-14	2.12095e-14	2.41457e-14	2.1967e-14	1.61406e-14	9.1679e-15	3.43218e-15	3.91066e-16	2.96975e-16	2.39646e-15	5.41053e-15	8.06195e-15	9.47022e-15	9.32352e-15	7.83935e-15	5.5793e-15	3.21366e-15	1.31432e-15
438.5	6.0892e-11	5.90255e-11	5.3718e-11	4.57815e-11	3.63689e-11	2.67264e-11	1.79482e-11	1.07959e-11	5.61319e-12	2.34785e-12	6.56674e-13	5.1738e-14	4.29972e-14	2.41713e-13	4.08385e-13	4.48074e-13	3.7005e-13	2.34498e-13	1.05913e-13	2.48405e-14	2.71263e-17	1.58924e-14	4.68533e-14	7.06496e-14	7.59399e-14	6.31568e-14	4.05238e-14	1.82835e-14	3.9483e-15	5.65601e-17	4.53409e-15	1.27315e-14	1.9871e-14	2.28649e-14	2.10054e-14	1.56059e-14	9.00513e-15	3.4772e-15	4.51024e-16	2.223e-16	2.12188e-15	4.95815e-15	7.51588e-15	8.93573e-15	8.89037e-15	7.55684e-15	5.44967e-15	3.19971e-15	1.35691e-15
439	5.76249e-11	5.58625e-11	5.08511e-11	4.33561e-11	3.44628e-11	2.53466e-11	1.70412e-11	1.02669e-11	5.35082e-12	2.24704e-12	6.33811e-13	5.19481e-14	3.86349e-14	2.25559e-13	3.84698e-13	4.24512e-13	3.52436e-13	2.24766e-13	1.02565e-13	2.46951e-14	4.97519e-17	1.43493e-14	4.35432e-14	6.6437e-14	7.20062e-14	6.03684e-14	3.91237e-14	1.79477e-14	4.0592e-15	2.53858e-17	4.02448e-15	1.17249e-14	1.85896e-14	2.16212e-14	2.00567e-14	1.50647e-14	8.82755e-15	3.51067e-15	5.10681e-16	1.60898e-16	1.87094e-15	4.53346e-15	6.99407e-15	8.41725e-15	8.46292e-15	7.27143e-15	5.3119e-15	3.17687e-15	1.39383e-15
439.5	5.44791e-11	5.28178e-11	4.80895e-11	4.10176e-11	3.26235e-11	2.40138e-11	1.61637e-11	9.75371e-12	5.09554e-12	2.14823e-12	6.11055e-13	5.20271e-14	3.46258e-14	2.10237e-13	3.61985e-13	4.01745e-13	3.3529e-13	2.15189e-13	9.9195e-14	2.44963e-14	9.35126e-17	1.29247e-14	4.04101e-14	6.23979e-14	6.8193e-14	5.76289e-14	3.77181e-14	1.75853e-14	4.15509e-15	8.76395e-18	3.55918e-15	1.07783e-14	1.73652e-14	2.0416e-14	1.91232e-14	1.45191e-14	8.63615e-15	3.53265e-15	5.69246e-16	1.11481e-16	1.64237e-15	4.13542e-15	6.49651e-15	7.91571e-15	8.04285e-15	6.98441e-15	5.16714e-15	3.14579e-15	1.42502e-15
440	5.14482e-11	4.98827e-11	4.54276e-11	3.87632e-11	3.08482e-11	2.27258e-11	1.5314e-11	9.25593e-12	4.84685e-12	2.0514e-12	5.88329e-13	5.19685e-14	3.09478e-14	1.957e-13	3.40197e-13	3.79743e-13	3.18588e-13	2.05755e-13	9.57922e-14	2.42443e-14	1.54739e-16	1.16107e-14	3.74447e-14	5.85235e-14	6.44956e-14	5.49376e-14	3.63078e-14	1.71969e-14	4.23516e-15	4.72313e-18	3.13516e-15	9.88826e-15	1.61946e-14	1.92486e-14	1.82041e-14	1.39695e-14	8.4316e-15	3.54299e-15	6.25936e-16	7.27981e-17	1.43476e-15	3.76288e-15	6.02254e-15	7.43036e-15	7.62992e-15	6.69622e-15	5.01545e-15	3.10635e-15	1.45024e-15
440.5	4.85333e-11	4.70598e-11	4.28677e-11	3.65923e-11	2.91387e-11	2.14837e-11	1.44934e-11	8.77385e-12	4.60522e-12	1.95664e-12	5.65744e-13	5.17809e-14	2.75816e-14	1.81932e-13	3.19338e-13	3.58525e-13	3.02357e-13	1.9649e-13	9.23804e-14	2.39425e-14	2.30038e-16	1.04026e-14	3.46442e-14	5.48163e-14	6.09172e-14	5.2301e-14	3.48988e-14	1.67853e-14	4.29962e-15	1.14114e-17	2.75011e-15	9.05399e-15	1.50786e-14	1.81205e-14	1.73029e-14	1.34181e-14	8.21505e-15	3.54209e-15	6.80158e-16	4.36828e-17	1.24707e-15	3.41531e-15	5.57237e-15	6.96258e-15	7.22537e-15	6.40782e-15	4.85814e-15	3.05929e-15	1.4696e-15
441	4.57309e-11	4.43455e-11	4.04036e-11	3.45032e-11	2.7491e-11	2.02857e-11	1.37006e-11	8.30692e-12	4.37029e-12	1.86397e-12	5.43288e-13	5.14624e-14	2.4507e-14	1.68896e-13	2.99378e-13	3.38065e-13	2.86583e-13	1.87392e-13	8.89549e-14	2.35917e-14	3.16242e-16	9.2933e-15	3.20015e-14	5.12696e-14	5.74566e-14	4.97187e-14	3.34911e-14	1.6352e-14	4.3481e-15	2.70932e-17	2.40154e-15	8.27256e-15	1.40159e-14	1.7031e-14	1.64191e-14	1.28659e-14	7.98767e-15	3.53012e-15	7.31291e-16	2.30091e-17	1.0779e-15	3.09158e-15	5.14505e-15	6.51193e-15	6.82967e-15	6.12026e-15	4.69559e-15	3.0049e-15	1.483e-15
441.5	4.30338e-11	4.1734e-11	3.80329e-11	3.24915e-11	2.5903e-11	1.91293e-11	1.29342e-11	7.85453e-12	4.1419e-12	1.77329e-12	5.20967e-13	5.10152e-14	2.1704e-14	1.5656e-13	2.80272e-13	3.18332e-13	2.7125e-13	1.78456e-13	8.55205e-14	2.31926e-14	4.10421e-16	8.27713e-15	2.95087e-14	4.78784e-14	5.41103e-14	4.719e-14	3.20863e-14	1.58972e-14	4.38036e-15	5.01476e-17	2.08694e-15	7.54189e-15	1.30044e-14	1.59794e-14	1.55539e-14	1.23137e-14	7.74961e-15	3.50711e-15	7.78789e-16	9.71807e-18	9.26062e-16	2.79049e-15	4.74024e-15	6.07841e-15	6.44303e-15	5.83365e-15	4.52835e-15	2.9434e-15	1.49042e-15
442	4.04483e-11	3.92283e-11	3.57586e-11	3.05605e-11	2.43775e-11	1.80173e-11	1.21961e-11	7.41788e-12	3.92058e-12	1.68488e-12	4.98873e-13	5.04487e-14	1.9158e-14	1.44917e-13	2.62047e-13	2.99364e-13	2.56407e-13	1.69715e-13	8.20937e-14	2.27505e-14	5.09965e-16	7.34903e-15	2.71656e-14	4.46457e-14	5.08862e-14	4.4725e-14	3.06916e-14	1.54255e-14	4.39724e-15	7.90806e-17	1.80426e-15	6.86057e-15	1.20448e-14	1.49682e-14	1.47099e-14	1.17647e-14	7.50343e-15	3.47392e-15	8.22337e-16	2.80983e-18	7.90478e-16	2.51166e-15	4.35793e-15	5.66291e-15	6.06694e-15	5.54971e-15	4.35773e-15	2.87574e-15	1.49218e-15
442.5	3.79621e-11	3.68205e-11	3.35707e-11	2.87019e-11	2.29081e-11	1.69453e-11	1.14831e-11	6.99504e-12	3.70553e-12	1.59842e-12	4.76936e-13	4.97577e-14	1.68485e-14	1.33915e-13	2.44619e-13	2.81087e-13	2.41991e-13	1.61139e-13	7.86647e-14	2.22633e-14	6.1228e-16	6.50249e-15	2.49597e-14	4.15595e-14	4.77727e-14	4.23156e-14	2.93042e-14	1.49355e-14	4.39785e-15	1.12479e-16	1.55103e-15	6.22544e-15	1.11335e-14	1.39946e-14	1.38855e-14	1.12173e-14	7.24836e-15	3.43013e-15	8.61351e-16	1.34326e-18	6.69885e-16	2.25346e-15	3.99678e-15	5.26429e-15	5.70072e-15	5.26805e-15	4.1836e-15	2.80169e-15	1.48799e-15
443	3.55795e-11	3.4512e-11	3.14731e-11	2.69191e-11	2.14976e-11	1.59148e-11	1.07967e-11	6.58704e-12	3.49736e-12	1.51422e-12	4.55261e-13	4.89531e-14	1.47608e-14	1.23549e-13	2.28008e-13	2.63536e-13	2.28045e-13	1.5276e-13	7.52523e-14	2.1737e-14	7.15254e-16	5.73324e-15	2.28897e-14	3.86225e-14	4.47775e-14	3.99696e-14	2.79299e-14	1.44311e-14	4.38319e-15	1.4908e-16	1.32529e-15	5.63534e-15	1.02712e-14	1.30605e-14	1.30831e-14	1.06751e-14	6.98651e-15	3.37691e-15	8.95674e-16	4.43711e-18	5.63261e-16	2.01544e-15	3.65696e-15	4.88349e-15	5.34552e-15	4.99011e-15	4.00738e-15	2.72233e-15	1.47833e-15
443.5	3.32966e-11	3.22998e-11	2.94618e-11	2.52087e-11	2.01433e-11	1.49242e-11	1.01356e-11	6.19341e-12	3.29572e-12	1.43219e-12	4.3384e-13	4.80363e-14	1.28789e-14	1.13784e-13	2.12178e-13	2.46683e-13	2.14556e-13	1.44574e-13	7.18588e-14	2.11729e-14	8.16827e-16	5.03593e-15	2.09498e-14	3.58286e-14	4.18958e-14	3.7686e-14	2.65699e-14	1.39133e-14	4.35331e-15	1.87698e-16	1.12489e-15	5.0878e-15	9.45606e-15	1.21647e-14	1.2303e-14	1.01382e-14	6.71877e-15	3.31429e-15	9.25018e-16	1.12689e-17	4.69494e-16	1.79643e-15	3.33757e-15	4.51991e-15	5.00161e-15	4.7165e-15	3.82931e-15	2.63785e-15	1.46325e-15
444	3.11079e-11	3.01787e-11	2.7534e-11	2.35679e-11	1.8843e-11	1.39717e-11	9.49926e-12	5.8134e-12	3.10049e-12	1.35226e-12	4.12677e-13	4.701e-14	1.11872e-14	1.04595e-13	1.97102e-13	2.30505e-13	2.01507e-13	1.36581e-13	6.84841e-14	2.05717e-14	9.15124e-16	4.40545e-15	1.91324e-14	3.31726e-14	3.91264e-14	3.5465e-14	2.52255e-14	1.33829e-14	4.30854e-15	2.27248e-16	9.47851e-16	4.58068e-15	8.686e-15	1.13068e-14	1.15454e-14	9.60727e-15	6.4457e-15	3.24272e-15	9.49139e-16	2.10746e-17	3.87543e-16	1.5954e-15	3.03802e-15	4.1735e-15	4.66896e-15	4.44723e-15	3.65006e-15	2.54871e-15	1.44295e-15
444.5	2.90155e-11	2.81508e-11	2.56892e-11	2.19973e-11	1.75975e-11	1.30587e-11	8.88833e-12	5.44766e-12	2.91192e-12	1.27459e-12	3.91841e-13	4.5886e-14	9.67297e-15	9.59644e-14	1.82776e-13	2.15016e-13	1.88921e-13	1.28798e-13	6.51418e-14	1.99388e-14	1.00865e-15	3.83751e-15	1.74353e-14	3.06549e-14	3.64712e-14	3.33119e-14	2.39012e-14	1.2844e-14	4.24962e-15	2.66796e-16	7.92355e-16	4.11244e-15	7.96086e-15	1.04875e-14	1.08118e-14	9.08469e-15	6.16893e-15	3.16308e-15	9.67966e-16	3.31513e-17	3.16446e-16	1.41159e-15	2.75791e-15	3.84441e-15	4.34841e-15	4.18369e-15	3.47056e-15	2.45561e-15	1.41772e-15
445	2.70122e-11	2.6209e-11	2.39227e-11	2.04927e-11	1.64029e-11	1.21818e-11	8.30042e-12	5.09507e-12	2.72948e-12	1.19903e-12	3.71279e-13	4.46601e-14	8.32051e-15	8.78557e-14	1.69145e-13	2.00161e-13	1.76762e-13	1.21205e-13	6.18287e-14	1.92735e-14	1.09577e-15	3.32713e-15	1.58497e-14	2.82651e-14	3.39227e-14	3.12219e-14	2.25954e-14	1.22953e-14	4.17657e-15	3.05415e-16	6.56463e-16	3.68053e-15	7.27797e-15	9.70443e-15	1.01014e-14	8.56959e-15	5.88857e-15	3.07539e-15	9.81319e-16	4.68457e-17	2.552e-16	1.24386e-15	2.49609e-15	3.53183e-15	4.03943e-15	3.92545e-15	3.29094e-15	2.35879e-15	1.38768e-15
445.5	2.51021e-11	2.43573e-11	2.22377e-11	1.90564e-11	1.52619e-11	1.13433e-11	7.73749e-12	4.75675e-12	2.55382e-12	1.12585e-12	3.51115e-13	4.33501e-14	7.11934e-15	8.02694e-14	1.56232e-13	1.85986e-13	1.65071e-13	1.13839e-13	5.85626e-14	1.85828e-14	1.1756e-15	2.87085e-15	1.43744e-14	2.60082e-14	3.14891e-14	2.92025e-14	2.13152e-14	1.17422e-14	4.09091e-15	3.42421e-16	5.38617e-16	3.2839e-15	6.63774e-15	8.95983e-15	9.41651e-15	8.06529e-15	5.60686e-15	2.98092e-15	9.8935e-16	6.15786e-17	2.02946e-16	1.09149e-15	2.25263e-15	3.23638e-15	3.74317e-15	3.67409e-15	3.11243e-15	2.25923e-15	1.35338e-15
446	2.3275e-11	2.25866e-11	2.06253e-11	1.76815e-11	1.41687e-11	1.0539e-11	7.19664e-12	4.43088e-12	2.38408e-12	1.05473e-12	3.31261e-13	4.19488e-14	6.0548e-15	7.3156e-14	1.43969e-13	1.72409e-13	1.53794e-13	1.06669e-13	5.53299e-14	1.78645e-14	1.24664e-15	2.46366e-15	1.30005e-14	2.38715e-14	2.91582e-14	2.72465e-14	2.00558e-14	1.11825e-14	3.992e-15	3.77008e-16	4.36988e-16	2.91958e-15	6.03671e-15	8.25049e-15	8.75488e-15	7.57025e-15	5.32304e-15	2.87939e-15	9.91813e-16	7.67962e-17	1.58752e-16	9.53345e-16	2.02605e-15	2.95679e-15	3.45868e-15	3.42894e-15	2.93481e-15	2.15675e-15	1.31474e-15
446.5	2.15387e-11	2.09026e-11	1.90919e-11	1.63731e-11	1.31277e-11	9.77237e-12	6.68021e-12	4.11908e-12	2.22111e-12	9.86075e-13	3.1186e-13	4.04772e-14	5.11788e-15	6.65227e-14	1.32391e-13	1.59496e-13	1.42991e-13	9.97356e-14	5.21591e-14	1.71277e-14	1.30855e-15	2.10262e-15	1.17279e-14	2.18605e-14	2.69395e-14	2.53647e-14	1.88274e-14	1.06223e-14	3.88222e-15	4.08752e-16	3.50203e-16	2.5869e-15	5.47558e-15	7.57862e-15	8.12026e-15	7.08778e-15	5.04011e-15	2.77249e-15	9.89122e-16	9.2045e-17	1.21848e-16	8.2882e-16	1.81656e-15	2.69383e-15	3.18735e-15	3.19154e-15	2.75969e-15	2.05272e-15	1.27259e-15
447	1.98797e-11	1.92943e-11	1.76267e-11	1.51224e-11	1.21317e-11	9.03795e-12	6.18472e-12	3.81918e-12	2.06386e-12	9.19454e-13	2.92793e-13	3.8926e-14	4.29507e-15	6.03198e-14	1.21414e-13	1.4715e-13	1.3259e-13	9.29994e-14	4.90309e-14	1.63678e-14	1.36003e-15	1.78308e-15	1.05461e-14	1.99609e-14	2.48199e-14	2.35462e-14	1.7623e-14	1.00589e-14	3.76054e-15	4.36968e-16	2.76605e-16	2.28292e-15	4.95074e-15	6.94033e-15	7.50896e-15	6.61592e-15	4.75686e-15	2.65962e-15	9.80957e-16	1.06861e-16	9.13861e-17	7.16704e-16	1.62252e-15	2.44602e-15	2.92772e-15	2.96101e-15	2.58637e-15	1.94666e-15	1.22668e-15
447.5	1.83071e-11	1.77693e-11	1.62368e-11	1.39351e-11	1.11854e-11	8.3395e-12	5.71294e-12	3.53297e-12	1.91329e-12	8.55303e-13	2.74227e-13	3.73199e-14	3.57808e-15	5.45532e-14	1.11078e-13	1.35441e-13	1.22648e-13	8.65068e-14	4.59727e-14	1.55955e-14	1.40117e-15	1.50238e-15	9.45584e-15	1.81794e-14	2.28092e-14	2.18027e-14	1.6452e-14	9.49817e-15	3.62953e-15	4.61445e-16	2.14941e-16	2.00697e-15	4.46293e-15	6.33841e-15	6.92484e-15	6.15829e-15	4.47641e-15	2.54273e-15	9.67943e-16	1.20915e-16	6.66669e-17	6.16481e-16	1.44404e-15	2.21406e-15	2.68127e-15	2.73899e-15	2.41652e-15	1.84009e-15	1.17796e-15
448	1.68112e-11	1.63185e-11	1.49145e-11	1.2805e-11	1.0284e-11	7.67326e-12	5.26199e-12	3.25897e-12	1.76868e-12	7.93359e-13	2.56077e-13	3.56517e-14	2.95583e-15	4.9187e-14	1.01328e-13	1.243e-13	1.13123e-13	8.02287e-14	4.29734e-14	1.48088e-14	1.4311e-15	1.25655e-15	8.44948e-15	1.65055e-14	2.08978e-14	2.01261e-14	1.53112e-14	8.93882e-15	3.48891e-15	4.81693e-16	1.63802e-16	1.75655e-15	4.00922e-15	5.76979e-15	6.36561e-15	5.7136e-15	4.19788e-15	2.42153e-15	9.49926e-16	1.33851e-16	4.69645e-17	5.27084e-16	1.27994e-15	1.99682e-15	2.44709e-15	2.52488e-15	2.24983e-15	1.73281e-15	1.12632e-15
448.5	1.53918e-11	1.49417e-11	1.3659e-11	1.17314e-11	9.42692e-12	7.03931e-12	4.83237e-12	2.99723e-12	1.63008e-12	7.33669e-13	2.3838e-13	3.39328e-14	2.41941e-15	4.42038e-14	9.21467e-14	1.13726e-13	1.04016e-13	7.41754e-14	4.00405e-14	1.40114e-14	1.44967e-15	1.04258e-15	7.52281e-15	1.49369e-14	1.90849e-14	1.85191e-14	1.42027e-14	8.3832e-15	3.3398e-15	4.97508e-16	1.21986e-16	1.53031e-15	3.58848e-15	5.23408e-15	5.83163e-15	5.28275e-15	3.92265e-15	2.29694e-15	9.27214e-16	1.45395e-16	3.16279e-17	4.47765e-16	1.12961e-15	1.79407e-15	2.22515e-15	2.31905e-15	2.08694e-15	1.62544e-15	1.07228e-15
449	1.40491e-11	1.36395e-11	1.24713e-11	1.07152e-11	8.61509e-12	6.43799e-12	4.42425e-12	2.74808e-12	1.49772e-12	6.76363e-13	2.21202e-13	3.21766e-14	1.9606e-15	3.95941e-14	8.35314e-14	1.03724e-13	9.53411e-14	6.83613e-14	3.7186e-14	1.32084e-14	1.45707e-15	8.57689e-16	6.67298e-15	1.34719e-14	1.73724e-14	1.69848e-14	1.31302e-14	7.83412e-15	3.18361e-15	5.08768e-16	8.83527e-17	1.32678e-15	3.19985e-15	4.73151e-15	5.32402e-15	4.86743e-15	3.65208e-15	2.16995e-15	9.00244e-16	1.55346e-16	2.00498e-17	3.77807e-16	9.92499e-16	1.60565e-15	2.01586e-15	2.12217e-15	1.92855e-15	1.51869e-15	1.01639e-15
449.5	1.27773e-11	1.24054e-11	1.13454e-11	9.75169e-12	7.84459e-12	5.86665e-12	4.0358e-12	2.51044e-12	1.37107e-12	6.21241e-13	2.04494e-13	3.03802e-14	1.57054e-15	3.53256e-14	7.5438e-14	9.42519e-14	8.70643e-14	6.27654e-14	3.44017e-14	1.23994e-14	1.45288e-15	6.98683e-16	5.89373e-15	1.21029e-14	1.57525e-14	1.55167e-14	1.20909e-14	7.29105e-15	3.02044e-15	5.15241e-16	6.17903e-17	1.14401e-15	2.84093e-15	4.25971e-15	4.84105e-15	4.46642e-15	3.38587e-15	2.04061e-15	8.6898e-16	1.63482e-16	1.16531e-17	3.16337e-16	8.67601e-16	1.43054e-15	1.8184e-15	1.9337e-15	1.77443e-15	1.41257e-15	9.5865e-16
450	1.15798e-11	1.12435e-11	1.02849e-11	8.84341e-12	7.11787e-12	5.32721e-12	3.66851e-12	2.28523e-12	1.25066e-12	5.68552e-13	1.88352e-13	2.85641e-14	1.24248e-15	3.13964e-14	6.78828e-14	8.53336e-14	7.92191e-14	5.74169e-14	3.17059e-14	1.15926e-14	1.43787e-15	5.63248e-16	5.18346e-15	1.08313e-14	1.42302e-14	1.41228e-14	1.10912e-14	6.7585e-15	2.85253e-15	5.17107e-16	4.13333e-17	9.81002e-16	2.51154e-15	3.81962e-15	4.3845e-15	4.08216e-15	3.12615e-15	1.91047e-15	8.34161e-16	1.69727e-16	5.91889e-18	2.62773e-16	7.54606e-16	1.26891e-15	1.63335e-15	1.75465e-15	1.62577e-15	1.3081e-15	8.99912e-16
450.5	1.04501e-11	1.01475e-11	9.28432e-12	7.98583e-12	6.43117e-12	4.81693e-12	3.32055e-12	2.07148e-12	1.136e-12	5.18132e-13	1.72735e-13	2.67276e-14	9.68768e-16	2.77792e-14	6.08177e-14	7.69272e-14	7.17695e-14	5.22962e-14	2.90924e-14	1.07867e-14	1.41185e-15	4.48663e-16	4.53649e-15	9.64939e-15	1.27979e-14	1.27971e-14	1.01286e-14	6.23563e-15	2.67991e-15	5.14221e-16	2.60411e-17	8.35949e-16	2.20933e-15	3.40895e-15	3.95266e-15	3.71373e-15	2.87263e-15	1.77951e-15	7.95829e-16	1.73944e-16	2.36151e-18	2.16312e-16	6.52529e-16	1.1198e-15	1.45996e-15	1.58446e-15	1.48228e-15	1.20523e-15	8.40195e-16
451	9.38923e-12	9.1178e-12	8.34411e-12	7.17976e-12	5.78509e-12	4.33631e-12	2.99226e-12	1.86935e-12	1.02728e-12	4.70067e-13	1.57692e-13	2.48834e-14	7.4307e-16	2.44625e-14	5.42425e-14	6.90383e-14	6.47277e-14	4.74155e-14	2.65699e-14	9.98734e-15	1.37556e-15	3.52679e-16	3.94966e-15	8.55579e-15	1.14562e-14	1.15414e-14	9.20598e-15	5.72506e-15	2.50415e-15	5.06781e-16	1.50737e-17	7.07636e-16	1.93339e-15	3.02754e-15	3.54617e-15	3.36202e-15	2.62652e-15	1.64877e-15	7.54536e-16	1.76108e-16	5.4305e-19	1.76344e-16	5.60854e-16	9.82924e-16	1.29831e-15	1.42354e-15	1.34456e-15	1.10464e-15	7.80082e-16
451.5	8.39402e-12	8.15192e-12	7.46174e-12	6.42288e-12	5.17809e-12	3.88419e-12	2.68306e-12	1.67853e-12	9.24294e-13	4.24317e-13	1.43225e-13	2.30377e-14	5.59229e-16	2.14274e-14	4.81316e-14	6.16425e-14	5.80805e-14	4.27711e-14	2.41407e-14	9.19645e-15	1.32941e-15	2.7308e-16	3.41901e-15	7.54606e-15	1.02019e-14	1.03552e-14	8.32339e-15	5.22805e-15	2.32611e-15	4.94903e-16	7.65685e-18	5.94634e-16	1.68217e-15	2.67411e-15	3.16439e-15	3.02726e-15	2.38825e-15	1.51876e-15	7.10575e-16	1.76194e-16	6.65702e-20	1.42213e-16	4.78829e-16	8.57689e-16	1.14802e-15	1.27177e-15	1.21277e-15	1.00661e-15	7.19863e-16
452	7.4638e-12	7.2492e-12	6.63682e-12	5.71479e-12	4.60967e-12	3.46043e-12	2.39276e-12	1.49903e-12	8.27142e-13	3.80925e-13	1.29366e-13	2.12022e-14	4.11652e-16	1.86621e-14	4.24727e-14	5.47394e-14	5.18299e-14	3.83681e-14	2.18107e-14	8.41841e-15	1.27421e-15	2.07855e-16	2.94137e-15	6.61744e-15	9.03358e-15	9.23847e-15	7.48273e-15	4.74624e-15	2.14714e-15	4.78873e-16	3.09037e-18	4.95735e-16	1.45452e-15	2.34806e-15	2.80731e-15	2.70994e-15	2.15874e-15	1.3903e-15	6.64477e-16	1.74249e-16	5.77258e-19	1.13329e-16	4.05854e-16	7.43652e-16	1.00893e-15	1.12938e-15	1.08728e-15	9.11591e-16	6.59979e-16
452.5	6.59538e-12	6.40619e-12	5.86624e-12	5.05312e-12	4.07812e-12	3.06373e-12	2.12061e-12	1.33039e-12	7.35563e-13	3.39829e-13	1.16107e-13	1.93807e-14	2.95094e-16	1.61469e-14	3.72417e-14	4.83003e-14	4.596e-14	3.42003e-14	1.95785e-14	7.65438e-15	1.2104e-15	1.55078e-16	2.5127e-15	5.76501e-15	7.94749e-15	8.18917e-15	6.68313e-15	4.28016e-15	1.96789e-15	4.5886e-16	7.45229e-19	4.09609e-16	1.24882e-15	2.04791e-15	2.474e-15	2.40979e-15	1.93807e-15	1.2638e-15	6.16538e-16	1.70306e-16	1.761e-18	8.90964e-17	3.41209e-16	6.40118e-16	8.80522e-16	9.96024e-16	9.68055e-16	8.19766e-16	6.00689e-16
453	5.78882e-12	5.62302e-12	5.15015e-12	4.43803e-12	3.5836e-12	2.69414e-12	1.86668e-12	1.17271e-12	6.49696e-13	3.01106e-13	1.03493e-13	1.75865e-14	2.04923e-16	1.3872e-14	3.2431e-14	4.23292e-14	4.04762e-14	3.02754e-14	1.74526e-14	6.90971e-15	1.13923e-15	1.13068e-16	2.13015e-15	4.98689e-15	6.94321e-15	7.20842e-15	5.92721e-15	3.8323e-15	1.78991e-15	4.35311e-16	6.20255e-20	3.35212e-16	1.06402e-15	1.77321e-15	2.16466e-15	2.1275e-15	1.72739e-15	1.1402e-15	5.67336e-16	1.64498e-16	3.34464e-18	6.90049e-17	2.84361e-16	5.46726e-16	7.62729e-16	8.71947e-16	8.55539e-16	7.31661e-16	5.42475e-16
453.5	5.04092e-12	4.897e-12	4.48611e-12	3.86705e-12	3.12428e-12	2.35055e-12	1.63027e-12	1.0256e-12	5.69325e-13	2.64685e-13	9.15124e-14	1.58256e-14	1.36785e-16	1.18198e-14	2.80162e-14	3.68002e-14	3.53631e-14	2.65877e-14	1.54326e-14	6.18557e-15	1.0613e-15	8.01955e-17	1.79011e-15	4.27839e-15	6.01686e-15	6.29376e-15	5.21399e-15	3.40291e-15	1.61395e-15	4.08489e-16	5.48605e-19	2.71331e-16	8.9869e-16	1.52251e-15	1.87837e-15	1.86277e-15	1.52669e-15	1.01981e-15	5.17226e-16	1.56913e-16	5.09296e-18	5.25327e-17	2.34628e-16	4.62807e-16	6.55043e-16	7.5685e-16	7.4967e-16	6.47411e-16	4.85579e-16
454	4.35291e-12	4.22883e-12	3.87481e-12	3.34141e-12	2.70097e-12	2.03357e-12	1.41182e-12	8.89426e-13	4.94709e-13	2.30712e-13	8.02324e-14	1.41143e-14	8.686e-17	9.98321e-15	2.39972e-14	3.17234e-14	3.06344e-14	2.31499e-14	1.35288e-14	5.48858e-15	9.78318e-16	5.50516e-17	1.49036e-15	3.63856e-15	5.16904e-15	5.44791e-15	4.54695e-15	2.99516e-15	1.44195e-15	3.79053e-16	1.77971e-18	2.17055e-16	7.51969e-16	1.2956e-15	1.61562e-15	1.61666e-15	1.33737e-15	9.03858e-16	4.6695e-16	1.47805e-16	6.81365e-18	3.92356e-17	1.9154e-16	3.8807e-16	5.57417e-16	6.51028e-16	6.50984e-16	5.67649e-16	4.30586e-16
454.5	3.72057e-12	3.61476e-12	3.31284e-12	2.85779e-12	2.31127e-12	1.74145e-12	1.21024e-12	7.63467e-13	4.25481e-13	1.9904e-13	6.96194e-14	1.2454e-14	5.15941e-17	8.34334e-15	2.03428e-14	2.70664e-14	2.62658e-14	1.99499e-14	1.17373e-14	4.81837e-15	8.90779e-16	3.62794e-17	1.22702e-15	3.06189e-15	4.39461e-15	4.66681e-15	3.92392e-15	2.60843e-15	1.27421e-15	3.47256e-16	3.39375e-18	1.71258e-16	6.22214e-16	1.09076e-15	1.37493e-15	1.38819e-15	1.15902e-15	7.92355e-16	4.16725e-16	1.37278e-16	8.34584e-18	2.86484e-17	1.54408e-16	3.21729e-16	4.69159e-16	5.53949e-16	5.59178e-16	4.92289e-16	3.77581e-16
455	3.14261e-12	3.05344e-12	2.79898e-12	2.41535e-12	1.95447e-12	1.4737e-12	1.02516e-12	6.47605e-13	3.61618e-13	1.69684e-13	5.96898e-14	1.08545e-14	2.79113e-17	6.88795e-15	1.70392e-14	2.28181e-14	2.2252e-14	1.69867e-14	1.0061e-14	4.1784e-15	7.99982e-16	2.27028e-17	9.9731e-16	2.54531e-15	3.69122e-15	3.94966e-15	3.34542e-15	2.24393e-15	1.11189e-15	3.13603e-16	5.09085e-18	1.33009e-16	5.08288e-16	9.06985e-16	1.15579e-15	1.1775e-15	9.9211e-16	6.85946e-16	3.67054e-16	1.25545e-16	9.56643e-18	2.03728e-17	1.22702e-16	2.63287e-16	3.89924e-16	4.65479e-16	4.74362e-16	4.21599e-16	3.26896e-16
455.5	2.61861e-12	2.54449e-12	2.33292e-12	2.01391e-12	1.6305e-12	1.2303e-12	8.56702e-13	5.41914e-13	3.03194e-13	1.42699e-13	5.04812e-14	9.32846e-15	1.31084e-17	5.60777e-15	1.4078e-14	1.89762e-14	1.8596e-14	1.42676e-14	8.50609e-15	3.57322e-15	7.07457e-16	1.32767e-17	7.98859e-16	2.08665e-15	3.05788e-15	3.29693e-15	2.813e-15	1.90366e-15	9.56489e-16	2.78753e-16	6.63407e-18	1.01478e-16	4.09204e-16	7.43601e-16	9.58098e-16	9.84895e-16	8.37414e-16	5.85423e-16	3.18566e-16	1.12896e-16	1.03923e-17	1.40462e-17	9.59334e-17	2.12305e-16	3.19455e-16	3.85629e-16	3.96735e-16	3.55943e-16	2.78959e-16
456	2.1459e-12	2.08531e-12	1.91227e-12	1.65135e-12	1.33767e-12	1.01007e-12	7.04028e-13	4.45944e-13	2.49988e-13	1.18013e-13	4.19817e-14	7.88079e-15	4.82314e-18	4.48807e-15	1.14372e-14	1.55182e-14	1.5282e-14	1.17837e-14	7.07099e-15	3.00379e-15	6.14214e-16	7.06464e-18	6.28623e-16	1.68163e-15	2.49069e-15	2.70583e-15	2.32557e-15	1.58767e-15	8.08612e-16	2.43153e-16	7.83989e-18	7.57844e-17	3.23638e-16	5.99225e-16	7.80746e-16	8.09841e-16	6.94784e-16	4.91032e-16	2.71581e-16	9.95337e-17	1.07647e-17	9.32567e-18	7.35512e-17	1.68151e-16	2.57182e-16	3.13979e-16	3.26114e-16	2.95325e-16	2.33894e-16
456.5	1.72477e-12	1.67618e-12	1.53741e-12	1.32813e-12	1.07639e-12	8.13355e-13	5.67479e-13	3.5994e-13	2.02158e-13	9.57216e-14	3.42397e-14	6.52725e-15	1.06086e-18	3.52168e-15	9.11255e-15	1.24457e-14	1.23166e-14	9.54421e-15	5.76435e-15	2.47571e-15	5.22192e-16	3.26633e-18	4.8463e-16	1.32877e-15	1.9893e-15	2.17766e-15	1.88521e-15	1.29823e-15	6.70039e-16	2.07611e-16	8.59132e-18	5.52281e-17	2.50784e-16	4.73358e-16	6.23749e-16	6.5286e-16	5.65145e-16	4.03701e-16	2.26835e-16	8.58262e-17	1.06726e-17	5.9163e-18	5.51417e-17	1.30461e-16	2.02913e-16	2.50576e-16	2.62754e-16	2.40171e-16	1.9219e-16
457	1.35298e-12	1.31495e-12	1.20634e-12	1.04246e-12	8.45318e-13	6.39205e-13	4.46416e-13	2.83531e-13	1.59551e-13	7.57705e-14	2.72521e-14	5.274e-15	1.57163e-19	2.69588e-15	7.085e-15	9.74092e-15	9.68702e-15	7.54397e-15	4.58532e-15	1.99067e-15	4.32603e-16	1.18817e-18	3.64217e-16	1.02431e-15	1.55028e-15	1.71013e-15	1.49115e-15	1.03569e-15	5.41514e-16	1.72675e-16	8.81739e-18	3.9058e-17	1.89444e-16	3.64729e-16	4.8615e-16	5.13452e-16	4.48425e-16	3.2372e-16	1.8471e-16	7.20344e-17	1.01237e-17	3.54356e-18	4.02133e-17	9.86552e-17	1.56124e-16	1.95043e-16	2.0649e-16	1.90493e-16	1.53993e-16
457.5	1.02948e-12	1.00062e-12	9.18163e-13	7.93725e-13	6.43932e-13	4.87282e-13	3.40636e-13	2.16636e-13	1.22141e-13	5.81741e-14	2.10368e-14	4.1319e-15	7.80908e-19	2.00092e-15	5.34257e-15	7.39452e-15	7.38975e-15	5.78322e-15	3.53737e-15	1.55207e-15	3.47136e-16	2.559e-19	2.65186e-16	7.65632e-16	1.1716e-15	1.30236e-15	1.14377e-15	8.01161e-16	4.24238e-16	1.39056e-16	8.50531e-18	2.6625e-17	1.3865e-16	2.72446e-16	3.67375e-16	3.91543e-16	3.44985e-16	2.51646e-16	1.4574e-16	5.84992e-17	9.16263e-18	1.97065e-18	2.83459e-17	7.22687e-17	1.16421e-16	1.47167e-16	1.57308e-16	1.4646e-16	1.19591e-16
458	7.51865e-13	7.30819e-13	6.70734e-13	5.80029e-13	4.70815e-13	3.56525e-13	2.49477e-13	1.58869e-13	8.97408e-14	4.28687e-14	1.55848e-14	3.10578e-15	1.91712e-18	1.42482e-15	3.86616e-15	5.38716e-15	5.41016e-15	4.25481e-15	2.61879e-15	1.16102e-15	2.66981e-16	5.87882e-21	1.8508e-16	5.4906e-16	8.4963e-16	9.51766e-16	8.4186e-16	5.94634e-16	3.18816e-16	1.07298e-16	7.68104e-18	1.72982e-17	9.7277e-17	1.95214e-16	2.66348e-16	2.86457e-16	2.54624e-16	1.87638e-16	1.10263e-16	4.54904e-17	7.84983e-18	9.90444e-19	1.91047e-17	5.07388e-17	8.3253e-17	1.06507e-16	1.14953e-16	1.08007e-16	8.90697e-17
458.5	5.20032e-13	5.0551e-13	4.64045e-13	4.01421e-13	3.26009e-13	2.47047e-13	1.73033e-13	1.10337e-13	6.24425e-14	2.99151e-14	1.09333e-14	2.21004e-15	2.85897e-18	9.60439e-16	2.64929e-15	3.71664e-15	3.75077e-15	2.96415e-15	1.83574e-15	8.22243e-16	1.94205e-16	8.26152e-20	1.22172e-16	3.72752e-16	5.83378e-16	6.58567e-16	5.86678e-16	4.1783e-16	2.26762e-16	7.82835e-17	6.43799e-18	1.05592e-17	6.4552e-17	1.32391e-16	1.82802e-16	1.98408e-16	1.77902e-16	1.32425e-16	7.89278e-17	3.3428e-17	6.2939e-18	4.31559e-19	1.2144e-17	3.36868e-17	5.63352e-17	7.29525e-17	7.9506e-17	7.53841e-17	6.27755e-17
459	3.32614e-13	3.23348e-13	2.96879e-13	2.56909e-13	2.08747e-13	1.583e-13	1.10981e-13	7.08614e-14	4.01772e-14	1.93037e-14	7.09202e-15	1.45368e-15	3.19624e-18	5.98412e-16	1.67857e-15	2.37094e-15	2.40447e-15	1.90941e-15	1.18979e-15	5.38295e-16	1.3047e-16	2.34315e-19	7.44698e-17	2.33916e-16	3.70322e-16	4.21308e-16	3.7799e-16	2.71406e-16	1.49063e-16	5.27351e-17	4.90738e-18	5.90691e-18	3.95603e-17	8.29774e-17	1.15968e-16	1.27025e-16	1.14889e-16	8.63734e-17	5.21951e-17	2.26678e-17	4.61892e-18	1.50789e-19	7.10591e-18	2.06505e-17	3.52192e-17	4.61764e-17	5.08183e-17	4.86228e-17	4.08827e-17
459.5	1.88118e-13	1.8289e-13	1.67954e-13	1.45388e-13	1.18193e-13	8.96933e-14	6.29419e-14	4.02411e-14	2.28586e-14	1.10141e-14	4.06752e-15	8.4522e-16	2.80156e-18	3.29541e-16	9.40308e-16	1.3373e-15	1.36286e-15	1.08753e-15	6.81773e-16	3.11509e-16	7.74141e-17	3.09892e-19	4.00802e-17	1.29748e-16	2.07821e-16	2.38281e-16	2.15293e-16	1.55844e-16	8.65984e-17	3.13668e-17	3.26167e-18	2.89188e-18	2.14082e-17	4.596e-17	6.50264e-17	7.18853e-17	6.55813e-17	4.97886e-17	3.04951e-17	1.35653e-17	2.97064e-18	3.55664e-20	3.65847e-18	1.11761e-17	1.94523e-17	2.58274e-17	2.87052e-17	2.77147e-17	2.35256e-17
460	8.52511e-14	8.28896e-14	7.61342e-14	6.59295e-14	5.36241e-14	4.07211e-14	2.86036e-14	1.83109e-14	1.04205e-14	5.03535e-15	1.86909e-15	3.9365e-16	1.82054e-18	1.45345e-16	4.22017e-16	6.04338e-16	6.18928e-16	4.96261e-16	3.12982e-16	1.44401e-16	3.67638e-17	2.549e-19	1.7258e-17	5.76421e-17	9.34265e-17	1.07959e-16	9.82358e-17	7.16803e-17	4.02903e-17	1.4929e-17	1.71641e-18	1.12093e-18	9.26937e-18	2.03845e-17	2.92038e-17	3.25837e-17	2.99833e-17	2.29842e-17	1.42636e-17	6.49277e-18	1.51887e-18	3.26137e-21	1.50107e-18	4.83838e-18	8.60082e-18	1.15675e-17	1.29843e-17	1.265e-17	1.08395e-17
460.5	2.29472e-14	2.23126e-14	2.04984e-14	1.77566e-14	1.44497e-14	1.09807e-14	7.7204e-15	4.94869e-15	2.82143e-15	1.36723e-15	5.1007e-16	1.0885e-16	6.65518e-19	3.80557e-17	1.12479e-16	1.622e-16	1.66928e-16	1.34484e-16	8.53238e-17	3.97429e-17	1.03581e-17	1.08648e-19	4.40636e-18	1.52034e-17	2.49391e-17	2.90462e-17	2.66158e-17	1.95754e-17	1.11273e-17	4.21454e-18	5.30946e-19	2.5446e-19	2.38018e-18	5.36636e-18	7.78646e-18	8.7688e-18	8.13842e-18	6.2984e-18	3.95913e-18	1.84255e-18	4.58015e-19	4.60246e-23	3.63588e-19	1.24188e-18	2.25658e-18	3.07496e-18	3.48626e-18	3.4272e-18	2.96415e-18
461	1.56513e-16	1.52195e-16	1.39846e-16	1.21183e-16	9.86643e-17	7.50291e-17	5.2802e-17	3.38891e-17	1.93566e-17	9.40611e-18	3.52687e-18	7.62448e-19	5.92284e-21	2.52348e-19	7.59539e-19	1.10296e-18	1.14072e-18	9.234e-19	5.89305e-19	2.77089e-19	7.3872e-20	1.07743e-21	2.8459e-20	1.01564e-19	1.68648e-19	1.97979e-19	1.82688e-19	1.35422e-19	7.78305e-20	3.01106e-20	4.12449e-21	1.43946e-21	1.54618e-20	3.57742e-20	5.25824e-20	5.97723e-20	5.59513e-20	4.37109e-20	2.78234e-20	1.3227e-20	3.47776e-21	1.27251e-23	2.21656e-21	8.06232e-21	1.49872e-20	2.06981e-20	2.37039e-20	2.35131e-20	2.05249e-20
461.5	1.56473e-14	1.52167e-14	1.39849e-14	1.21227e-14	9.87484e-15	7.5145e-15	5.29334e-15	3.40173e-15	1.94653e-15	9.48528e-16	3.57421e-16	7.82546e-17	7.49256e-19	2.45155e-17	7.51692e-17	1.09931e-16	1.14251e-16	9.29245e-17	5.96513e-17	2.83081e-17	7.71472e-18	1.47713e-19	2.68924e-18	9.94077e-18	1.67128e-17	1.97756e-17	1.83764e-17	1.37278e-17	7.97572e-18	3.14942e-18	4.65929e-19	1.16969e-19	1.46981e-18	3.49333e-18	5.20271e-18	5.96994e-18	5.63599e-18	4.44427e-18	2.86385e-18	1.3896e-18	3.84902e-19	4.33471e-21	1.96585e-19	7.6572e-19	1.45761e-18	2.0407e-18	2.36102e-18	2.3632e-18	2.08176e-18
462	6.8366e-14	6.64875e-14	6.11181e-14	5.29968e-14	4.31917e-14	3.28905e-14	2.319e-14	1.49218e-14	8.55401e-15	4.17984e-15	1.58281e-15	3.50889e-16	4.0425e-18	1.04023e-16	3.25057e-16	4.78773e-16	5.00035e-16	4.0862e-16	2.63827e-16	1.26348e-16	3.51755e-17	8.48067e-19	1.10838e-17	4.25001e-17	7.23586e-17	8.63078e-17	8.07607e-17	6.07967e-17	3.57001e-17	1.43794e-17	2.28413e-18	4.05145e-19	6.09495e-18	1.4897e-17	2.24864e-17	2.60471e-17	2.47999e-17	1.97369e-17	1.28721e-17	6.37016e-18	1.85212e-18	4.03311e-20	7.55423e-19	3.17161e-18	6.18871e-18	8.78658e-18	1.02707e-17	1.03731e-17	9.22083e-18
462.5	1.57315e-13	1.53003e-13	1.40676e-13	1.22025e-13	9.9497e-14	7.58193e-14	5.35069e-14	3.44739e-14	1.97979e-14	9.70041e-15	3.69122e-15	8.284e-16	1.12626e-17	2.32343e-16	7.40236e-16	1.09812e-15	1.15255e-15	9.46259e-16	6.14483e-16	2.9692e-16	8.43918e-17	2.48256e-18	2.40104e-17	9.56533e-17	1.64957e-16	1.98344e-16	1.86887e-16	1.41765e-16	8.41182e-17	3.4539e-17	5.86044e-18	7.16061e-19	1.32868e-17	3.34349e-17	5.11611e-17	5.98315e-17	5.74513e-17	4.61403e-17	3.04481e-17	1.53578e-17	4.67208e-18	1.60565e-19	1.51408e-18	6.90383e-18	1.38242e-17	1.99104e-17	2.35169e-17	2.39662e-17	2.14961e-17
463	2.81527e-13	2.73823e-13	2.51808e-13	2.18494e-13	1.78246e-13	1.35922e-13	9.60108e-14	6.1937e-14	3.56328e-14	1.75069e-14	6.69391e-15	1.52044e-15	2.40066e-17	4.03348e-16	1.31072e-15	1.95848e-15	2.06571e-15	1.70396e-15	1.11281e-15	5.42488e-16	1.57315e-16	5.50896e-18	4.03608e-17	1.67344e-16	2.92375e-16	3.54397e-16	3.36256e-16	2.57004e-16	1.54071e-16	6.44496e-17	1.16276e-17	9.44452e-19	2.24807e-17	5.8315e-17	9.04857e-17	1.06839e-16	1.03459e-16	8.38436e-17	5.59693e-17	2.87541e-17	9.12641e-18	4.41896e-19	2.33367e-18	1.16606e-17	2.39894e-17	3.50615e-17	4.18495e-17	4.30358e-17	3.89457e-17
463.5	4.39279e-13	4.27297e-13	3.93016e-13	3.41138e-13	2.78433e-13	2.12461e-13	1.50217e-13	9.70264e-14	5.59191e-14	2.7548e-14	1.05838e-14	2.4326e-15	4.40088e-17	6.10183e-16	2.02335e-15	3.04544e-15	3.22805e-15	2.67516e-15	1.75695e-15	8.63973e-16	2.55476e-16	1.04424e-17	5.90174e-17	2.55147e-16	4.51731e-16	5.52027e-16	5.27412e-16	4.06135e-16	2.4594e-16	1.04754e-16	2.00138e-17	1.02653e-18	3.30956e-17	8.86176e-17	1.39473e-16	1.66284e-16	1.62387e-16	1.32779e-16	8.96437e-17	4.68792e-17	1.54839e-17	9.82902e-19	3.09549e-18	1.71301e-17	3.6256e-17	5.37948e-17	6.48963e-17	6.73411e-17	6.14837e-17
464	6.30551e-13	6.13381e-13	5.64274e-13	4.89959e-13	4.00092e-13	3.05506e-13	2.16197e-13	1.39817e-13	8.07254e-14	3.98749e-14	1.53922e-14	3.57915e-15	7.33483e-17	8.48614e-16	2.8729e-15	4.35592e-15	4.63991e-15	3.86314e-15	2.55135e-15	1.26541e-15	3.81355e-16	1.79011e-17	7.91863e-17	3.57676e-16	6.41874e-16	7.90824e-16	7.60799e-16	5.90215e-16	3.60977e-16	1.5647e-16	3.15421e-17	9.45976e-19	4.47208e-17	1.23786e-16	1.97674e-16	2.3798e-16	2.34374e-16	1.93339e-16	1.31987e-16	7.02199e-17	2.40791e-17	1.90704e-18	3.71946e-18	2.30898e-17	5.03489e-17	7.58682e-17	9.25167e-17	9.68768e-17	8.92298e-17
464.5	8.54083e-13	8.30902e-13	7.6454e-13	6.64049e-13	5.42525e-13	4.14534e-13	2.9363e-13	1.9013e-13	1.09966e-13	5.44641e-14	2.11218e-14	4.96787e-15	1.14198e-16	1.11304e-15	3.84866e-15	5.87882e-15	6.29303e-15	5.26381e-15	3.49575e-15	1.74848e-15	5.36747e-16	2.85483e-17	9.99954e-17	4.72912e-16	8.60439e-16	1.06886e-15	1.0354e-15	8.09189e-16	4.99758e-16	2.20343e-16	4.67132e-17	7.23353e-19	5.68892e-17	1.63042e-16	2.64253e-16	3.21277e-16	3.19088e-16	2.65534e-16	1.83253e-16	9.91334e-17	3.52176e-17	3.35699e-18	4.14019e-18	2.92887e-17	6.59007e-17	1.0089e-16	1.24383e-16	1.31435e-16	1.22127e-16
465	1.10843e-12	1.0784e-12	9.92453e-13	8.62303e-13	7.04823e-13	5.38915e-13	3.82076e-13	2.47708e-13	1.43519e-13	7.12705e-14	2.77683e-14	6.6048e-15	1.68853e-16	1.39775e-15	4.93912e-15	7.60099e-15	8.17692e-15	6.87116e-15	4.58828e-15	2.31409e-15	7.23253e-16	4.30973e-17	1.20631e-16	5.98756e-16	1.10479e-15	1.38385e-15	1.3498e-15	1.06262e-15	6.62613e-16	2.97023e-16	6.60252e-17	4.19585e-19	6.91608e-17	2.05575e-16	3.38283e-16	4.15384e-16	4.16045e-16	3.49245e-16	2.43618e-16	1.33931e-16	4.91983e-17	5.49326e-18	4.31698e-18	3.54895e-17	8.25392e-17	1.28446e-16	1.60118e-16	1.70746e-16	1.60041e-16
465.5	1.39377e-12	1.35609e-12	1.24825e-12	1.0849e-12	8.87217e-13	6.78828e-13	4.81704e-13	3.12687e-13	1.81481e-13	9.03587e-14	3.53671e-14	8.5057e-15	2.40027e-16	1.69953e-15	6.14059e-15	9.52094e-15	1.02934e-14	8.6894e-15	5.83418e-15	2.96661e-15	9.43561e-16	6.23792e-17	1.40563e-16	7.34108e-16	1.37404e-15	1.73552e-15	1.70455e-15	1.35167e-15	8.50864e-16	3.87588e-16	9.00949e-17	1.35058e-19	8.12438e-17	2.5094e-16	4.19392e-16	5.20164e-16	5.254e-16	4.44857e-16	3.13581e-16	1.75118e-16	6.64003e-17	8.50257e-18	4.24024e-18	4.15346e-17	1.00035e-16	1.58314e-16	1.99581e-16	2.14793e-16	2.03077e-16
466	1.70726e-12	1.66119e-12	1.5294e-12	1.32969e-12	1.08793e-12	8.32952e-13	5.91616e-13	3.84503e-13	2.23542e-13	1.11594e-13	4.38773e-14	1.06677e-14	3.30111e-16	2.01164e-15	7.43567e-15	1.16169e-14	1.26215e-14	1.07038e-14	7.22553e-15	3.70391e-15	1.19831e-15	8.71606e-17	1.59016e-16	8.76315e-16	1.66429e-15	2.11992e-15	2.09648e-15	1.67444e-15	1.0639e-15	4.92278e-16	1.19371e-16	6.01742e-21	9.27022e-17	2.98133e-16	5.06244e-16	6.34293e-16	6.461e-16	5.51734e-16	3.92961e-16	2.22808e-16	8.70663e-17	1.25727e-17	3.91282e-18	4.719e-17	1.17942e-16	1.89924e-16	2.42181e-16	2.63057e-16	2.50865e-16
466.5	2.05003e-12	1.99485e-12	1.83692e-12	1.59757e-12	1.30774e-12	1.00191e-12	7.12246e-13	4.63468e-13	2.69923e-13	1.35092e-13	5.33568e-14	1.31117e-14	4.42313e-16	2.33244e-15	8.8249e-15	1.38931e-14	1.51698e-14	1.29238e-14	8.77102e-15	4.532e-15	1.4908e-15	1.18432e-16	1.75699e-16	1.02483e-15	1.97551e-15	2.53776e-15	2.52709e-15	2.03278e-15	1.3035e-15	6.12407e-16	1.54568e-16	2.04866e-19	1.03364e-16	3.46905e-16	5.98742e-16	7.57897e-16	7.78538e-16	6.70502e-16	4.82425e-16	2.77607e-16	1.1163e-16	1.79312e-17	3.37272e-18	5.23649e-17	1.36126e-16	2.23167e-16	2.87899e-16	3.15631e-16	3.03606e-16
467	2.41969e-12	2.35472e-12	2.1687e-12	1.88677e-12	1.54518e-12	1.1846e-12	8.42888e-13	5.49149e-13	3.20361e-13	1.60753e-13	6.37749e-14	1.58373e-14	5.79362e-16	2.65626e-15	1.02937e-14	1.63313e-14	1.79209e-14	1.5337e-14	1.04643e-14	5.44954e-15	1.82188e-15	1.57072e-16	1.90073e-16	1.17742e-15	2.30436e-15	2.98566e-15	2.99357e-15	2.42521e-15	1.56924e-15	7.4829e-16	1.96178e-16	9.37562e-19	1.12912e-16	3.96424e-16	6.95713e-16	8.89795e-16	9.21807e-16	8.0059e-16	5.81808e-16	3.39649e-16	1.40356e-16	2.4797e-17	2.67079e-18	5.68905e-17	1.54213e-16	2.57537e-16	3.36202e-16	3.72032e-16	3.60944e-16
467.5	2.81618e-12	2.74069e-12	2.5247e-12	2.19715e-12	1.80024e-12	1.38108e-12	9.83558e-13	6.41579e-13	3.74921e-13	1.88608e-13	7.51571e-14	1.88578e-14	7.44561e-16	2.98057e-15	1.18375e-14	1.89274e-14	2.08737e-14	1.79453e-14	1.23084e-14	6.45981e-15	2.19397e-15	2.04117e-16	2.01874e-16	1.33306e-15	2.64972e-15	3.46282e-15	3.49599e-15	2.85227e-15	1.86209e-15	9.00886e-16	2.44861e-16	2.44276e-18	1.21174e-16	4.46252e-16	7.9671e-16	1.0297e-15	1.0758e-15	9.42193e-16	6.91481e-16	4.09355e-16	1.7362e-16	3.34195e-17	1.88382e-18	6.06778e-17	1.72001e-16	2.92806e-16	3.86865e-16	4.32146e-16	4.22873e-16
468	3.23862e-12	3.15203e-12	2.90416e-12	2.52825e-12	2.07248e-12	1.59096e-12	1.13404e-12	7.40628e-13	4.33541e-13	2.1865e-13	8.75105e-14	2.2182e-14	9.41239e-16	3.30187e-15	1.34487e-14	2.16735e-14	2.40215e-14	2.07453e-14	1.43038e-14	7.56432e-15	2.60904e-15	2.60621e-16	2.10843e-16	1.49036e-15	3.00968e-15	3.96762e-15	4.03339e-15	3.31375e-15	2.18248e-15	1.07088e-15	3.01252e-16	4.99057e-18	1.27985e-16	4.95884e-16	9.01032e-16	1.17693e-15	1.24011e-15	1.09517e-15	8.11559e-16	4.87046e-16	2.11778e-16	4.40565e-17	1.10752e-18	6.36444e-17	1.89261e-16	3.28647e-16	4.39582e-16	4.95713e-16	4.89238e-16
468.5	3.68528e-12	3.58699e-12	3.30545e-12	2.87852e-12	2.36075e-12	1.81343e-12	1.29378e-12	8.4596e-13	4.96021e-13	2.50796e-13	1.00811e-13	2.58107e-14	1.17247e-15	3.61635e-15	1.51158e-14	2.45539e-14	2.73508e-14	2.37268e-14	1.64449e-14	8.76254e-15	3.0681e-15	3.27582e-16	2.1675e-16	1.64763e-15	3.38158e-15	4.49718e-15	4.60331e-15	3.80838e-15	2.53006e-15	1.25866e-15	3.65881e-16	8.87769e-18	1.33177e-16	5.44678e-16	1.00774e-15	1.33052e-15	1.4139e-15	1.25901e-15	9.41955e-16	5.72849e-16	2.55088e-16	5.69613e-17	4.57509e-19	6.57083e-17	2.05717e-16	3.64653e-16	4.93878e-16	5.6229e-16	5.59719e-16
469	4.15844e-12	4.04772e-12	3.73078e-12	3.24997e-12	2.66661e-12	2.04975e-12	1.46363e-12	9.58164e-13	5.62756e-13	2.85253e-13	1.15154e-13	2.97756e-14	1.44281e-15	3.9241e-15	1.68446e-14	2.75823e-14	3.08788e-14	2.69079e-14	1.87456e-14	1.00631e-14	3.57569e-15	4.06415e-16	2.1967e-16	1.80505e-15	3.7666e-15	5.05359e-15	5.20871e-15	4.3391e-15	2.90737e-15	1.46595e-15	4.39693e-16	1.44404e-17	1.3677e-16	5.92639e-16	1.11707e-15	1.49097e-15	1.59801e-15	1.43466e-15	1.08353e-15	6.67544e-16	3.04117e-16	7.24619e-17	6.8729e-20	6.68837e-17	2.2135e-16	4.00839e-16	5.49883e-16	6.32121e-16	6.34615e-16
469.5	4.65179e-12	4.52825e-12	4.17446e-12	3.63756e-12	2.98614e-12	2.29678e-12	1.6415e-12	1.07587e-12	6.32951e-13	3.21625e-13	1.30392e-13	3.4044e-14	1.75412e-15	4.21735e-15	1.86059e-14	3.07135e-14	3.45573e-14	3.02489e-14	2.11812e-14	1.14543e-14	4.12886e-15	4.9776e-16	2.1927e-16	1.95912e-15	4.15786e-15	5.62872e-15	5.84158e-15	4.89982e-15	3.31093e-15	1.69153e-15	5.22769e-16	2.20151e-17	1.38522e-16	6.38543e-16	1.22687e-15	1.65569e-15	1.78978e-15	1.62002e-15	1.23495e-15	7.70531e-16	3.58806e-16	9.07528e-17	9.34717e-20	6.70579e-17	2.35684e-16	4.36385e-16	6.06513e-16	7.04044e-16	7.12902e-16
470	5.17035e-12	5.03327e-12	4.64088e-12	4.04539e-12	3.32239e-12	2.55711e-12	1.82911e-12	1.20027e-12	7.07294e-13	3.60296e-13	1.46686e-13	3.86661e-14	2.11213e-15	4.49915e-15	2.0416e-14	3.39782e-14	3.84229e-14	3.37831e-14	2.37766e-14	1.29515e-14	4.73435e-15	6.03379e-16	2.15884e-16	2.11115e-15	4.559e-15	6.22759e-15	6.50804e-15	5.49629e-15	3.74498e-15	1.93803e-15	6.16368e-16	3.20015e-17	1.38589e-16	6.8281e-16	1.33807e-15	1.82604e-15	1.99095e-15	1.81681e-15	1.39772e-15	8.82938e-16	4.19904e-16	1.12233e-16	7.01778e-19	6.63239e-17	2.48851e-16	4.71574e-16	6.64232e-16	7.78664e-16	7.95243e-16
470.5	5.70966e-12	5.55866e-12	5.12625e-12	4.46992e-12	3.67274e-12	2.82859e-12	2.02507e-12	1.33042e-12	7.85272e-13	4.01005e-13	1.63942e-13	4.36245e-14	2.51936e-15	4.76409e-15	2.22536e-14	3.73439e-14	4.24434e-14	3.74844e-14	2.65149e-14	1.45465e-14	5.39101e-15	7.24136e-16	2.0944e-16	2.25871e-15	4.96512e-15	6.84447e-15	7.20228e-15	6.12407e-15	4.20727e-15	2.20475e-15	7.20726e-16	4.47889e-17	1.3688e-16	7.24569e-16	1.44914e-15	2.00014e-15	2.19968e-15	2.02362e-15	1.57098e-15	1.00445e-15	4.87461e-16	1.37136e-16	2.07974e-18	6.46502e-17	2.60537e-16	5.05801e-16	7.22237e-16	8.55145e-16	8.80866e-16
471	6.27047e-12	6.10492e-12	5.63106e-12	4.91157e-12	4.03757e-12	3.1115e-12	2.22956e-12	1.46649e-12	8.67002e-13	4.43823e-13	1.82196e-13	4.89328e-14	2.98023e-15	5.01141e-15	2.41185e-14	4.08113e-14	4.66198e-14	4.13561e-14	2.94002e-14	1.62443e-14	6.10141e-15	8.6139e-16	2.00166e-16	2.40138e-15	5.37576e-15	7.47911e-15	7.92483e-15	6.78406e-15	4.69872e-15	2.4927e-15	8.36643e-16	6.08037e-17	1.33481e-16	7.63695e-16	1.55977e-15	2.17776e-15	2.41585e-15	2.24053e-15	1.75501e-15	1.13546e-15	5.61888e-16	1.65791e-16	4.42833e-18	6.20969e-17	2.70682e-16	5.38927e-16	7.80405e-16	9.3334e-16	9.69728e-16
471.5	6.85157e-12	6.67129e-12	6.1546e-12	5.36982e-12	4.41631e-12	3.40565e-12	2.44242e-12	1.60835e-12	9.52423e-13	4.88731e-13	2.01456e-13	5.46022e-14	3.49889e-15	5.23938e-15	2.6004e-14	4.43731e-14	5.09472e-14	4.53952e-14	3.24332e-14	1.80451e-14	6.86736e-15	1.01646e-15	1.88291e-16	2.53828e-15	5.78935e-15	8.1298e-15	8.67441e-15	7.47584e-15	5.21951e-15	2.80253e-15	9.64784e-16	8.04952e-17	1.28461e-16	7.99853e-16	1.66948e-15	2.35836e-15	2.63906e-15	2.46729e-15	1.9498e-15	1.27614e-15	6.43502e-16	1.98509e-16	7.96398e-18	5.87232e-17	2.79184e-16	5.70742e-16	8.38417e-16	1.013e-15	1.0616e-15
472	7.45144e-12	7.25571e-12	6.69484e-12	5.84306e-12	4.80773e-12	3.7098e-12	2.66287e-12	1.75558e-12	1.04129e-12	5.35612e-13	2.21677e-13	6.06275e-14	4.0785e-15	5.44553e-15	2.78984e-14	4.80131e-14	5.54077e-14	4.95884e-14	3.56041e-14	1.99462e-14	7.68918e-15	1.19042e-15	1.74064e-16	2.66815e-15	6.20326e-15	8.79326e-15	9.448e-15	8.1971e-15	5.76873e-15	3.13408e-15	1.10555e-15	1.04309e-16	1.21905e-16	8.32626e-16	1.77734e-15	2.54074e-15	2.86814e-15	2.70302e-15	2.15486e-15	1.4264e-15	7.32453e-16	2.3557e-16	1.29134e-17	5.45984e-17	2.85897e-16	6.00883e-16	8.95798e-16	1.09358e-15	1.15598e-15
472.5	8.07328e-12	7.86158e-12	7.25538e-12	6.33432e-12	5.21423e-12	4.02606e-12	2.89228e-12	1.90906e-12	1.13415e-12	5.84777e-13	2.43002e-13	6.70502e-14	4.72596e-15	5.63184e-15	2.9814e-14	5.17523e-14	6.00275e-14	5.3961e-14	3.89341e-14	2.19609e-14	8.57294e-15	1.38529e-15	1.57943e-16	2.79184e-15	6.61973e-15	9.47327e-15	1.02499e-14	8.9522e-15	6.3498e-15	3.48972e-15	1.26023e-15	1.32785e-16	1.14035e-16	8.62263e-16	1.88391e-15	2.72584e-15	3.10427e-15	2.94904e-15	2.37137e-15	1.58727e-15	8.29469e-16	2.77421e-16	1.95254e-17	4.98574e-17	2.90931e-16	6.29535e-16	9.52796e-16	1.17541e-15	1.25334e-15
473	8.71044e-12	8.48282e-12	7.82997e-12	6.83801e-12	5.63158e-12	4.35101e-12	3.12846e-12	2.06728e-12	1.23013e-12	6.3577e-13	2.65247e-13	7.38312e-14	5.44189e-15	5.79309e-15	3.1722e-14	5.55444e-14	6.47575e-14	5.84709e-14	4.23936e-14	2.40735e-14	9.51393e-15	1.6014e-15	1.40201e-16	2.90656e-15	7.03234e-15	1.01611e-14	1.10713e-14	9.73397e-15	6.95793e-15	3.86741e-15	1.42863e-15	1.66337e-16	1.04925e-16	8.87933e-16	1.98728e-15	2.91092e-15	3.34464e-15	3.2028e-15	2.59759e-15	1.75768e-15	9.34222e-16	3.24183e-16	2.80414e-17	4.45718e-17	2.94015e-16	6.55994e-16	1.00844e-15	1.25736e-15	1.35245e-15
473.5	9.36569e-12	9.12137e-12	8.42093e-12	7.35648e-12	6.06122e-12	4.68587e-12	3.3721e-12	2.2308e-12	1.32957e-12	6.88779e-13	2.88503e-13	8.09991e-14	6.23232e-15	5.93035e-15	3.36287e-14	5.94019e-14	6.96113e-14	6.31306e-14	4.59939e-14	2.62924e-14	1.0517e-14	1.84064e-15	1.2137e-16	3.0128e-15	7.44252e-15	1.08588e-14	1.19149e-14	1.05448e-14	7.59556e-15	4.26884e-15	1.61172e-15	2.05513e-16	9.482e-17	9.09767e-16	2.08776e-15	3.09656e-15	3.5898e-15	3.46497e-15	2.83413e-15	1.9383e-15	1.0473e-15	3.76279e-16	3.87284e-17	3.89e-17	2.95236e-16	6.80362e-16	1.0628e-15	1.33949e-15	1.45348e-15
474	1.00395e-11	9.77822e-12	9.02901e-12	7.89005e-12	6.50399e-12	5.0313e-12	3.62368e-12	2.39999e-12	1.43265e-12	7.43926e-13	3.12824e-13	8.85768e-14	7.10297e-15	6.04394e-15	3.55353e-14	6.33301e-14	7.45985e-14	6.79485e-14	4.97439e-14	2.86233e-14	1.15856e-14	2.1047e-15	1.01974e-16	3.1105e-15	7.84983e-15	1.15664e-14	1.27809e-14	1.1386e-14	8.26399e-15	4.69526e-15	1.81046e-15	2.50882e-16	8.39673e-17	9.27833e-16	2.18514e-15	3.28262e-15	3.83981e-15	3.73585e-15	3.08141e-15	2.12961e-15	1.16912e-15	4.3408e-16	5.18693e-17	3.29989e-17	2.94652e-16	7.02587e-16	1.11578e-15	1.4218e-15	1.55647e-15
474.5	1.073e-11	1.04513e-11	9.65228e-12	8.43743e-12	6.95825e-12	5.38605e-12	3.88249e-12	2.5743e-12	1.53911e-12	8.01088e-13	3.38166e-13	9.65562e-14	8.05712e-15	6.13253e-15	3.74317e-14	6.73101e-14	7.96985e-14	7.29122e-14	5.36327e-14	3.1062e-14	1.27195e-14	2.39469e-15	8.25525e-17	3.19882e-15	8.2522e-15	1.22812e-14	1.36669e-14	1.22552e-14	8.9619e-15	5.14624e-15	2.02521e-15	3.02956e-16	7.25972e-17	9.41781e-16	2.27877e-15	3.46793e-15	4.09355e-15	4.01439e-15	3.3388e-15	2.33136e-15	1.29978e-15	4.97863e-16	6.77376e-17	2.70271e-17	2.92207e-16	7.2242e-16	1.167e-15	1.50373e-15	1.66081e-15
475	1.14364e-11	1.11401e-11	1.02901e-11	8.99767e-12	7.42369e-12	5.75003e-12	4.1482e-12	2.75366e-12	1.64892e-12	8.60221e-13	3.64527e-13	1.04947e-13	9.09955e-15	6.19569e-15	3.93124e-14	7.13378e-14	8.49044e-14	7.80171e-14	5.76594e-14	3.36101e-14	1.392e-14	2.712e-15	6.37118e-17	3.27725e-15	8.64809e-15	1.30011e-14	1.4571e-14	1.31513e-14	9.6888e-15	5.62225e-15	2.25658e-15	3.62276e-16	6.09902e-17	9.51612e-16	2.36821e-15	3.65208e-15	4.35041e-15	4.30031e-15	3.60612e-15	2.54355e-15	1.43949e-15	5.67924e-16	8.66263e-17	2.11661e-17	2.87939e-16	7.39742e-16	1.21619e-15	1.585e-15	1.76632e-15
475.5	1.21563e-11	1.18421e-11	1.09406e-11	9.5693e-12	7.89896e-12	6.12181e-12	4.42018e-12	2.93745e-12	1.76177e-12	9.21192e-13	3.91859e-13	1.13739e-13	1.02329e-14	6.23247e-15	4.1168e-14	7.53928e-14	9.02007e-14	8.32454e-14	6.18144e-14	3.6261e-14	1.51866e-14	3.05752e-15	4.6102e-17	3.34503e-15	9.03545e-15	1.37227e-14	1.54896e-14	1.40718e-14	1.04436e-14	6.12266e-15	2.50478e-15	4.29349e-16	4.94436e-17	9.57084e-16	2.45273e-15	3.83389e-15	4.60903e-15	4.5923e-15	3.88258e-15	2.76586e-15	1.58825e-15	6.44481e-16	1.08813e-16	1.56103e-17	2.81845e-16	7.54328e-16	1.26296e-15	1.66506e-15	1.87232e-15
476	1.28929e-11	1.25603e-11	1.16062e-11	1.01545e-11	8.38571e-12	6.50309e-12	4.69937e-12	3.12651e-12	1.87806e-12	9.84238e-13	4.20272e-13	1.22967e-13	1.14649e-14	6.24453e-15	4.30061e-14	7.94932e-14	9.56049e-14	8.86156e-14	6.61135e-14	3.90265e-14	1.65246e-14	3.4336e-15	3.04397e-17	3.40283e-15	9.41543e-15	1.44491e-14	1.64259e-14	1.50197e-14	1.12285e-14	6.64967e-15	2.77109e-15	5.04847e-16	3.83036e-17	9.58495e-16	2.53274e-15	4.01393e-15	4.87046e-15	4.89136e-15	4.16908e-15	2.99909e-15	1.74671e-15	7.28014e-16	1.34626e-16	1.05767e-17	2.74094e-16	7.6632e-16	1.30743e-15	1.74413e-15	1.97911e-15
476.5	1.36436e-11	1.32923e-11	1.22849e-11	1.07515e-11	8.8826e-12	6.89271e-12	4.98506e-12	3.32032e-12	1.99751e-12	1.04925e-12	4.49697e-13	1.32626e-13	1.27991e-14	6.23132e-15	4.48157e-14	8.36219e-14	1.01097e-13	9.41174e-14	7.0544e-14	4.19025e-14	1.79337e-14	3.84132e-15	1.74554e-17	3.44993e-15	9.78611e-15	1.51764e-14	1.73772e-14	1.59923e-14	1.2042e-14	7.20245e-15	3.05569e-15	5.89291e-16	2.79087e-17	9.55719e-16	2.60747e-15	4.19112e-15	5.13334e-15	5.19637e-15	4.46478e-15	3.2428e-15	1.91483e-15	8.18748e-16	1.64358e-16	6.2855e-18	2.64722e-16	7.75532e-16	1.34924e-15	1.82167e-15	2.08617e-15
477	1.44059e-11	1.40356e-11	1.29742e-11	1.13585e-11	9.38815e-12	7.28954e-12	5.27631e-12	3.5182e-12	2.11982e-12	1.11599e-12	4.80087e-13	1.42699e-13	1.42374e-14	6.19213e-15	4.65886e-14	8.77607e-14	1.06662e-13	9.97287e-14	7.50966e-14	4.48818e-14	1.9412e-14	4.28124e-15	7.92903e-18	3.4857e-15	1.01447e-14	1.59008e-14	1.83383e-14	1.6986e-14	1.28822e-14	7.78037e-15	3.35877e-15	6.83156e-16	1.86286e-17	9.48637e-16	2.67646e-15	4.36435e-15	5.39622e-15	5.50592e-15	4.7687e-15	3.49647e-15	2.09247e-15	9.16833e-16	1.9829e-16	2.97201e-18	2.53787e-16	7.81826e-16	1.38803e-15	1.89719e-15	2.1928e-15
477.5	1.51831e-11	1.47938e-11	1.36773e-11	1.19776e-11	9.90421e-12	7.69502e-12	5.57442e-12	3.72109e-12	2.24548e-12	1.18479e-12	5.11576e-13	1.53232e-13	1.57892e-14	6.12943e-15	4.83326e-14	9.19263e-14	1.12316e-13	1.0547e-13	7.97884e-14	4.79767e-14	2.09662e-14	4.75609e-15	2.68207e-18	3.51107e-15	1.04935e-14	1.66261e-14	1.93139e-14	1.80053e-14	1.37521e-14	8.38571e-15	3.68171e-15	7.87209e-16	1.0862e-17	9.37627e-16	2.74e-15	4.5343e-15	5.66018e-15	5.8213e-15	5.08195e-15	3.76106e-15	2.28039e-15	1.0228e-15	2.36788e-16	8.84708e-19	2.4149e-16	7.85344e-16	1.424e-15	1.97088e-15	2.29938e-15
478	1.59728e-11	1.5564e-11	1.4392e-11	1.26072e-11	1.04297e-11	8.10793e-12	5.87841e-12	3.92826e-12	2.37416e-12	1.25548e-12	5.44077e-13	1.6421e-13	1.74562e-14	6.04269e-15	5.00392e-14	9.61037e-14	1.18043e-13	1.11332e-13	8.46077e-14	5.11811e-14	2.25954e-14	5.26672e-15	2.5659e-18	3.52549e-15	1.08298e-14	1.73484e-14	2.02997e-14	1.90458e-14	1.46497e-14	9.01758e-15	4.02448e-15	9.01945e-16	5.01545e-18	9.22614e-16	2.79763e-15	4.70002e-15	5.92393e-15	6.14115e-15	5.40356e-15	4.0359e-15	2.47839e-15	1.13676e-15	2.8013e-16	2.80272e-19	2.27929e-16	7.86013e-16	1.45677e-15	2.04226e-15	2.4053e-15
478.5	1.67718e-11	1.63441e-11	1.51158e-11	1.32452e-11	1.09623e-11	8.52707e-12	6.18743e-12	4.13923e-12	2.50547e-12	1.32785e-12	5.77524e-13	1.75618e-13	1.9242e-14	5.93212e-15	5.16976e-14	1.00272e-13	1.23823e-13	1.17287e-13	8.95406e-14	5.44879e-14	2.42969e-14	5.81366e-15	8.46681e-18	3.5285e-15	1.11517e-14	1.80638e-14	2.12917e-14	2.01053e-14	1.55726e-14	9.67476e-15	4.38723e-15	1.0278e-15	1.5153e-18	9.03608e-16	2.84866e-15	4.86027e-15	6.186e-15	6.46413e-15	5.73245e-15	4.32046e-15	2.68627e-15	1.2589e-15	3.28602e-16	1.42584e-18	2.13221e-16	7.837e-16	1.48604e-15	2.11081e-15	2.50992e-15
479	1.75849e-11	1.71368e-11	1.58519e-11	1.38944e-11	1.15046e-11	8.95447e-12	6.50264e-12	4.35502e-12	2.63998e-12	1.4022e-12	6.12068e-13	1.87504e-13	2.11549e-14	5.80016e-15	5.33175e-14	1.04453e-13	1.29679e-13	1.23364e-13	9.46085e-14	5.79122e-14	2.60783e-14	6.39985e-15	2.13054e-17	3.52103e-15	1.14612e-14	1.87759e-14	2.22946e-14	2.1187e-14	1.65238e-14	1.036e-14	4.77123e-15	1.16563e-15	8.08388e-19	8.81029e-16	2.89374e-15	5.01603e-15	6.44748e-15	6.79141e-15	6.06974e-15	4.61562e-15	2.90483e-15	1.3897e-15	3.82578e-16	4.59759e-18	1.97592e-16	7.78628e-16	1.51206e-15	2.17686e-15	2.61361e-15
479.5	1.84086e-11	1.79407e-11	1.65982e-11	1.45529e-11	1.20551e-11	9.38858e-12	6.82339e-12	4.57478e-12	2.77735e-12	1.47839e-12	6.4762e-13	1.99853e-13	2.31974e-14	5.64703e-15	5.48909e-14	1.0863e-13	1.35588e-13	1.29545e-13	9.97976e-14	6.14455e-14	2.7937e-14	7.02603e-15	4.20281e-17	3.50276e-15	1.1756e-14	1.94809e-14	2.33034e-14	2.22874e-14	1.75017e-14	1.10718e-14	5.17666e-15	1.31586e-15	3.35374e-18	8.54909e-16	2.93231e-15	5.16607e-15	6.70703e-15	7.12148e-15	6.41416e-15	4.92074e-15	3.13372e-15	1.52929e-15	4.42344e-16	1.00793e-17	1.81197e-16	7.70726e-16	1.53455e-15	2.23986e-15	2.71575e-15
480	1.92424e-11	1.87547e-11	1.7354e-11	1.52202e-11	1.26133e-11	9.82924e-12	7.14941e-12	4.79855e-12	2.91756e-12	1.5564e-12	6.84195e-13	2.12672e-13	2.53752e-14	5.47394e-15	5.64144e-14	1.12795e-13	1.4155e-13	1.35825e-13	1.05104e-13	6.50879e-14	2.98751e-14	7.69325e-15	7.16094e-17	3.47392e-15	1.20357e-14	2.01786e-14	2.43176e-14	2.34056e-14	1.8505e-14	1.18108e-14	5.6039e-15	1.47907e-15	9.62498e-18	8.25468e-16	2.96422e-15	5.31007e-15	6.96418e-15	7.45401e-15	6.76566e-15	5.23564e-15	3.37311e-15	1.67788e-15	5.08195e-16	1.81614e-17	1.64225e-16	7.60064e-16	1.55335e-15	2.29964e-15	2.81611e-15
480.5	2.00863e-11	1.95781e-11	1.81192e-11	1.58961e-11	1.31789e-11	1.02761e-11	7.48049e-12	5.02609e-12	3.06048e-12	1.63618e-12	7.21789e-13	2.25959e-13	2.76917e-14	5.28226e-15	5.78855e-14	1.16945e-13	1.47554e-13	1.42197e-13	1.10527e-13	6.88383e-14	3.18926e-14	8.40311e-15	1.11053e-16	3.43471e-15	1.22996e-14	2.08665e-14	2.53349e-14	2.45409e-14	1.95339e-14	1.25765e-14	6.05313e-15	1.65585e-15	2.01099e-17	7.92921e-16	2.98944e-15	5.44779e-15	7.21822e-15	7.78843e-15	7.12344e-15	5.56019e-15	3.62293e-15	1.83569e-15	5.80444e-16	2.9142e-17	1.46886e-16	7.46707e-16	1.56845e-15	2.35597e-15	2.91434e-15
481	2.09392e-11	2.04103e-11	1.8893e-11	1.65798e-11	1.37518e-11	1.07293e-11	7.81664e-12	5.25751e-12	3.20605e-12	1.71767e-12	7.60396e-13	2.39723e-13	3.01523e-14	5.07329e-15	5.93007e-14	1.21074e-13	1.536e-13	1.48662e-13	1.16065e-13	7.26976e-14	3.39907e-14	9.15693e-15	1.61384e-16	3.3854e-15	1.2547e-14	2.15442e-14	2.63554e-14	2.56921e-14	2.05873e-14	1.3369e-14	6.52499e-15	1.8468e-15	3.53069e-17	7.57513e-16	3.00781e-15	5.57866e-15	7.46896e-15	8.12419e-15	7.48755e-15	5.89413e-15	3.88329e-15	2.00295e-15	6.59402e-16	4.33221e-17	1.29402e-16	7.30735e-16	1.57976e-15	2.40863e-15	3.01016e-15
481.5	2.18037e-11	2.12545e-11	1.96775e-11	1.72731e-11	1.43331e-11	1.11895e-11	8.15831e-12	5.49326e-12	3.35467e-12	1.80115e-12	8.00092e-13	2.53998e-13	3.2765e-14	4.84909e-15	6.0668e-14	1.25193e-13	1.59695e-13	1.55224e-13	1.21725e-13	7.66726e-14	3.61735e-14	9.95703e-15	2.23666e-16	3.3266e-15	1.27788e-14	2.22126e-14	2.73798e-14	2.68609e-14	2.16676e-14	1.41899e-14	7.02053e-15	2.05258e-15	5.57314e-17	7.19631e-16	3.01967e-15	5.70322e-15	7.71632e-15	8.46175e-15	7.85814e-15	6.23778e-15	4.1547e-15	2.18007e-15	7.45418e-16	6.10155e-17	1.12016e-16	7.12328e-16	1.58738e-15	2.45782e-15	3.1037e-15
482	2.26762e-11	2.21065e-11	2.04696e-11	1.79738e-11	1.49211e-11	1.16552e-11	8.50452e-12	5.73245e-12	3.5059e-12	1.88634e-12	8.40795e-13	2.68757e-13	3.5532e-14	4.61063e-15	6.19755e-14	1.29283e-13	1.65821e-13	1.61875e-13	1.27497e-13	8.07551e-14	3.84397e-14	1.08039e-14	2.98965e-16	3.25829e-15	1.29933e-14	2.28691e-14	2.8404e-14	2.80434e-14	2.27709e-14	1.50377e-14	7.53946e-15	2.27368e-15	8.19012e-17	6.79438e-16	3.02475e-15	5.82036e-15	7.95921e-15	8.79954e-15	8.23398e-15	6.59052e-15	4.4366e-15	2.36695e-15	8.38726e-16	8.25277e-17	9.49577e-17	6.91528e-16	1.59115e-15	2.503e-15	3.19433e-15
482.5	2.3557e-11	2.29662e-11	2.12696e-11	1.86814e-11	1.55153e-11	1.21263e-11	8.85544e-12	5.9753e-12	3.65974e-12	1.97324e-12	8.82511e-13	2.84008e-13	3.84565e-14	4.35983e-15	6.32223e-14	1.3334e-13	1.71969e-13	1.68601e-13	1.33377e-13	8.49435e-14	4.07878e-14	1.16985e-14	3.88356e-16	3.18097e-15	1.31902e-14	2.3512e-14	2.94273e-14	2.92388e-14	2.38979e-14	1.59122e-14	8.08184e-15	2.51056e-15	1.14343e-16	6.37265e-16	3.02287e-15	5.92966e-15	8.1971e-15	9.13713e-15	8.6147e-15	6.952e-15	4.7289e-15	2.56383e-15	9.39615e-16	1.08176e-16	7.84802e-17	6.68467e-16	1.591e-15	2.54402e-15	3.28178e-15
483	2.4445e-11	2.38336e-11	2.20765e-11	1.93959e-11	1.61154e-11	1.26029e-11	9.21043e-12	6.22143e-12	3.81601e-12	2.06182e-12	9.25231e-13	2.99751e-13	4.15442e-14	4.09855e-15	6.44065e-14	1.37357e-13	1.78139e-13	1.75396e-13	1.39357e-13	8.92401e-14	4.32205e-14	1.26421e-14	4.92947e-16	3.095e-15	1.33687e-14	2.41402e-14	3.04481e-14	3.04453e-14	2.50461e-14	1.68128e-14	8.64829e-15	2.76382e-15	1.53592e-16	5.93472e-16	3.01419e-15	6.03115e-15	8.42966e-15	9.47371e-15	8.99974e-15	7.32184e-15	5.03176e-15	2.77083e-15	1.04838e-15	1.38271e-16	6.28507e-17	6.4328e-16	1.58701e-15	2.58077e-15	3.36589e-15
483.5	2.53379e-11	2.47047e-11	2.28876e-11	2.01145e-11	1.67194e-11	1.30828e-11	9.56886e-12	6.47023e-12	3.97429e-12	2.15179e-12	9.68858e-13	3.15958e-13	4.4795e-14	3.82816e-15	6.55194e-14	1.41319e-13	1.84302e-13	1.82247e-13	1.45429e-13	9.36311e-14	4.5732e-14	1.36352e-14	6.1379e-16	3.00047e-15	1.35276e-14	2.47508e-14	3.14623e-14	3.16592e-14	2.62138e-14	1.77382e-14	9.23783e-15	3.03361e-15	2.00175e-16	5.48315e-16	2.9984e-15	6.12379e-15	8.65526e-15	9.80822e-15	9.38772e-15	7.6991e-15	5.34429e-15	2.98779e-15	1.16515e-15	1.73113e-16	4.83337e-17	6.1607e-16	1.57896e-15	2.61288e-15	3.44604e-15
484	2.62422e-11	2.55882e-11	2.37099e-11	2.0843e-11	1.73325e-11	1.35703e-11	9.93322e-12	6.72357e-12	4.1358e-12	2.24388e-12	1.01365e-12	3.32736e-13	4.8227e-14	3.55198e-15	6.65825e-14	1.45265e-13	1.90511e-13	1.892e-13	1.51625e-13	9.81432e-14	4.83381e-14	1.46822e-14	7.52212e-16	2.89901e-15	1.36704e-14	2.53495e-14	3.24773e-14	3.28889e-14	2.74075e-14	1.8693e-14	9.85394e-15	3.32139e-15	2.54689e-16	5.02389e-16	2.97653e-15	6.20926e-15	8.87626e-15	1.01428e-14	9.78093e-15	8.08574e-15	5.66826e-15	3.21573e-15	1.29048e-15	2.13074e-16	3.52314e-17	5.87232e-16	1.5674e-15	2.64107e-15	3.52298e-15
484.5	2.715e-11	2.64752e-11	2.45358e-11	2.15755e-11	1.7949e-11	1.40611e-11	1.03003e-11	6.97943e-12	4.29932e-12	2.33733e-12	1.05938e-12	3.49985e-13	5.1831e-14	3.27085e-15	6.75709e-14	1.49142e-13	1.96712e-13	1.96191e-13	1.57906e-13	1.02752e-13	5.10246e-14	1.57805e-14	9.09138e-16	2.79017e-15	1.37927e-14	2.59293e-14	3.34834e-14	3.41232e-14	2.86187e-14	1.96721e-14	1.04932e-14	3.62677e-15	3.17629e-16	4.55879e-16	2.94781e-15	6.2855e-15	9.0895e-15	1.04739e-14	1.01761e-14	8.47891e-15	6.00178e-15	3.45374e-15	1.42436e-15	2.58404e-16	2.38155e-17	5.56737e-16	1.55189e-15	2.66434e-15	3.59551e-15
485	2.80666e-11	2.73703e-11	2.53694e-11	2.23146e-11	1.85721e-11	1.45576e-11	1.06723e-11	7.23886e-12	4.4654e-12	2.43265e-12	1.10614e-12	3.67782e-13	5.56212e-14	2.98786e-15	6.84983e-14	1.52985e-13	2.02922e-13	2.03259e-13	1.64293e-13	1.07473e-13	5.38022e-14	1.69348e-14	1.0859e-15	2.67516e-15	1.38976e-14	2.64929e-14	3.4485e-14	3.5368e-14	2.98518e-14	2.06785e-14	1.11589e-14	3.95075e-15	3.89601e-16	4.09308e-16	2.91293e-15	6.3536e-15	9.29651e-15	1.08034e-14	1.0575e-14	8.88014e-15	6.346e-15	3.70271e-15	1.56726e-15	3.09478e-16	1.43916e-17	5.24916e-16	1.53282e-15	2.68318e-15	3.66412e-15
485.5	2.89854e-11	2.82677e-11	2.6206e-11	2.30574e-11	1.91977e-11	1.50571e-11	1.10469e-11	7.50067e-12	4.6334e-12	2.5293e-12	1.15383e-12	3.86047e-13	5.95909e-14	2.70452e-15	6.93506e-14	1.56754e-13	2.09113e-13	2.10358e-13	1.70758e-13	1.12282e-13	5.66604e-14	1.81422e-14	1.28345e-15	2.55399e-15	1.39817e-14	2.70352e-14	3.54748e-14	3.66159e-14	3.11007e-14	2.1708e-14	1.18481e-14	4.29329e-15	4.71097e-16	3.6302e-16	2.87144e-15	6.4121e-15	9.49511e-15	1.11281e-14	1.09744e-14	9.28753e-15	6.69946e-15	3.96187e-15	1.7191e-15	3.66539e-16	7.25688e-18	4.9187e-16	1.50994e-15	2.69706e-15	3.72786e-15
486	2.99123e-11	2.91729e-11	2.70495e-11	2.38062e-11	1.98299e-11	1.55618e-11	1.14259e-11	7.76587e-12	4.80397e-12	2.62773e-12	1.20257e-12	4.04865e-13	6.37573e-14	2.42376e-15	7.01407e-14	1.6048e-13	2.15313e-13	2.17525e-13	1.77325e-13	1.17206e-13	5.96101e-14	1.94075e-14	1.50318e-15	2.4279e-15	1.40479e-14	2.75607e-14	3.64586e-14	3.78713e-14	3.23698e-14	2.27651e-14	1.25638e-14	4.65554e-15	5.62743e-16	3.17512e-16	2.8241e-15	6.46205e-15	9.68657e-15	1.14501e-14	1.13765e-14	9.70197e-15	7.06318e-15	4.23204e-15	1.8804e-15	4.29972e-16	2.72283e-18	4.57931e-16	1.48368e-15	2.70633e-15	3.78739e-15
486.5	3.08461e-11	3.00857e-11	2.79004e-11	2.45624e-11	2.04677e-11	1.60716e-11	1.18092e-11	8.03471e-12	4.97726e-12	2.72791e-12	1.25239e-12	4.24238e-13	6.8124e-14	2.14803e-15	7.08663e-14	1.64157e-13	2.21518e-13	2.24761e-13	1.83992e-13	1.22239e-13	6.26527e-14	2.07319e-14	1.7463e-15	2.29758e-15	1.40958e-14	2.80686e-14	3.74352e-14	3.91345e-14	3.36589e-14	2.38484e-14	1.33058e-14	5.03791e-15	6.6512e-16	2.7325e-16	2.77109e-15	6.50354e-15	9.87029e-15	1.17687e-14	1.17807e-14	1.01235e-14	7.43721e-15	4.51336e-15	2.05145e-15	5.00081e-16	1.10146e-18	4.23341e-16	1.45415e-15	2.71107e-15	3.84247e-15
487	3.17848e-11	3.10027e-11	2.87554e-11	2.53221e-11	2.11096e-11	1.65848e-11	1.21958e-11	8.30615e-12	5.15252e-12	2.82957e-12	1.30317e-12	4.4414e-13	7.26892e-14	1.87945e-15	7.15204e-14	1.67768e-13	2.27709e-13	2.32033e-13	1.90744e-13	1.27368e-13	6.57824e-14	2.21152e-14	2.01386e-15	2.16342e-15	1.41244e-14	2.85549e-14	3.83999e-14	4.03999e-14	3.49639e-14	2.49557e-14	1.40731e-14	5.44051e-15	7.78736e-16	2.30648e-16	2.71231e-15	6.53582e-15	1.00457e-14	1.20823e-14	1.21854e-14	1.05507e-14	7.8206e-15	4.80541e-15	2.23218e-15	5.77138e-16	2.70863e-18	3.88302e-16	1.42128e-15	2.71094e-15	3.89251e-15
487.5	3.27273e-11	3.19235e-11	2.96149e-11	2.60856e-11	2.17555e-11	1.71017e-11	1.25855e-11	8.58005e-12	5.32979e-12	2.93278e-12	1.35494e-12	4.64558e-13	7.74587e-14	1.62065e-15	7.21041e-14	1.71305e-13	2.33873e-13	2.39337e-13	1.97574e-13	1.32596e-13	6.90001e-14	2.35581e-14	2.30707e-15	2.02624e-15	1.41338e-14	2.90202e-14	3.93523e-14	4.16668e-14	3.62844e-14	2.60874e-14	1.48659e-14	5.86381e-15	9.04149e-16	1.90182e-16	2.64807e-15	6.55858e-15	1.0212e-14	1.23905e-14	1.25898e-14	1.09832e-14	8.21297e-15	5.10811e-15	2.42293e-15	6.61439e-16	7.86539e-18	3.53053e-16	1.38522e-15	2.70595e-15	3.93749e-15
488	3.36729e-11	3.28481e-11	3.04768e-11	2.68528e-11	2.24042e-11	1.76222e-11	1.29778e-11	8.85666e-12	5.50922e-12	3.03746e-12	1.40767e-12	4.85501e-13	8.24366e-14	1.3743e-15	7.26156e-14	1.74771e-13	2.40016e-13	2.46678e-13	2.04484e-13	1.37918e-13	7.23036e-14	2.50611e-14	2.62706e-15	1.88686e-15	1.41241e-14	2.94625e-14	4.02903e-14	4.29339e-14	3.76192e-14	2.72421e-14	1.56841e-14	6.30798e-15	1.04189e-15	1.5236e-16	2.5787e-15	6.57204e-15	1.03688e-14	1.26929e-14	1.29936e-14	1.14204e-14	8.6145e-15	5.42151e-15	2.62367e-15	7.53269e-16	1.68935e-17	3.17892e-16	1.34617e-15	2.69612e-15	3.97722e-15
488.5	3.46242e-11	3.37777e-11	3.13451e-11	2.76255e-11	2.30584e-11	1.81468e-11	1.33743e-11	9.13629e-12	5.69102e-12	3.14384e-12	1.46144e-12	5.07026e-13	8.76335e-14	1.14312e-15	7.30617e-14	1.7818e-13	2.46144e-13	2.54068e-13	2.11485e-13	1.43347e-13	7.57025e-14	2.66275e-14	2.97529e-15	1.74618e-15	1.40961e-14	2.98855e-14	4.12173e-14	4.42049e-14	3.897e-14	2.84224e-14	1.65295e-14	6.77423e-15	1.19259e-15	1.17679e-16	2.50455e-15	6.57673e-15	1.0517e-14	1.299e-14	1.33977e-14	1.18631e-14	9.02506e-15	5.74606e-15	2.83498e-15	8.52982e-16	3.0119e-17	2.83113e-16	1.3044e-15	2.6817e-15	4.01199e-15
489	3.55762e-11	3.4708e-11	3.22137e-11	2.83988e-11	2.37137e-11	1.86728e-11	1.37724e-11	9.41759e-12	5.87408e-12	3.25132e-12	1.51607e-12	5.2903e-13	9.30379e-14	9.29673e-16	7.34311e-14	1.81493e-13	2.52214e-13	2.61457e-13	2.18534e-13	1.48857e-13	7.91826e-14	2.82547e-14	3.35235e-15	1.6048e-15	1.40482e-14	3.02824e-14	4.2125e-14	4.54684e-14	4.03311e-14	2.96224e-14	1.73984e-14	7.26156e-15	1.35666e-15	8.66263e-17	2.42555e-15	6.57143e-15	1.06542e-14	1.32791e-14	1.37991e-14	1.23089e-14	9.44344e-15	6.08079e-15	3.05633e-15	9.60705e-16	4.78641e-17	2.48955e-16	1.25985e-15	2.66226e-15	4.04092e-15
489.5	3.65334e-11	3.56435e-11	3.30872e-11	2.9177e-11	2.43736e-11	1.9203e-11	1.41739e-11	9.70197e-12	6.05968e-12	3.36047e-12	1.57174e-12	5.51607e-13	9.86734e-14	7.36919e-16	7.37327e-14	1.84744e-13	2.58274e-13	2.68887e-13	2.25673e-13	1.54472e-13	8.27561e-14	2.99475e-14	3.76011e-15	1.46383e-15	1.39827e-14	3.06577e-14	4.3019e-14	4.67337e-14	4.17061e-14	3.08468e-14	1.82945e-14	7.77159e-15	1.53476e-15	5.97434e-17	2.34245e-15	6.55737e-15	1.07823e-14	1.35622e-14	1.41991e-14	1.27591e-14	9.87075e-15	6.42658e-15	3.28852e-15	1.07689e-15	7.04579e-17	2.15755e-16	1.21294e-15	2.63827e-15	4.06462e-15
490	3.74921e-11	3.65814e-11	3.39633e-11	2.99578e-11	2.50357e-11	1.97356e-11	1.45781e-11	9.98826e-12	6.24698e-12	3.47104e-12	1.62836e-12	5.74725e-13	1.0453e-13	5.67623e-16	7.39639e-14	1.87906e-13	2.64283e-13	2.76338e-13	2.32879e-13	1.60173e-13	8.64172e-14	3.17037e-14	4.19923e-15	1.32401e-15	1.38986e-14	3.10084e-14	4.38945e-14	4.79943e-14	4.30923e-14	3.2093e-14	1.92159e-14	8.30405e-15	1.72739e-15	3.75422e-17	2.25538e-15	6.53416e-15	1.08998e-14	1.38376e-14	1.45965e-14	1.32123e-14	1.0306e-14	6.78266e-15	3.53134e-15	1.20166e-15	9.82223e-17	1.83798e-16	1.1638e-15	2.6097e-15	4.08272e-15
490.5	3.84556e-11	3.75241e-11	3.48442e-11	3.07433e-11	2.57022e-11	2.02726e-11	1.49858e-11	1.02778e-11	6.4365e-12	3.58327e-12	1.68601e-12	5.98425e-13	1.10627e-13	4.24717e-16	7.41293e-14	1.91003e-13	2.70271e-13	2.83818e-13	2.4016e-13	1.65978e-13	9.01716e-14	3.35282e-14	4.67143e-15	1.18637e-15	1.37975e-14	3.13379e-14	4.47559e-14	4.9255e-14	4.44908e-14	3.33618e-14	2.01642e-14	8.85972e-15	1.93517e-15	2.05565e-17	2.16486e-15	6.50205e-15	1.1008e-14	1.41059e-14	1.49924e-14	1.36694e-14	1.07493e-14	7.14974e-15	3.78512e-15	1.33543e-15	1.31489e-16	1.53409e-16	1.11268e-15	2.57674e-15	4.09553e-15
491	3.94185e-11	3.84645e-11	3.57232e-11	3.15275e-11	2.63688e-11	2.08099e-11	1.53943e-11	1.05684e-11	6.62735e-12	3.69649e-12	1.74446e-12	6.22601e-13	1.16945e-13	3.11007e-16	7.42164e-14	1.93995e-13	2.76191e-13	2.91286e-13	2.47486e-13	1.71858e-13	9.4007e-14	3.54152e-14	5.17702e-15	1.05165e-15	1.36776e-14	3.16395e-14	4.55942e-14	5.05045e-14	4.58944e-14	3.46481e-14	2.11359e-14	9.43778e-15	2.15829e-15	9.31601e-18	2.07095e-15	6.46041e-15	1.11043e-14	1.43642e-14	1.5383e-14	1.41273e-14	1.11988e-14	7.52645e-15	4.04939e-15	1.47816e-15	1.70557e-16	1.24871e-16	1.05969e-15	2.53916e-15	4.10232e-15
491.5	4.0385e-11	3.94103e-11	3.66067e-11	3.23169e-11	2.70396e-11	2.13506e-11	1.58059e-11	1.08615e-11	6.82025e-12	3.81127e-12	1.80393e-12	6.47381e-13	1.23509e-13	2.29551e-16	7.42403e-14	1.96911e-13	2.82072e-13	2.98779e-13	2.54882e-13	1.77832e-13	9.79355e-14	3.73723e-14	5.71808e-15	9.20937e-16	1.3541e-14	3.19183e-14	4.64152e-14	5.175e-14	4.73097e-14	3.59575e-14	2.2134e-14	1.00397e-14	2.39762e-15	4.36536e-18	1.97433e-15	6.41032e-15	1.11905e-14	1.4615e-14	1.57707e-14	1.45878e-14	1.16563e-14	7.91371e-15	4.32484e-15	1.63035e-15	2.15769e-16	9.85303e-17	1.00524e-15	2.49741e-15	4.10365e-15
492	4.13552e-11	4.0359e-11	3.74947e-11	3.31093e-11	2.77141e-11	2.18953e-11	1.62207e-11	1.11576e-11	7.01536e-12	3.92772e-12	1.86449e-12	6.72744e-13	1.30326e-13	1.83316e-16	7.41976e-14	1.99756e-13	2.87925e-13	3.06295e-13	2.62355e-13	1.83904e-13	1.0196e-13	3.93985e-14	6.29564e-15	7.95188e-16	1.33884e-14	3.21744e-14	4.72183e-14	5.2992e-14	4.8736e-14	3.72881e-14	2.31585e-14	1.0666e-14	2.65369e-15	6.24712e-18	1.87543e-15	6.35185e-15	1.12665e-14	1.48576e-14	1.61551e-14	1.50512e-14	1.21208e-14	8.31151e-15	4.61158e-15	1.79226e-15	2.67448e-16	7.46999e-17	9.49533e-16	2.4516e-15	4.09949e-15
492.5	4.23263e-11	4.13095e-11	3.83831e-11	3.39031e-11	2.83896e-11	2.24414e-11	1.66376e-11	1.14551e-11	7.21207e-12	4.04539e-12	1.92593e-12	6.98651e-13	1.37382e-13	1.75311e-16	7.40867e-14	2.02502e-13	2.93711e-13	3.13805e-13	2.69873e-13	1.9006e-13	1.06069e-13	4.14944e-14	6.91035e-15	6.7529e-16	1.32193e-14	3.24041e-14	4.79999e-14	5.42238e-14	5.01672e-14	3.86367e-14	2.42081e-14	1.13159e-14	2.92671e-15	1.55089e-17	1.77448e-15	6.28478e-15	1.1331e-14	1.50904e-14	1.65345e-14	1.55149e-14	1.25916e-14	8.71927e-15	4.9093e-15	1.9639e-15	3.25897e-16	5.37019e-17	8.92791e-16	2.40176e-15	4.08959e-15
493	4.32972e-11	4.22591e-11	3.92726e-11	3.46976e-11	2.90663e-11	2.2989e-11	1.70561e-11	1.17547e-11	7.4102e-12	4.16428e-12	1.98825e-12	7.25103e-13	1.4469e-13	2.08598e-16	7.39061e-14	2.05159e-13	2.99433e-13	3.21307e-13	2.77441e-13	1.96295e-13	1.10266e-13	4.36576e-14	7.56345e-15	5.62277e-16	1.30338e-14	3.26077e-14	4.87585e-14	5.54447e-14	5.16036e-14	4.00028e-14	2.52819e-14	1.19897e-14	3.21729e-15	3.26979e-17	1.6719e-15	6.20898e-15	1.13844e-14	1.53133e-14	1.69079e-14	1.59786e-14	1.3068e-14	9.13629e-15	5.21795e-15	2.14556e-15	3.91399e-16	3.58682e-17	8.35276e-16	2.34796e-15	4.07399e-15
493.5	4.42721e-11	4.32126e-11	4.01643e-11	3.5496e-11	2.97468e-11	2.35396e-11	1.74771e-11	1.20565e-11	7.61044e-12	4.2846e-12	2.05159e-12	7.52142e-13	1.52258e-13	2.86293e-16	7.36631e-14	2.0773e-13	3.05112e-13	3.28829e-13	2.85069e-13	2.02624e-13	1.14554e-13	4.58934e-14	8.25677e-15	4.57162e-16	1.28336e-14	3.27876e-14	4.94971e-14	5.66591e-14	5.30469e-14	4.13895e-14	2.63815e-14	1.26888e-14	3.52606e-15	5.83687e-17	1.5683e-15	6.12562e-15	1.14275e-14	1.55267e-14	1.72767e-14	1.64433e-14	1.3551e-14	9.56357e-15	5.53809e-15	2.33749e-15	4.64301e-16	2.15323e-17	7.77338e-16	2.29066e-15	4.05294e-15
494	4.5246e-11	4.41662e-11	4.10573e-11	3.62944e-11	3.04278e-11	2.40918e-11	1.78999e-11	1.236e-11	7.81214e-12	4.40626e-12	2.11578e-12	7.79722e-13	1.60085e-13	4.11481e-16	7.33534e-14	2.10204e-13	3.10721e-13	3.36333e-13	2.92745e-13	2.09026e-13	1.1893e-13	4.81992e-14	8.99042e-15	3.60928e-16	1.2618e-14	3.29412e-14	5.02111e-14	5.78602e-14	5.44942e-14	4.27927e-14	2.75049e-14	1.34116e-14	3.85319e-15	9.30701e-17	1.464e-15	6.03393e-15	1.14586e-14	1.57297e-14	1.76388e-14	1.69075e-14	1.40385e-14	1e-14	5.86908e-15	2.53974e-15	5.44866e-16	1.10245e-17	7.19201e-16	2.22972e-15	4.02624e-15
494.5	4.622e-11	4.5118e-11	4.19488e-11	3.70928e-11	3.111e-11	2.46451e-11	1.8324e-11	1.26648e-11	8.01512e-12	4.52908e-12	2.18087e-12	8.07867e-13	1.68167e-13	5.87286e-16	7.2976e-14	2.12574e-13	3.16257e-13	3.43811e-13	3.00455e-13	2.15506e-13	1.23387e-13	5.05755e-14	9.76585e-15	2.74612e-16	1.23877e-14	3.30682e-14	5.09014e-14	5.90473e-14	5.59423e-14	4.42099e-14	2.86517e-14	1.41589e-14	4.19923e-15	1.3735e-16	1.35944e-15	5.93444e-15	1.14784e-14	1.59214e-14	1.79937e-14	1.737e-14	1.45308e-14	1.0445e-14	6.21112e-15	2.75252e-15	6.33374e-16	4.67972e-18	6.6115e-16	2.16546e-15	3.99383e-15
495	4.71965e-11	4.60744e-11	4.2844e-11	3.7894e-11	3.17944e-11	2.52005e-11	1.87508e-11	1.29721e-11	8.22015e-12	4.65329e-12	2.24698e-12	8.36585e-13	1.76527e-13	8.16959e-16	7.25404e-14	2.14862e-13	3.21736e-13	3.51301e-13	3.08219e-13	2.2207e-13	1.27941e-13	5.30274e-14	1.05845e-14	1.9926e-16	1.21442e-14	3.31711e-14	5.1568e-14	6.02241e-14	5.73958e-14	4.56468e-14	2.98243e-14	1.49317e-14	4.56478e-15	1.91774e-16	1.25522e-15	5.82787e-15	1.14874e-14	1.61031e-14	1.83426e-14	1.78324e-14	1.50283e-14	1.08996e-14	6.56448e-15	2.97612e-15	7.3018e-16	2.83328e-18	6.03559e-16	2.09822e-15	3.95622e-15
495.5	4.81748e-11	4.70316e-11	4.37411e-11	3.86981e-11	3.24818e-11	2.57591e-11	1.91796e-11	1.32816e-11	8.42694e-12	4.77903e-12	2.31409e-12	8.65924e-13	1.85161e-13	1.10367e-15	7.2046e-14	2.17065e-13	3.2716e-13	3.5879e-13	3.16031e-13	2.28723e-13	1.32584e-13	5.55533e-14	1.14477e-14	1.35928e-16	1.18883e-14	3.32499e-14	5.22132e-14	6.13903e-14	5.88518e-14	4.70999e-14	3.10213e-14	1.57304e-14	4.95028e-15	2.56886e-16	1.15181e-15	5.71439e-15	1.14855e-14	1.62746e-14	1.86844e-14	1.82932e-14	1.55303e-14	1.13634e-14	6.92899e-15	3.2107e-15	8.35526e-16	5.81956e-18	5.46739e-16	2.02815e-15	3.91345e-15
496	4.91519e-11	4.79877e-11	4.46375e-11	3.95021e-11	3.31688e-11	2.63178e-11	1.96097e-11	1.35922e-11	8.63495e-12	4.9058e-12	2.38205e-12	8.95798e-13	1.94066e-13	1.45051e-15	7.14875e-14	2.19164e-13	3.32506e-13	3.66244e-13	3.23884e-13	2.35445e-13	1.37312e-13	5.81514e-14	1.23561e-14	8.56466e-17	1.16193e-14	3.33012e-14	5.28311e-14	6.25403e-14	6.03073e-14	4.85657e-14	3.22411e-14	1.65535e-14	5.35587e-15	3.33219e-16	1.04964e-15	5.59384e-15	1.14723e-14	1.64339e-14	1.90182e-14	1.87517e-14	1.60354e-14	1.18353e-14	7.30432e-15	3.45613e-15	9.49642e-16	1.39708e-17	4.90942e-16	1.95542e-15	3.86536e-15
496.5	5.01233e-11	4.89396e-11	4.55292e-11	4.03014e-11	3.3854e-11	2.68757e-11	2.00396e-11	1.3903e-11	8.84362e-12	5.03327e-12	2.4507e-12	9.26168e-13	2.03231e-13	1.86063e-15	7.08614e-14	2.21141e-13	3.37738e-13	3.73646e-13	3.31726e-13	2.42214e-13	1.42112e-13	6.08177e-14	1.33091e-14	4.94686e-17	1.13373e-14	3.33242e-14	5.34183e-14	6.36664e-14	6.17561e-14	5.00415e-14	3.34804e-14	1.74e-14	5.78163e-15	4.21289e-16	9.49074e-16	5.46613e-15	1.14464e-14	1.65798e-14	1.93415e-14	1.92053e-14	1.65425e-14	1.2314e-14	7.68989e-15	3.71236e-15	1.07273e-15	2.76191e-17	4.36456e-16	1.88005e-15	3.81171e-15
497	5.11011e-11	4.98953e-11	4.64269e-11	4.11065e-11	3.4543e-11	2.74378e-11	2.04729e-11	1.42167e-11	9.05482e-12	5.16262e-12	2.52046e-12	9.57194e-13	2.12701e-13	2.33755e-15	7.01875e-14	2.23044e-13	3.42934e-13	3.81057e-13	3.39649e-13	2.49081e-13	1.47011e-13	6.35653e-14	1.43107e-14	2.84885e-17	1.10456e-14	3.33258e-14	5.39846e-14	6.47843e-14	6.32106e-14	5.15347e-14	3.47464e-14	1.82734e-14	6.22874e-15	5.21711e-16	8.50922e-16	5.33298e-15	1.14109e-14	1.67163e-14	1.96585e-14	1.96576e-14	1.70538e-14	1.28018e-14	8.08705e-15	3.98016e-15	1.2052e-15	4.70945e-17	3.83743e-16	1.80277e-15	3.75353e-15
497.5	5.20715e-11	5.08464e-11	4.73184e-11	4.19073e-11	3.52298e-11	2.79982e-11	2.09055e-11	1.45308e-11	9.26616e-12	5.29249e-12	2.5909e-12	9.88712e-13	2.22433e-13	2.88403e-15	6.9448e-14	2.24828e-13	3.48009e-13	3.8841e-13	3.47552e-13	2.55994e-13	1.51981e-13	6.63819e-14	1.53589e-14	2.3758e-17	1.07421e-14	3.32981e-14	5.45193e-14	6.58779e-14	6.46562e-14	5.30359e-14	3.60305e-14	1.91703e-14	6.69669e-15	6.34921e-16	7.55492e-16	5.19326e-15	1.13632e-14	1.68388e-14	1.99641e-14	2.01043e-14	1.75663e-14	1.3296e-14	8.49396e-15	4.25883e-15	1.34713e-15	7.2716e-17	3.33012e-16	1.72342e-15	3.69012e-15
498	5.30481e-11	5.18024e-11	4.82159e-11	4.2713e-11	3.59211e-11	2.85621e-11	2.13417e-11	1.48477e-11	9.48004e-12	5.42425e-12	2.6625e-12	1.02089e-12	2.32477e-13	3.50397e-15	6.86626e-14	2.26532e-13	3.53045e-13	3.95767e-13	3.55533e-13	2.63003e-13	1.57051e-13	6.92787e-14	1.64577e-14	3.6363e-17	1.04301e-14	3.32491e-14	5.50313e-14	6.69607e-14	6.61043e-14	5.45544e-14	3.73405e-14	2.00942e-14	7.18704e-15	7.61553e-16	6.63422e-16	5.04859e-15	1.13055e-14	1.69508e-14	2.02628e-14	2.0549e-14	1.80821e-14	1.37988e-14	8.91251e-15	4.54925e-15	1.49896e-15	1.04824e-16	2.84682e-16	1.64259e-15	3.62235e-15
498.5	5.40182e-11	5.27521e-11	4.91077e-11	4.35141e-11	3.66092e-11	2.91239e-11	2.17766e-11	1.51642e-11	9.69438e-12	5.55648e-12	2.73464e-12	1.05356e-12	2.4279e-13	4.19981e-15	6.78157e-14	2.28113e-13	3.57956e-13	4.03051e-13	3.63488e-13	2.70054e-13	1.62188e-13	7.22454e-14	1.76056e-14	6.73705e-17	1.01081e-14	3.31719e-14	5.55111e-14	6.80174e-14	6.75429e-14	5.60777e-14	3.86687e-14	2.10412e-14	7.69857e-15	9.02028e-16	5.75135e-16	4.89835e-15	1.1236e-14	1.7049e-14	2.0549e-14	2.0987e-14	1.85977e-14	1.4307e-14	9.34028e-15	4.85065e-15	1.66066e-15	1.43714e-16	2.39023e-16	1.56031e-15	3.54977e-15
499	5.49921e-11	5.37069e-11	5.00035e-11	4.432e-11	3.7301e-11	2.969e-11	2.22152e-11	1.54839e-11	9.91083e-12	5.69036e-12	2.80802e-12	1.08688e-12	2.53419e-13	4.97565e-15	6.69237e-14	2.2962e-13	3.62819e-13	4.10346e-13	3.7151e-13	2.77192e-13	1.67425e-13	7.52957e-14	1.88057e-14	1.17866e-16	9.7789e-15	3.30727e-14	5.5968e-14	6.90621e-14	6.89827e-14	5.76169e-14	4.00212e-14	2.20156e-14	8.23323e-15	1.05696e-15	4.91304e-16	4.74395e-15	1.11568e-14	1.71364e-14	2.08276e-14	2.1422e-14	1.91161e-14	1.48235e-14	9.77935e-15	5.16393e-15	1.83265e-15	1.89723e-16	1.96445e-16	1.47717e-15	3.4732e-15
499.5	5.59642e-11	5.46575e-11	5.08967e-11	4.51232e-11	3.79918e-11	3.02552e-11	2.26543e-11	1.58041e-11	1.01284e-11	5.82532e-12	2.88211e-12	1.12075e-12	2.64338e-13	5.83432e-15	6.59796e-14	2.31015e-13	3.67578e-13	4.1758e-13	3.79533e-13	2.84381e-13	1.72739e-13	7.84188e-14	2.00576e-14	1.8893e-16	9.44191e-15	3.29481e-14	5.63949e-14	7.00826e-14	7.04142e-14	5.9163e-14	4.13923e-14	2.30144e-14	8.79023e-15	1.22682e-15	4.12363e-16	4.5849e-15	1.1067e-14	1.72108e-14	2.1095e-14	2.18504e-14	1.96341e-14	1.53455e-14	1.02282e-14	5.48858e-15	2.01507e-15	2.43148e-16	1.57232e-16	1.39319e-15	3.39234e-15
500	5.69325e-11	5.56058e-11	5.17881e-11	4.59251e-11	3.86812e-11	3.08205e-11	2.3093e-11	1.6125e-11	1.03467e-11	5.96115e-12	2.95699e-12	1.15518e-12	2.75556e-13	6.77876e-15	6.49845e-14	2.323e-13	3.72246e-13	4.24766e-13	3.8757e-13	2.91629e-13	1.78131e-13	8.16169e-14	2.13614e-14	2.81624e-16	9.09829e-15	3.27982e-14	5.67924e-14	7.10804e-14	7.18356e-14	6.07156e-14	4.27829e-14	2.4037e-14	9.36979e-15	1.41202e-15	3.38852e-16	4.42181e-15	1.09663e-14	1.72719e-14	2.13506e-14	2.22726e-14	2.01521e-14	1.58727e-14	1.06866e-14	5.82452e-15	2.20795e-15	3.04285e-16	1.21736e-16	1.30873e-15	3.30742e-15
500.5	5.79002e-11	5.65549e-11	5.26793e-11	4.67272e-11	3.93722e-11	3.1387e-11	2.35337e-11	1.64475e-11	1.05665e-11	6.09818e-12	3.03284e-12	1.1902e-12	2.87085e-13	7.81286e-15	6.3947e-14	2.33496e-13	3.76825e-13	4.31917e-13	3.95622e-13	2.98944e-13	1.83603e-13	8.48926e-14	2.27201e-14	3.97045e-16	8.74883e-15	3.26257e-14	5.7161e-14	7.20576e-14	7.32521e-14	6.22773e-14	4.41937e-14	2.50853e-14	9.97287e-15	1.61317e-15	2.71369e-16	4.2553e-15	1.08558e-14	1.73209e-14	2.15958e-14	2.26882e-14	2.067e-14	1.64059e-14	1.1155e-14	6.17206e-15	2.41168e-15	3.73439e-16	9.03171e-17	1.22422e-15	3.21892e-15
501	5.88654e-11	5.75003e-11	5.35673e-11	4.75281e-11	4.00608e-11	3.19529e-11	2.39745e-11	1.67707e-11	1.07872e-11	6.23606e-12	3.10942e-12	1.22577e-12	2.9891e-13	8.93923e-15	6.28608e-14	2.34579e-13	3.81294e-13	4.39006e-13	4.03673e-13	3.06302e-13	1.89156e-13	8.82429e-14	2.41324e-14	5.36253e-16	8.39441e-15	3.2428e-14	5.75003e-14	7.30113e-14	7.46569e-14	6.3844e-14	4.56226e-14	2.61577e-14	1.05989e-14	1.83067e-15	2.10407e-16	4.08564e-15	1.07347e-14	1.73564e-14	2.18288e-14	2.30967e-14	2.11865e-14	1.69438e-14	1.16324e-14	6.53085e-15	2.62627e-15	4.509e-16	6.33009e-17	1.1398e-15	3.1268e-15
501.5	5.98301e-11	5.84454e-11	5.44565e-11	4.83292e-11	4.07512e-11	3.25207e-11	2.44163e-11	1.70954e-11	1.10093e-11	6.37529e-12	3.18691e-12	1.26191e-12	3.11057e-13	1.01618e-14	6.17334e-14	2.35565e-13	3.85683e-13	4.46057e-13	4.11747e-13	3.13726e-13	1.94787e-13	9.16727e-14	2.56012e-14	7.00342e-16	8.036e-15	3.22077e-14	5.78109e-14	7.39418e-14	7.60536e-14	6.54184e-14	4.70717e-14	2.72552e-14	1.12486e-14	2.06505e-15	1.56545e-16	3.91345e-15	1.06043e-14	1.73796e-14	2.20511e-14	2.34985e-14	2.17025e-14	1.74868e-14	1.21194e-14	6.90129e-15	2.852e-15	5.36958e-16	4.10403e-17	1.05597e-15	3.03152e-15
502	6.07939e-11	5.93895e-11	5.53452e-11	4.91304e-11	4.14419e-11	3.30887e-11	2.48599e-11	1.74213e-11	1.12326e-11	6.51568e-12	3.26535e-12	1.2987e-12	3.23519e-13	1.14837e-14	6.05675e-14	2.36461e-13	3.89987e-13	4.53064e-13	4.19836e-13	3.21211e-13	2.00503e-13	9.51831e-14	2.71263e-14	8.9041e-16	7.67485e-15	3.19654e-14	5.80938e-14	7.48514e-14	7.74426e-14	6.69993e-14	4.85389e-14	2.83785e-14	1.19228e-14	2.31681e-15	1.10327e-16	3.73913e-15	1.04648e-14	1.73904e-14	2.22613e-14	2.3893e-14	2.22167e-14	1.80347e-14	1.26157e-14	7.28316e-15	3.08901e-15	6.31888e-16	2.38704e-17	9.72971e-16	2.93332e-15
502.5	6.17504e-11	6.03268e-11	5.62264e-11	4.99252e-11	4.21289e-11	3.36543e-11	2.53017e-11	1.77468e-11	1.14564e-11	6.65641e-12	3.34426e-12	1.33595e-12	3.36271e-13	1.29068e-14	5.93567e-14	2.3723e-13	3.94158e-13	4.59981e-13	4.27878e-13	3.28715e-13	2.06277e-13	9.8762e-14	2.87065e-14	1.10736e-15	7.31055e-15	3.16979e-14	5.83418e-14	7.57286e-14	7.88116e-14	6.85788e-14	5.00184e-14	2.95223e-14	1.26197e-14	2.58613e-15	7.22786e-17	3.56287e-15	1.03148e-14	1.73868e-14	2.24574e-14	2.42767e-14	2.27269e-14	1.85845e-14	1.31196e-14	7.67591e-15	3.33711e-15	7.35902e-16	1.21266e-17	8.91046e-16	2.83204e-15
503	6.27061e-11	6.12632e-11	5.71071e-11	5.07213e-11	4.28164e-11	3.422e-11	2.57448e-11	1.80738e-11	1.1681e-11	6.79829e-12	3.42413e-12	1.37379e-12	3.49357e-13	1.44354e-14	5.81112e-14	2.37903e-13	3.98236e-13	4.66853e-13	4.35943e-13	3.36271e-13	2.12134e-13	1.02419e-13	3.03452e-14	1.35238e-15	6.94496e-15	3.14094e-14	5.85599e-14	7.65843e-14	8.01715e-14	7.01633e-14	5.15169e-14	3.06916e-14	1.33407e-14	2.87369e-15	4.29685e-17	3.3854e-15	1.01564e-14	1.73708e-14	2.26418e-14	2.4653e-14	2.32349e-14	1.91386e-14	1.3632e-14	8.07979e-15	3.59667e-15	8.49298e-16	6.15035e-18	8.10681e-16	2.72841e-15
503.5	6.36649e-11	6.22028e-11	5.79923e-11	5.15193e-11	4.35061e-11	3.47896e-11	2.61909e-11	1.84026e-11	1.1908e-11	6.94177e-12	3.5051e-12	1.41231e-12	3.62786e-13	1.60742e-14	5.68355e-14	2.38501e-13	4.02244e-13	4.73707e-13	4.44038e-13	3.43914e-13	2.18082e-13	1.06162e-13	3.2045e-14	1.62667e-15	6.57976e-15	3.11021e-14	5.87543e-14	7.74177e-14	8.15248e-14	7.17563e-14	5.30347e-14	3.18867e-14	1.40877e-14	3.18017e-15	2.29335e-17	3.20752e-15	9.9901e-15	1.73432e-14	2.28155e-14	2.50219e-14	2.37416e-14	1.9697e-14	1.4154e-14	8.49552e-15	3.86812e-15	9.72411e-16	6.27177e-18	7.32217e-16	2.62283e-15
504	6.46145e-11	6.3135e-11	5.88695e-11	5.23118e-11	4.41916e-11	3.53549e-11	2.66342e-11	1.8731e-11	1.21347e-11	7.08565e-12	3.58649e-12	1.45128e-12	3.76513e-13	1.78238e-14	5.55213e-14	2.38968e-13	4.06116e-13	4.80452e-13	4.52085e-13	3.5156e-13	2.24084e-13	1.09971e-13	3.3801e-14	1.93095e-15	6.21427e-15	3.07702e-14	5.89142e-14	7.82204e-14	8.28572e-14	7.33432e-14	5.45632e-14	3.31024e-14	1.48573e-14	3.50542e-15	1.27095e-17	3.02907e-15	9.81454e-15	1.73014e-14	2.29736e-14	2.53793e-14	2.42426e-14	2.02563e-14	1.46825e-14	8.92154e-15	4.15078e-15	1.1053e-15	1.28186e-17	6.55873e-16	2.51501e-15
504.5	6.55632e-11	6.40649e-11	5.97448e-11	5.31031e-11	4.48776e-11	3.5922e-11	2.70788e-11	1.90603e-11	1.23626e-11	7.23053e-12	3.66885e-12	1.49087e-12	3.90571e-13	1.96884e-14	5.41789e-14	2.39348e-13	4.09893e-13	4.87136e-13	4.6014e-13	3.59269e-13	2.30165e-13	1.13862e-13	3.5618e-14	2.26647e-15	5.85019e-15	3.04187e-14	5.90432e-14	7.89951e-14	8.41744e-14	7.49342e-14	5.61087e-14	3.43423e-14	1.5652e-14	3.85017e-15	1.28407e-17	2.85102e-15	9.63097e-15	1.72473e-14	2.31191e-14	2.57271e-14	2.474e-14	2.0818e-14	1.52188e-14	9.35858e-15	4.44529e-15	1.24833e-15	2.61174e-17	5.82076e-16	2.40564e-15
505	6.65074e-11	6.49905e-11	6.06178e-11	5.38927e-11	4.55607e-11	3.64863e-11	2.75233e-11	1.93901e-11	1.2591e-11	7.37615e-12	3.7518e-12	1.53098e-12	4.04939e-13	2.16706e-14	5.28056e-14	2.39613e-13	4.13552e-13	4.93742e-13	4.68166e-13	3.66995e-13	2.36303e-13	1.17826e-13	3.74947e-14	2.63409e-15	5.48845e-15	3.00462e-14	5.91425e-14	7.97407e-14	8.54752e-14	7.65209e-14	5.7666e-14	3.56033e-14	1.64706e-14	4.21454e-15	2.38594e-17	2.67356e-15	9.43952e-15	1.71799e-14	2.32509e-14	2.60639e-14	2.52319e-14	2.13811e-14	1.5762e-14	9.80618e-15	4.75127e-15	1.40162e-15	4.64836e-17	5.11152e-16	2.29493e-15
505.5	6.74497e-11	6.59144e-11	6.14879e-11	5.46802e-11	4.62434e-11	3.70519e-11	2.79679e-11	1.97206e-11	1.28206e-11	7.52281e-12	3.83566e-12	1.57167e-12	4.19653e-13	2.3775e-14	5.14079e-14	2.39789e-13	4.17109e-13	5.00299e-13	4.7619e-13	3.74774e-13	2.42527e-13	1.21865e-13	3.9433e-14	3.03494e-15	5.13015e-15	2.96551e-14	5.92107e-14	8.046e-14	8.67601e-14	7.81088e-14	5.92366e-14	3.68884e-14	1.73145e-14	4.59928e-15	4.62978e-17	2.49753e-15	9.24081e-15	1.71002e-14	2.33695e-14	2.63906e-14	2.57188e-14	2.19457e-14	1.63121e-14	1.02646e-14	5.06921e-15	1.56545e-15	7.42369e-17	4.43455e-16	2.18323e-15
506	6.83912e-11	6.68375e-11	6.23577e-11	5.54677e-11	4.69256e-11	3.76175e-11	2.84138e-11	2.00521e-11	1.30515e-11	7.67044e-12	3.9204e-12	1.61295e-12	4.3471e-13	2.60034e-14	4.99885e-14	2.39872e-13	4.20572e-13	5.06781e-13	4.84217e-13	3.82596e-13	2.48817e-13	1.25988e-13	4.14343e-14	3.47016e-15	4.77617e-15	2.92456e-14	5.92516e-14	8.1154e-14	8.80278e-14	7.96966e-14	6.08233e-14	3.81962e-14	1.81828e-14	5.00461e-15	8.06789e-17	2.32327e-15	9.03545e-15	1.70087e-14	2.34752e-14	2.67073e-14	2.62011e-14	2.25113e-14	1.6869e-14	1.07335e-14	5.39896e-15	1.74e-15	1.09681e-16	3.79367e-16	2.07086e-15
506.5	6.93298e-11	6.77579e-11	6.32266e-11	5.62536e-11	4.76091e-11	3.81839e-11	2.88602e-11	2.0385e-11	1.32831e-11	7.81916e-12	4.0059e-12	1.65486e-12	4.50111e-13	2.83609e-14	4.85467e-14	2.39861e-13	4.23936e-13	5.13216e-13	4.92221e-13	3.90463e-13	2.55182e-13	1.30188e-13	4.34981e-14	3.94067e-15	4.42762e-15	2.88184e-14	5.92639e-14	8.18182e-14	8.92812e-14	8.12849e-14	6.24209e-14	3.95266e-14	1.90766e-14	5.431e-15	1.27529e-16	2.15144e-15	8.82348e-15	1.69048e-14	2.35673e-14	2.70134e-14	2.66778e-14	2.30781e-14	1.74329e-14	1.1213e-14	5.74077e-15	1.92553e-15	1.53126e-16	3.19205e-16	1.95817e-15
507	7.02587e-11	6.86705e-11	6.4087e-11	5.70335e-11	4.82859e-11	3.87454e-11	2.93042e-11	2.07162e-11	1.35145e-11	7.9682e-12	4.09195e-12	1.69719e-12	4.65811e-13	3.08461e-14	4.70836e-14	2.39729e-13	4.2715e-13	5.19517e-13	5.00173e-13	3.98327e-13	2.61595e-13	1.34453e-13	4.56226e-14	4.44703e-15	4.08489e-15	2.83713e-14	5.92407e-14	8.2448e-14	9.05086e-14	8.2861e-14	6.40265e-14	4.08743e-14	1.99936e-14	5.87814e-15	1.87353e-16	1.98226e-15	8.60439e-15	1.67877e-14	2.36439e-14	2.73049e-14	2.71456e-14	2.36429e-14	1.80007e-14	1.17012e-14	6.09383e-15	2.12197e-15	2.04852e-16	2.63275e-16	1.84523e-15
507.5	7.11902e-11	6.95841e-11	6.49486e-11	5.78149e-11	4.89644e-11	3.93097e-11	2.97502e-11	2.10499e-11	1.37477e-11	8.11839e-12	4.17888e-12	1.7402e-12	4.81881e-13	3.3468e-14	4.56058e-14	2.39525e-13	4.30289e-13	5.25787e-13	5.08136e-13	4.06247e-13	2.6809e-13	1.388e-13	4.78123e-14	4.99091e-15	3.74964e-15	2.79087e-14	5.91916e-14	8.3052e-14	9.17213e-14	8.44384e-14	6.56463e-14	4.22464e-14	2.09363e-14	6.34717e-15	2.60669e-16	1.8166e-15	8.38031e-15	1.66594e-14	2.37077e-14	2.75867e-14	2.7609e-14	2.42081e-14	1.85755e-14	1.22003e-14	6.45907e-15	2.32975e-15	2.65167e-16	2.12002e-16	1.73273e-15
508	7.21157e-11	7.0492e-11	6.58052e-11	5.85922e-11	4.96409e-11	3.98722e-11	3.01953e-11	2.13831e-11	1.39814e-11	8.26932e-12	4.26658e-12	1.78373e-12	4.98288e-13	3.62243e-14	4.41123e-14	2.3921e-13	4.33291e-13	5.31961e-13	5.1606e-13	4.14181e-13	2.74638e-13	1.43222e-13	5.00657e-14	5.57263e-15	3.42255e-15	2.74296e-14	5.91112e-14	8.36238e-14	9.29116e-14	8.60082e-14	6.72744e-14	4.36375e-14	2.19033e-14	6.83786e-15	3.47961e-16	1.65482e-15	8.15061e-15	1.65192e-14	2.37569e-14	2.78554e-14	2.80634e-14	2.47719e-14	1.91549e-14	1.27084e-14	6.83581e-15	2.54882e-15	3.34334e-16	1.6568e-16	1.6208e-15
508.5	7.30399e-11	7.1397e-11	6.66607e-11	5.93677e-11	5.03165e-11	4.04343e-11	3.06408e-11	2.1717e-11	1.42158e-11	8.42112e-12	4.35492e-12	1.82785e-12	5.15039e-13	3.91219e-14	4.26069e-14	2.38809e-13	4.36204e-13	5.38047e-13	5.2395e-13	4.22153e-13	2.81255e-13	1.4772e-13	5.23842e-14	6.1937e-15	3.10463e-15	2.69346e-14	5.90024e-14	8.41666e-14	9.40806e-14	8.7573e-14	6.89112e-14	4.50505e-14	2.28955e-14	7.35089e-15	4.49749e-16	1.49748e-15	7.91571e-15	1.63674e-14	2.37925e-14	2.81125e-14	2.85108e-14	2.53349e-14	1.97388e-14	1.32263e-14	7.22454e-15	2.77952e-15	4.12639e-16	1.24672e-16	1.50984e-15
509	7.39571e-11	7.2297e-11	6.75103e-11	6.01395e-11	5.09882e-11	4.0994e-11	3.10849e-11	2.20501e-11	1.44504e-11	8.57354e-12	4.44396e-12	1.87245e-12	5.32121e-13	4.21609e-14	4.10913e-14	2.38303e-13	4.38975e-13	5.44051e-13	5.31814e-13	4.3014e-13	2.87925e-13	1.5229e-13	5.47646e-14	6.85457e-15	2.79686e-15	2.64241e-14	5.88613e-14	8.46759e-14	9.5227e-14	8.91271e-14	7.05554e-14	4.64815e-14	2.39111e-14	7.88606e-15	5.66487e-16	1.34512e-15	7.67627e-15	1.62039e-14	2.38133e-14	2.83557e-14	2.89494e-14	2.58946e-14	2.03268e-14	1.37528e-14	7.62448e-15	3.02169e-15	5.00322e-16	8.93079e-17	1.4001e-15
509.5	7.48704e-11	7.31948e-11	6.83581e-11	6.09088e-11	5.16595e-11	4.15537e-11	3.15297e-11	2.23846e-11	1.46859e-11	8.7267e-12	4.53378e-12	1.91765e-12	5.49554e-13	4.53461e-14	3.95685e-14	2.37706e-13	4.41652e-13	5.49971e-13	5.39647e-13	4.38147e-13	2.94659e-13	1.56931e-13	5.72137e-14	7.55649e-15	2.50029e-15	2.58994e-14	5.86935e-14	8.5155e-14	9.63496e-14	9.06755e-14	7.22088e-14	4.79325e-14	2.49511e-14	8.44384e-15	6.98683e-16	1.19828e-15	7.43259e-15	1.60291e-14	2.38199e-14	2.85858e-14	2.93792e-14	2.64527e-14	2.09185e-14	1.42886e-14	8.03619e-15	3.27567e-15	5.97668e-16	5.99308e-17	1.29205e-15
510	7.57827e-11	7.40901e-11	6.92038e-11	6.1678e-11	5.23299e-11	4.21134e-11	3.1975e-11	2.27196e-11	1.49221e-11	8.88096e-12	4.62445e-12	1.96345e-12	5.67349e-13	4.86811e-14	3.80426e-14	2.37028e-13	4.44222e-13	5.55815e-13	5.47444e-13	4.4618e-13	3.0146e-13	1.61655e-13	5.97283e-14	8.30023e-15	2.21605e-15	2.53618e-14	5.84979e-14	8.56052e-14	9.74518e-14	9.22189e-14	7.38703e-14	4.94026e-14	2.60166e-14	9.02485e-15	8.46779e-16	1.05757e-15	7.18555e-15	1.58442e-14	2.38128e-14	2.88038e-14	2.98009e-14	2.70085e-14	2.15144e-14	1.48327e-14	8.4596e-15	3.54152e-15	7.0492e-16	3.68791e-17	1.18601e-15
510.5	7.66885e-11	7.49773e-11	7.00438e-11	6.2441e-11	5.29968e-11	4.26707e-11	3.24183e-11	2.30537e-11	1.51586e-11	9.03545e-12	4.71552e-12	2.00974e-12	5.85477e-13	5.21651e-14	3.65124e-14	2.36249e-13	4.46653e-13	5.61552e-13	5.55201e-13	4.54224e-13	3.08297e-13	1.66441e-13	6.2306e-14	9.08657e-15	1.94487e-15	2.48108e-14	5.82707e-14	8.60201e-14	9.85281e-14	9.37476e-14	7.55336e-14	5.08897e-14	2.7105e-14	9.62853e-15	1.01123e-15	9.23422e-16	6.9349e-15	1.56477e-14	2.37909e-14	2.90068e-14	3.0212e-14	2.75594e-14	2.21126e-14	1.53847e-14	8.89385e-15	3.81918e-15	8.22262e-16	2.04734e-17	1.08228e-15
511	7.75908e-11	7.58647e-11	7.0881e-11	6.32033e-11	5.36624e-11	4.32275e-11	3.28617e-11	2.33889e-11	1.53961e-11	9.19094e-12	4.80751e-12	2.0566e-12	6.03963e-13	5.58046e-14	3.49832e-14	2.3538e-13	4.48983e-13	5.67205e-13	5.62924e-13	4.62285e-13	3.1521e-13	1.71305e-13	6.49516e-14	9.91654e-15	1.68795e-15	2.42482e-14	5.80176e-14	8.64032e-14	9.95795e-14	9.52665e-14	7.72058e-14	5.2395e-14	2.82182e-14	1.02556e-14	1.19253e-15	7.96453e-16	6.68159e-15	1.54412e-14	2.37553e-14	2.91964e-14	3.06133e-14	2.81074e-14	2.27133e-14	1.59452e-14	9.33964e-15	4.10885e-15	9.49992e-16	1.10408e-17	9.81273e-16
511.5	7.84856e-11	7.67432e-11	7.17133e-11	6.39602e-11	5.43238e-11	4.37804e-11	3.33035e-11	2.3723e-11	1.56333e-11	9.34674e-12	4.89993e-12	2.10392e-12	6.22788e-13	5.95991e-14	3.34549e-14	2.34417e-13	4.5118e-13	5.72756e-13	5.70585e-13	4.70338e-13	3.22159e-13	1.76238e-13	6.76612e-14	1.07905e-14	1.44621e-15	2.36734e-14	5.77338e-14	8.67521e-14	1.00603e-13	9.67721e-14	7.88787e-14	5.39163e-14	2.93535e-14	1.09059e-14	1.39101e-15	6.77142e-16	6.42584e-15	1.5224e-14	2.37045e-14	2.93711e-14	3.10042e-14	2.86497e-14	2.33158e-14	1.65128e-14	9.79625e-15	4.41052e-15	1.08825e-15	8.9002e-18	8.83263e-16
512	7.93835e-11	7.76229e-11	7.25454e-11	6.47187e-11	5.4987e-11	4.43364e-11	3.37474e-11	2.40591e-11	1.58719e-11	9.50386e-12	4.99333e-12	2.15194e-12	6.42007e-13	6.3558e-14	3.19345e-14	2.33383e-13	4.53304e-13	5.78242e-13	5.78242e-13	4.78443e-13	3.29177e-13	1.81251e-13	7.04433e-14	1.17104e-14	1.22079e-15	2.30898e-14	5.74262e-14	8.70743e-14	1.01606e-13	9.8272e-14	8.05601e-14	5.54575e-14	3.05148e-14	1.15803e-14	1.60724e-15	5.66135e-16	6.16879e-15	1.49982e-14	2.36412e-14	2.95338e-14	3.13856e-14	2.91891e-14	2.3921e-14	1.70883e-14	1.02643e-14	4.72444e-15	1.23734e-15	1.43658e-17	7.88715e-16
512.5	8.02731e-11	7.84964e-11	7.33719e-11	6.54712e-11	5.56455e-11	4.4889e-11	3.41893e-11	2.43944e-11	1.61109e-11	9.6614e-12	5.08733e-12	2.20044e-12	6.61546e-13	6.76768e-14	3.04208e-14	2.32258e-13	4.55281e-13	5.83606e-13	5.85828e-13	4.86542e-13	3.3624e-13	1.86329e-13	7.32892e-14	1.26762e-14	1.01251e-15	2.24957e-14	5.70887e-14	8.73615e-14	1.02582e-13	9.97562e-14	8.22413e-14	5.70125e-14	3.16986e-14	1.22783e-14	1.84154e-15	4.63842e-16	5.91017e-15	1.47625e-14	2.35635e-14	2.96811e-14	3.17556e-14	2.97228e-14	2.45273e-14	1.76705e-14	1.07429e-14	5.05033e-15	1.39737e-15	2.77441e-17	6.97895e-16
513	8.1154e-11	7.93634e-11	7.41908e-11	6.62186e-11	5.63002e-11	4.54391e-11	3.46298e-11	2.47286e-11	1.63493e-11	9.81906e-12	5.18167e-12	2.24942e-12	6.81444e-13	7.19598e-14	2.89161e-14	2.31036e-13	4.5713e-13	5.88871e-13	5.93349e-13	4.94618e-13	3.43344e-13	1.9147e-13	7.62009e-14	1.36883e-14	8.22394e-16	2.18922e-14	5.67231e-14	8.76133e-14	1.03526e-13	1.01221e-13	8.39228e-14	5.85814e-14	3.29049e-14	1.29996e-14	2.09426e-15	3.70826e-16	5.65054e-15	1.45168e-14	2.34704e-14	2.98126e-14	3.21129e-14	3.02489e-14	2.51333e-14	1.82587e-14	1.12316e-14	5.38815e-15	1.56848e-15	4.93333e-17	6.11139e-16
513.5	8.20333e-11	8.02269e-11	7.50084e-11	6.69638e-11	5.69534e-11	4.59875e-11	3.50703e-11	2.50634e-11	1.65886e-11	9.97769e-12	5.27679e-12	2.29895e-12	7.01681e-13	7.641e-14	2.74252e-14	2.29736e-13	4.58881e-13	5.94046e-13	6.00828e-13	5.02724e-13	3.50494e-13	1.96684e-13	7.91808e-14	1.47482e-14	6.51538e-16	2.12809e-14	5.63326e-14	8.78314e-14	1.04443e-13	1.02676e-13	8.56071e-14	6.01658e-14	3.41334e-14	1.37452e-14	2.36587e-15	2.8766e-16	5.39076e-15	1.4263e-14	2.33642e-14	2.99302e-14	3.24586e-14	3.07702e-14	2.57401e-14	1.88534e-14	1.17309e-14	5.73812e-15	1.75093e-15	7.94255e-17	5.28859e-16
514	8.29125e-11	8.10905e-11	7.58281e-11	6.77111e-11	5.7609e-11	4.65382e-11	3.55116e-11	2.53998e-11	1.68295e-11	1.01375e-11	5.37292e-12	2.34915e-12	7.22354e-13	8.10382e-14	2.59514e-14	2.2837e-13	4.60532e-13	5.99142e-13	6.08289e-13	5.10858e-13	3.57717e-13	2.01976e-13	8.22337e-14	1.58573e-14	5.00899e-16	2.06643e-14	5.59178e-14	8.80258e-14	1.05339e-13	1.04119e-13	8.72971e-14	6.17689e-14	3.53875e-14	1.45158e-14	2.65687e-15	2.14847e-16	5.13157e-15	1.40014e-14	2.32461e-14	3.00352e-14	3.27944e-14	3.1286e-14	2.63481e-14	1.94554e-14	1.22411e-14	6.10042e-15	1.94496e-15	1.18318e-16	4.51419e-16
514.5	8.37799e-11	8.19426e-11	7.66355e-11	6.84479e-11	5.82559e-11	4.70836e-11	3.59501e-11	2.57336e-11	1.70691e-11	1.0297e-11	5.46928e-12	2.39972e-12	7.4331e-13	8.58322e-14	2.44929e-14	2.26898e-13	4.6203e-13	6.04102e-13	6.15644e-13	5.18943e-13	3.64956e-13	2.07324e-13	8.53473e-14	1.70141e-14	3.7139e-16	2.00392e-14	5.54753e-14	8.81759e-14	1.06196e-13	1.05541e-13	8.89795e-14	6.33811e-14	3.66615e-14	1.53091e-14	2.96729e-15	1.52883e-16	4.87259e-15	1.37306e-14	2.31116e-14	3.01224e-14	3.31154e-14	3.17929e-14	2.69538e-14	2.00613e-14	1.27603e-14	6.47441e-15	2.15045e-15	1.66265e-16	3.79079e-16
515	8.46486e-11	8.27961e-11	7.74426e-11	6.91863e-11	5.89047e-11	4.76299e-11	3.6389e-11	2.60693e-11	1.73101e-11	1.04578e-11	5.5666e-12	2.45092e-12	7.64663e-13	9.08071e-14	2.30569e-14	2.25367e-13	4.63447e-13	6.0899e-13	6.22988e-13	5.2706e-13	3.72255e-13	2.1275e-13	8.8534e-14	1.82222e-14	2.64058e-16	1.94102e-14	5.50098e-14	8.83019e-14	1.07034e-13	1.0695e-13	9.06651e-14	6.501e-14	3.79595e-14	1.6128e-14	3.29792e-15	1.0231e-16	4.61519e-15	1.3453e-14	2.29662e-14	3.0196e-14	3.34264e-14	3.22939e-14	2.75594e-14	2.06733e-14	1.32902e-14	6.86072e-15	2.36783e-15	2.23563e-16	3.12263e-16
515.5	8.55086e-11	8.36412e-11	7.82456e-11	6.99182e-11	5.95484e-11	4.81726e-11	3.68265e-11	2.6404e-11	1.75513e-11	1.06187e-11	5.66422e-12	2.50259e-12	7.86376e-13	9.59577e-14	2.16426e-14	2.23754e-13	4.64729e-13	6.13762e-13	6.3026e-13	5.35156e-13	3.79595e-13	2.18238e-13	9.17846e-14	1.948e-14	1.79837e-16	1.87759e-14	5.45168e-14	8.83894e-14	1.07838e-13	1.08338e-13	9.23464e-14	6.66484e-14	3.92781e-14	1.69703e-14	3.64872e-15	6.36165e-17	4.35933e-15	1.31674e-14	2.2806e-14	3.02538e-14	3.37225e-14	3.27854e-14	2.81631e-14	2.12897e-14	1.3829e-14	7.25889e-15	2.59699e-15	2.90456e-16	2.51258e-16
516	8.63654e-11	8.44831e-11	7.90424e-11	7.0648e-11	6.01908e-11	4.87147e-11	3.7264e-11	2.67387e-11	1.77926e-11	1.07803e-11	5.76262e-12	2.55482e-12	8.08444e-13	1.01291e-13	2.02544e-14	2.2206e-13	4.65897e-13	6.18429e-13	6.3747e-13	5.4325e-13	3.86972e-13	2.23795e-13	9.51065e-14	2.07893e-14	1.19718e-16	1.8138e-14	5.4002e-14	8.84464e-14	1.0861e-13	1.09708e-13	9.40286e-14	6.82999e-14	4.06181e-14	1.78369e-14	4.02022e-15	3.73173e-17	4.10592e-15	1.28754e-14	2.26334e-14	3.0297e-14	3.40056e-14	3.32698e-14	2.87654e-14	2.19109e-14	1.43774e-14	7.66902e-15	2.83818e-15	3.67206e-16	1.96422e-16
516.5	8.72188e-11	8.53198e-11	7.98381e-11	7.13756e-11	6.08303e-11	4.9255e-11	3.77008e-11	2.70738e-11	1.80343e-11	1.09426e-11	5.86165e-12	2.60759e-12	8.30883e-13	1.06807e-13	1.88947e-14	2.20298e-13	4.6695e-13	6.23003e-13	6.44629e-13	5.51353e-13	3.94394e-13	2.29414e-13	9.84963e-14	2.21508e-14	8.46564e-17	1.74977e-14	5.34638e-14	8.84728e-14	1.09355e-13	1.11063e-13	9.57062e-14	6.99633e-14	4.19798e-14	1.87288e-14	4.41276e-15	2.39078e-17	3.85532e-15	1.25768e-14	2.24481e-14	3.03256e-14	3.4276e-14	3.3745e-14	2.93657e-14	2.25356e-14	1.49348e-14	8.09096e-15	3.09143e-15	4.54046e-16	1.48088e-16
517	8.80643e-11	8.61509e-11	8.06269e-11	7.20975e-11	6.14653e-11	4.97932e-11	3.81347e-11	2.74075e-11	1.8276e-11	1.11053e-11	5.96101e-12	2.66085e-12	8.5367e-13	1.12507e-13	1.75651e-14	2.18459e-13	4.67875e-13	6.27451e-13	6.51703e-13	5.59423e-13	4.01837e-13	2.35093e-13	1.01951e-13	2.35641e-14	7.55962e-17	1.6855e-14	5.29005e-14	8.84606e-14	1.10068e-13	1.12393e-13	9.73756e-14	7.16358e-14	4.33611e-14	1.96436e-14	4.82636e-15	2.38737e-17	3.60786e-15	1.22721e-14	2.22495e-14	3.03375e-14	3.45311e-14	3.42105e-14	2.99619e-14	2.31638e-14	1.55003e-14	8.52433e-15	3.35676e-15	5.51214e-16	1.06574e-16
517.5	8.89058e-11	8.69781e-11	8.14104e-11	7.28149e-11	6.20998e-11	5.03292e-11	3.85691e-11	2.77409e-11	1.85178e-11	1.12683e-11	6.06122e-12	2.71463e-12	8.76839e-13	1.184e-13	1.62693e-14	2.16546e-13	4.68695e-13	6.31786e-13	6.58704e-13	5.67492e-13	4.09317e-13	2.40835e-13	1.05475e-13	2.50305e-14	9.34846e-17	1.62118e-14	5.23155e-14	8.84179e-14	1.10749e-13	1.13705e-13	9.90421e-14	7.33179e-14	4.47631e-14	2.05831e-14	5.26151e-15	3.7699e-17	3.3645e-15	1.19616e-14	2.20384e-14	3.03347e-14	3.47728e-14	3.46665e-14	3.05548e-14	2.37952e-14	1.60746e-14	8.96933e-15	3.63438e-15	6.58901e-16	7.22171e-17
518	8.97429e-11	8.77991e-11	8.21921e-11	7.35309e-11	6.27307e-11	5.08639e-11	3.90023e-11	2.8075e-11	1.87603e-11	1.14319e-11	6.16183e-12	2.76892e-12	9.00368e-13	1.2448e-13	1.50093e-14	2.1457e-13	4.69407e-13	6.36034e-13	6.65672e-13	5.75546e-13	4.16841e-13	2.46649e-13	1.09066e-13	2.65516e-14	1.39264e-16	1.55686e-14	5.17095e-14	8.83446e-14	1.11399e-13	1.14995e-13	1.00702e-13	7.50101e-14	4.6186e-14	2.15472e-14	5.71847e-15	6.58628e-17	3.12543e-15	1.16461e-14	2.18157e-14	3.03173e-14	3.5001e-14	3.51132e-14	3.11444e-14	2.44292e-14	1.66571e-14	9.42584e-15	3.92428e-15	7.77392e-16	4.5319e-17
518.5	9.05753e-11	8.86196e-11	8.29698e-11	7.42438e-11	6.33592e-11	5.13973e-11	3.94348e-11	2.84086e-11	1.90029e-11	1.15963e-11	6.26325e-12	2.82377e-12	9.24272e-13	1.30756e-13	1.37883e-14	2.1253e-13	4.70013e-13	6.40177e-13	6.72558e-13	5.83606e-13	4.24405e-13	2.52522e-13	1.1273e-13	2.81268e-14	2.1385e-16	1.49262e-14	5.10822e-14	8.82389e-14	1.12019e-13	1.16268e-13	1.0236e-13	7.67114e-14	4.76277e-14	2.25351e-14	6.19769e-15	1.08823e-16	2.89141e-15	1.13261e-14	2.15814e-14	3.02845e-14	3.52144e-14	3.555e-14	3.17307e-14	2.50663e-14	1.72477e-14	9.89396e-15	4.22649e-15	9.06818e-16	2.62011e-17
519	9.13987e-11	8.94293e-11	8.37394e-11	7.49497e-11	6.39838e-11	5.19266e-11	3.98648e-11	2.87409e-11	1.92451e-11	1.17606e-11	6.36502e-12	2.87899e-12	9.48528e-13	1.37224e-13	1.26075e-14	2.10412e-13	4.70479e-13	6.44184e-13	6.79344e-13	5.91616e-13	4.31976e-13	2.58446e-13	1.16455e-13	2.97557e-14	3.18163e-16	1.42853e-14	5.04336e-14	8.80968e-14	1.12603e-13	1.17511e-13	1.04004e-13	7.84188e-14	4.90885e-14	2.35467e-14	6.69885e-15	1.6704e-16	2.66275e-15	1.10015e-14	2.13344e-14	3.02357e-14	3.5412e-14	3.59741e-14	3.2311e-14	2.5704e-14	1.78451e-14	1.03727e-14	4.54098e-15	1.04739e-15	1.51583e-17
519.5	9.22189e-11	9.0236e-11	8.45065e-11	7.56519e-11	6.46056e-11	5.24554e-11	4.02949e-11	2.9073e-11	1.94877e-11	1.19256e-11	6.46726e-12	2.93481e-12	9.7315e-13	1.4389e-13	1.14704e-14	2.08238e-13	4.70836e-13	6.48097e-13	6.86088e-13	5.99612e-13	4.39592e-13	2.64436e-13	1.20251e-13	3.14405e-14	4.53106e-16	1.36471e-14	4.97645e-14	8.79245e-14	1.13154e-13	1.18733e-13	1.05643e-13	8.01327e-14	5.05673e-14	2.45827e-14	7.22271e-15	2.40968e-16	2.44011e-15	1.06728e-14	2.10766e-14	3.01717e-14	3.55951e-14	3.63882e-14	3.28859e-14	2.63439e-14	1.84502e-14	1.08625e-14	4.86788e-15	1.19931e-15	1.24931e-17
520	9.30336e-11	9.10374e-11	8.52688e-11	7.63519e-11	6.52244e-11	5.29822e-11	4.0724e-11	2.94056e-11	1.97306e-11	1.20909e-11	6.57022e-12	2.99109e-12	9.98137e-13	1.50754e-13	1.03801e-14	2.06001e-13	4.71097e-13	6.51899e-13	6.92756e-13	6.07589e-13	4.47229e-13	2.70483e-13	1.24114e-13	3.31818e-14	6.19555e-16	1.30131e-14	4.90772e-14	8.77203e-14	1.13676e-13	1.19933e-13	1.07273e-13	8.18559e-14	5.20655e-14	2.56425e-14	7.76927e-15	3.31032e-16	2.22408e-15	1.03412e-14	2.08075e-14	3.00926e-14	3.57635e-14	3.67909e-14	3.34557e-14	2.69848e-14	1.90616e-14	1.13632e-14	5.20715e-15	1.36273e-15	1.8494e-17
520.5	9.38448e-11	9.18354e-11	8.60261e-11	7.70495e-11	6.58415e-11	5.35069e-11	4.1151e-11	2.97379e-11	1.99738e-11	1.22569e-11	6.67375e-12	3.04797e-12	1.02353e-12	1.57827e-13	9.33835e-15	2.03704e-13	4.71238e-13	6.55586e-13	6.99343e-13	6.15559e-13	4.54904e-13	2.76592e-13	1.28044e-13	3.49792e-14	8.18446e-16	1.23837e-14	4.83715e-14	8.74863e-14	1.14164e-13	1.2111e-13	1.08896e-13	8.35853e-14	5.35809e-14	2.67264e-14	8.33873e-15	4.37683e-16	2.01507e-15	1.00069e-14	2.05282e-14	2.99992e-14	3.5917e-14	3.71818e-14	3.40197e-14	2.76261e-14	1.96802e-14	1.18749e-14	5.55879e-15	1.5378e-15	3.34449e-17
521	9.4652e-11	9.26296e-11	8.67821e-11	7.77428e-11	6.64569e-11	5.40306e-11	4.15786e-11	3.00698e-11	2.02172e-11	1.24234e-11	6.77782e-12	3.10535e-12	1.04928e-12	1.65101e-13	8.34795e-15	2.01354e-13	4.7127e-13	6.59174e-13	7.05879e-13	6.23505e-13	4.62605e-13	2.82761e-13	1.32044e-13	3.68341e-14	1.05061e-15	1.17598e-14	4.76497e-14	8.72208e-14	1.1462e-13	1.22262e-13	1.10507e-13	8.53179e-14	5.5115e-14	2.78336e-14	8.93162e-15	5.61319e-16	1.81372e-15	9.6703e-15	2.02386e-14	2.98917e-14	3.60562e-14	3.75612e-14	3.4578e-14	2.82683e-14	2.03049e-14	1.23968e-14	5.92284e-15	1.72469e-15	5.76169e-17
521.5	9.54465e-11	9.34093e-11	8.75246e-11	7.8426e-11	6.70625e-11	5.45481e-11	4.2001e-11	3.03983e-11	2.04588e-11	1.25893e-11	6.88177e-12	3.16293e-12	1.07533e-12	1.72572e-13	7.41054e-15	1.9893e-13	4.71162e-13	6.62598e-13	7.12262e-13	6.31379e-13	4.70284e-13	2.88962e-13	1.36097e-13	3.87436e-14	1.31683e-15	1.11411e-14	4.69051e-14	8.69181e-14	1.15035e-13	1.23381e-13	1.12099e-13	8.70502e-14	5.66618e-14	2.89628e-14	9.54685e-15	7.02344e-16	1.62028e-15	9.33082e-15	1.99375e-14	2.9766e-14	3.6176e-14	3.79254e-14	3.51261e-14	2.89081e-14	2.09339e-14	1.29283e-14	6.29883e-15	1.9234e-15	9.12788e-17
522	9.62432e-11	9.41955e-11	8.82714e-11	7.91134e-11	6.76722e-11	5.50681e-11	4.24268e-11	3.07298e-11	2.07028e-11	1.27567e-11	6.98715e-12	3.22129e-12	1.10182e-12	1.80264e-13	6.53055e-15	1.96472e-13	4.70988e-13	6.65963e-13	7.18638e-13	6.39278e-13	4.78035e-13	2.95243e-13	1.40233e-13	4.07136e-14	1.61815e-15	1.05313e-14	4.61488e-14	8.65924e-14	1.15428e-13	1.24486e-13	1.13689e-13	8.87933e-14	5.82291e-14	3.01169e-14	1.01864e-14	8.61212e-16	1.43565e-15	8.99104e-15	1.96282e-14	2.96292e-14	3.62844e-14	3.82798e-14	3.56706e-14	2.95495e-14	2.15705e-14	1.34704e-14	6.68744e-15	2.13432e-15	1.34688e-16
522.5	9.70331e-11	9.49708e-11	8.90102e-11	7.9794e-11	6.82763e-11	5.5584e-11	4.28489e-11	3.10592e-11	2.09459e-11	1.29244e-11	7.09251e-12	3.28012e-12	1.12865e-12	1.88166e-13	5.70887e-15	1.9395e-13	4.70685e-13	6.69206e-13	7.2492e-13	6.47113e-13	4.85792e-13	3.01571e-13	1.44431e-13	4.27405e-14	1.95524e-15	9.92933e-15	4.53754e-14	8.62323e-14	1.15779e-13	1.25557e-13	1.15263e-13	9.05378e-14	5.98109e-14	3.12939e-14	1.0849e-14	1.03822e-15	1.26014e-15	8.65008e-15	1.9309e-14	2.94761e-14	3.63756e-14	3.86207e-14	3.6206e-14	3.01884e-14	2.22106e-14	1.4022e-14	7.0881e-15	2.35733e-15	1.88088e-16
523	9.7816e-11	9.57414e-11	8.97449e-11	8.04711e-11	6.88779e-11	5.60983e-11	4.32703e-11	3.13892e-11	2.1189e-11	1.30921e-11	7.19863e-12	3.33934e-12	1.15587e-12	1.96273e-13	4.94857e-15	1.91382e-13	4.70273e-13	6.72326e-13	7.31105e-13	6.54938e-13	4.9356e-13	3.0795e-13	1.48693e-13	4.4827e-14	2.329e-15	9.33684e-15	4.45872e-14	8.5844e-14	1.16102e-13	1.26605e-13	1.16823e-13	9.22848e-14	6.14087e-14	3.2493e-14	1.15356e-14	1.23381e-15	1.09428e-15	8.30864e-15	1.8981e-14	2.93096e-14	3.6451e-14	3.89475e-14	3.67333e-14	3.08262e-14	2.2856e-14	1.45831e-14	7.50084e-15	2.59263e-15	2.51727e-16
523.5	9.85916e-11	9.6505e-11	9.04711e-11	8.11409e-11	6.94736e-11	5.66083e-11	4.36898e-11	3.17168e-11	2.14319e-11	1.32599e-11	7.30483e-12	3.39899e-12	1.18342e-12	2.04593e-13	4.25187e-15	1.8876e-13	4.69743e-13	6.75305e-13	7.37191e-13	6.62705e-13	5.01337e-13	3.14369e-13	1.53017e-13	4.69699e-14	2.74006e-15	8.75407e-15	4.37824e-14	8.54221e-14	1.16383e-13	1.27617e-13	1.18367e-13	9.40286e-14	6.30173e-14	3.3714e-14	1.22453e-14	1.4483e-15	9.38556e-16	7.9671e-15	1.86436e-14	2.91273e-14	3.6509e-14	3.926e-14	3.72512e-14	3.14601e-14	2.3505e-14	1.51534e-14	7.92538e-15	2.84021e-15	3.25814e-16
524	9.93619e-11	9.72635e-11	9.11948e-11	8.18069e-11	7.00664e-11	5.71163e-11	4.41073e-11	3.20442e-11	2.16745e-11	1.34276e-11	7.41157e-12	3.45915e-12	1.21135e-12	2.13128e-13	3.62143e-15	1.86089e-13	4.69105e-13	6.78172e-13	7.4319e-13	6.7044e-13	5.0912e-13	3.20848e-13	1.57406e-13	4.91722e-14	3.18941e-15	8.18239e-15	4.29655e-14	8.49709e-14	1.16633e-13	1.28606e-13	1.19897e-13	9.57745e-14	6.46428e-14	3.49575e-14	1.2979e-14	1.68209e-15	7.93487e-16	7.62623e-15	1.82983e-14	2.89308e-14	3.65519e-14	3.95585e-14	3.77598e-14	3.20922e-14	2.41574e-14	1.57322e-14	8.3618e-15	3.10013e-15	4.10592e-16
524.5	1.00131e-10	9.80212e-11	9.19158e-11	8.24727e-11	7.06594e-11	5.76262e-11	4.45256e-11	3.2372e-11	2.1918e-11	1.35969e-11	7.51917e-12	3.5199e-12	1.23968e-12	2.21891e-13	3.06006e-15	1.83383e-13	4.68382e-13	6.80973e-13	7.49152e-13	6.78157e-13	5.16952e-13	3.27386e-13	1.61864e-13	5.14363e-14	3.6779e-15	7.62342e-15	4.21376e-14	8.44948e-14	1.16853e-13	1.29572e-13	1.21414e-13	9.75237e-14	6.62842e-14	3.62251e-14	1.37369e-14	1.93553e-15	6.59675e-16	7.28702e-15	1.79457e-14	2.87224e-14	3.65805e-14	3.98446e-14	3.82613e-14	3.27228e-14	2.48148e-14	1.63204e-14	8.81049e-15	3.37272e-15	5.06279e-16
525	1.00893e-10	9.87689e-11	9.26318e-11	8.31304e-11	7.12476e-11	5.813e-11	4.49407e-11	3.26987e-11	2.21605e-11	1.37658e-11	7.62711e-12	3.58105e-12	1.26835e-12	2.30866e-13	2.56963e-15	1.8063e-13	4.67541e-13	6.83613e-13	7.54988e-13	6.8582e-13	5.24771e-13	3.33957e-13	1.66387e-13	5.37589e-14	4.20601e-15	7.07701e-15	4.12952e-14	8.39866e-14	1.17036e-13	1.30503e-13	1.22914e-13	9.92705e-14	6.79344e-14	3.75128e-14	1.45184e-14	2.20887e-15	5.37465e-16	6.94912e-15	1.75849e-14	2.8499e-14	3.65915e-14	4.01144e-14	3.87507e-14	3.33488e-14	2.54742e-14	1.69165e-14	9.27043e-15	3.65772e-15	6.13042e-16
525.5	1.01648e-10	9.9513e-11	9.33405e-11	8.37857e-11	7.18323e-11	5.86327e-11	4.53555e-11	3.30248e-11	2.24037e-11	1.39348e-11	7.73535e-12	3.64259e-12	1.29739e-12	2.40066e-13	2.15283e-15	1.77836e-13	4.66595e-13	6.86151e-13	7.60747e-13	6.93458e-13	5.32599e-13	3.40581e-13	1.7097e-13	5.6141e-14	4.77463e-15	6.54455e-15	4.04436e-14	8.34507e-14	1.17184e-13	1.31404e-13	1.24397e-13	1.01016e-13	6.96001e-14	3.88222e-14	1.53243e-14	2.50248e-15	4.27425e-16	6.61348e-15	1.72175e-14	2.82625e-14	3.65864e-14	4.0371e-14	3.92311e-14	3.39711e-14	2.61361e-14	1.75206e-14	9.74182e-15	3.95521e-15	7.31072e-16
526	1.02393e-10	1.00247e-10	9.40416e-11	8.44345e-11	7.24102e-11	5.91303e-11	4.57667e-11	3.33488e-11	2.26454e-11	1.41039e-11	7.84386e-12	3.7045e-12	1.32675e-12	2.49477e-13	1.81192e-15	1.74997e-13	4.65532e-13	6.88557e-13	7.66373e-13	7.01019e-13	5.40418e-13	3.4724e-13	1.75614e-13	5.85814e-14	5.38443e-15	6.02671e-15	3.95786e-14	8.28839e-14	1.17295e-13	1.32273e-13	1.25858e-13	1.02754e-13	7.12738e-14	4.01504e-14	1.61533e-14	2.81657e-15	3.29982e-16	6.28029e-15	1.68426e-14	2.80117e-14	3.65645e-14	4.06097e-14	3.9699e-14	3.45876e-14	2.67997e-14	1.81322e-14	1.02245e-14	4.26521e-15	8.60558e-16
526.5	1.03138e-10	1.00981e-10	9.47414e-11	8.50825e-11	7.29894e-11	5.9628e-11	4.61785e-11	3.36736e-11	2.28881e-11	1.42738e-11	7.95298e-12	3.76704e-12	1.35656e-12	2.59125e-13	1.54957e-15	1.72131e-13	4.64387e-13	6.9086e-13	7.71951e-13	7.08565e-13	5.48264e-13	3.53957e-13	1.80327e-13	6.10858e-14	6.03643e-15	5.52497e-15	3.87062e-14	8.22943e-14	1.17376e-13	1.33119e-13	1.27303e-13	1.04496e-13	7.29625e-14	4.15021e-14	1.70067e-14	3.15159e-15	2.45674e-16	5.95059e-15	1.64627e-14	2.77492e-14	3.65283e-14	4.08366e-14	4.01578e-14	3.52006e-14	2.74657e-14	1.87517e-14	1.07184e-14	4.58796e-15	1.00168e-15
527	1.0388e-10	1.01711e-10	9.54377e-11	8.57255e-11	7.35648e-11	6.01243e-11	4.65886e-11	3.39977e-11	2.31308e-11	1.44441e-11	8.06269e-12	3.8301e-12	1.38672e-12	2.69005e-13	1.36798e-15	1.69231e-13	4.63148e-13	6.93059e-13	7.77446e-13	7.16061e-13	5.56122e-13	3.6072e-13	1.85102e-13	6.36502e-14	6.73101e-15	5.03976e-15	3.7826e-14	8.1677e-14	1.17425e-13	1.33931e-13	1.28733e-13	1.06236e-13	7.46621e-14	4.28746e-14	1.78846e-14	3.50776e-15	1.74924e-16	5.62471e-15	1.60772e-14	2.74739e-14	3.64762e-14	4.10478e-14	4.0606e-14	3.58088e-14	2.81339e-14	1.93785e-14	1.12238e-14	4.92323e-15	1.15462e-15
527.5	1.04609e-10	1.02431e-10	9.61258e-11	8.63615e-11	7.41344e-11	6.06164e-11	4.69959e-11	3.43202e-11	2.33728e-11	1.46137e-11	8.1726e-12	3.89341e-12	1.4172e-12	2.791e-13	1.26943e-15	1.66291e-13	4.61785e-13	6.9512e-13	7.82817e-13	7.23502e-13	5.63962e-13	3.67502e-13	1.89933e-13	6.62735e-14	7.46879e-15	4.57204e-15	3.69352e-14	8.10308e-14	1.17433e-13	1.3471e-13	1.3014e-13	1.07964e-13	7.63695e-14	4.4266e-14	1.87858e-14	3.88526e-15	1.18193e-16	5.30298e-15	1.56856e-14	2.71857e-14	3.64066e-14	4.1242e-14	4.10403e-14	3.64099e-14	2.88012e-14	2.00111e-14	1.17392e-14	5.27096e-15	1.31941e-15
528	1.05337e-10	1.03145e-10	9.68077e-11	8.69941e-11	7.46999e-11	6.11055e-11	4.74024e-11	3.46418e-11	2.36146e-11	1.47839e-11	8.28285e-12	3.95722e-12	1.44807e-12	2.89421e-13	1.25638e-15	1.6332e-13	4.60331e-13	6.9706e-13	7.88098e-13	7.30887e-13	5.71808e-13	3.74343e-13	1.94827e-13	6.89573e-14	8.25049e-15	4.12287e-15	3.60379e-14	8.036e-14	1.17409e-13	1.35457e-13	1.31522e-13	1.09688e-13	7.80854e-14	4.56773e-14	1.97106e-14	4.2843e-15	7.59347e-17	4.98586e-15	1.5289e-14	2.6885e-14	3.63212e-14	4.14209e-14	4.14629e-14	3.7005e-14	2.94693e-14	2.06505e-14	1.22654e-14	5.63119e-15	1.4963e-15
528.5	1.06057e-10	1.03856e-10	9.74877e-11	8.76234e-11	7.52645e-11	6.15928e-11	4.78068e-11	3.49631e-11	2.38561e-11	1.49544e-11	8.39363e-12	4.02143e-12	1.47928e-12	2.99978e-13	1.33113e-15	1.60325e-13	4.58775e-13	6.98892e-13	7.93286e-13	7.38227e-13	5.79656e-13	3.81215e-13	1.99779e-13	7.17018e-14	9.07695e-15	3.69301e-15	3.5135e-14	7.96618e-14	1.17349e-13	1.36176e-13	1.32889e-13	1.11409e-13	7.98105e-14	4.71075e-14	2.06595e-14	4.70533e-15	4.85982e-17	4.67423e-15	1.48888e-14	2.65724e-14	3.62201e-14	4.15834e-14	4.18736e-14	3.75941e-14	3.01377e-14	2.12956e-14	1.28021e-14	6.00385e-15	1.68531e-15
529	1.06775e-10	1.04563e-10	9.81658e-11	8.82511e-11	7.58281e-11	6.20798e-11	4.82114e-11	3.5285e-11	2.40985e-11	1.51255e-11	8.50511e-12	4.0863e-12	1.51091e-12	3.10778e-13	1.49606e-15	1.57308e-13	4.57151e-13	7.00632e-13	7.98417e-13	7.45538e-13	5.8753e-13	3.88141e-13	2.04805e-13	7.45126e-14	9.94901e-15	3.2836e-15	3.42279e-14	7.89442e-14	1.17265e-13	1.36864e-13	1.34239e-13	1.13128e-13	8.15493e-14	4.8559e-14	2.16327e-14	5.14849e-15	3.66117e-17	4.36868e-15	1.44851e-14	2.625e-14	3.61052e-14	4.1733e-14	4.22737e-14	3.81768e-14	3.0807e-14	2.19472e-14	1.33493e-14	6.38925e-15	1.88673e-15
529.5	1.07486e-10	1.05264e-10	9.88348e-11	8.8873e-11	7.63836e-11	6.25619e-11	4.86127e-11	3.56041e-11	2.434e-11	1.52964e-11	8.61668e-12	4.15136e-12	1.54291e-12	3.2181e-13	1.75332e-15	1.54262e-13	4.55407e-13	7.02231e-13	8.03415e-13	7.52783e-13	5.95374e-13	3.95094e-13	2.09879e-13	7.73802e-14	1.08668e-14	2.89514e-15	3.33142e-14	7.81988e-14	1.17141e-13	1.37518e-13	1.35563e-13	1.14834e-13	8.32914e-14	5.00276e-14	2.26292e-14	5.61397e-15	4.03943e-17	4.06912e-15	1.4077e-14	2.59149e-14	3.59733e-14	4.18639e-14	4.26589e-14	3.87516e-14	3.14739e-14	2.26037e-14	1.39062e-14	6.78672e-15	2.10044e-15
530	1.08191e-10	1.05957e-10	9.94993e-11	8.94891e-11	7.69378e-11	6.3042e-11	4.9014e-11	3.59236e-11	2.4581e-11	1.54679e-11	8.72871e-12	4.21697e-12	1.57522e-12	3.33066e-13	2.10518e-15	1.51196e-13	4.53576e-13	7.0372e-13	8.08314e-13	7.59959e-13	6.03212e-13	4.02087e-13	2.15016e-13	8.03101e-14	1.1831e-14	2.52872e-15	3.23974e-14	7.74301e-14	1.16982e-13	1.3814e-13	1.36861e-13	1.16533e-13	8.50413e-14	5.15146e-14	2.36494e-14	6.10183e-15	6.03643e-17	3.7765e-15	1.36663e-14	2.55694e-14	3.58261e-14	4.19798e-14	4.30309e-14	3.93188e-14	3.21403e-14	2.32654e-14	1.44727e-14	7.19648e-15	2.32664e-15
530.5	1.08885e-10	1.06642e-10	1.00154e-10	9.00969e-11	7.74854e-11	6.3517e-11	4.94106e-11	3.62402e-11	2.4821e-11	1.56383e-11	8.84077e-12	4.28282e-12	1.60787e-12	3.44556e-13	2.55376e-15	1.48102e-13	4.51638e-13	7.05066e-13	8.13093e-13	7.67061e-13	6.11026e-13	4.09091e-13	2.20196e-13	8.32971e-14	1.28416e-14	2.18509e-15	3.14768e-14	7.66355e-14	1.16786e-13	1.38723e-13	1.38134e-13	1.1822e-13	8.67921e-14	5.30164e-14	2.46916e-14	6.61211e-15	9.69192e-17	3.49108e-15	1.32526e-14	2.52116e-14	3.56624e-14	4.20775e-14	4.3388e-14	3.98759e-14	3.28027e-14	2.39304e-14	1.5048e-14	7.61816e-15	2.56531e-15
531	1.09575e-10	1.07322e-10	1.00805e-10	9.07027e-11	7.80297e-11	6.39897e-11	4.98058e-11	3.65561e-11	2.50605e-11	1.58092e-11	8.95303e-12	4.34911e-12	1.64085e-12	3.56279e-13	3.10149e-15	1.44994e-13	4.49604e-13	7.06285e-13	8.17768e-13	7.74105e-13	6.18828e-13	4.16141e-13	2.25445e-13	8.63475e-14	1.39002e-14	1.86522e-15	3.05534e-14	7.58176e-14	1.16557e-13	1.39274e-13	1.39383e-13	1.19895e-13	8.85503e-14	5.45368e-14	2.57573e-14	7.14513e-15	1.50467e-16	3.21359e-15	1.28369e-14	2.48445e-14	3.5483e-14	4.2158e-14	4.37311e-14	4.04241e-14	3.34642e-14	2.45997e-14	1.56326e-14	8.05193e-15	2.81657e-15
531.5	1.10266e-10	1.08004e-10	1.01459e-10	9.13103e-11	7.8576e-11	6.44659e-11	5.0203e-11	3.6874e-11	2.53023e-11	1.59816e-11	9.06651e-12	4.41611e-12	1.67433e-12	3.68265e-13	3.75077e-15	1.4188e-13	4.47517e-13	7.07457e-13	8.22413e-13	7.8116e-13	6.26672e-13	4.23243e-13	2.3076e-13	8.94643e-14	1.50079e-14	1.57007e-15	2.96319e-14	7.49842e-14	1.16305e-13	1.39801e-13	1.40618e-13	1.21571e-13	9.03213e-14	5.60777e-14	2.68485e-14	7.70194e-15	2.21396e-16	2.94476e-15	1.24211e-14	2.44692e-14	3.52915e-14	4.2227e-14	4.40636e-14	4.09676e-14	3.41248e-14	2.52744e-14	1.62274e-14	8.49826e-15	3.0807e-15
532	1.10946e-10	1.08675e-10	1.02101e-10	9.19073e-11	7.91152e-11	6.49337e-11	5.05953e-11	3.71886e-11	2.55417e-11	1.61529e-11	9.17973e-12	4.48332e-12	1.70805e-12	3.8047e-13	4.50329e-15	1.38743e-13	4.45307e-13	7.08468e-13	8.26894e-13	7.88079e-13	6.34454e-13	4.30348e-13	2.36118e-13	9.2636e-14	1.61637e-14	1.3002e-15	2.87071e-14	7.41242e-14	1.16011e-13	1.40288e-13	1.41818e-13	1.23228e-13	9.20895e-14	5.76315e-14	2.79602e-14	8.28114e-15	3.10063e-16	2.68448e-15	1.2003e-14	2.40824e-14	3.50825e-14	4.22756e-14	4.43793e-14	4.14973e-14	3.478e-14	2.59508e-14	1.68295e-14	8.95571e-15	3.3573e-15
532.5	1.11619e-10	1.09338e-10	1.02738e-10	9.24996e-11	7.96489e-11	6.54003e-11	5.09859e-11	3.75016e-11	2.57804e-11	1.63241e-11	9.2933e-12	4.55082e-12	1.74217e-12	3.92916e-13	5.3613e-15	1.35594e-13	4.43017e-13	7.09349e-13	8.31266e-13	7.9495e-13	6.42229e-13	4.37492e-13	2.41529e-13	9.58694e-14	1.7368e-14	1.0566e-15	2.77831e-14	7.32437e-14	1.15686e-13	1.40738e-13	1.42991e-13	1.24873e-13	9.38599e-14	5.91998e-14	2.90951e-14	8.88362e-15	4.16831e-16	2.43366e-15	1.15846e-14	2.3687e-14	3.48594e-14	4.23078e-14	4.46797e-14	4.20175e-14	3.54324e-14	2.66305e-14	1.74397e-14	9.42475e-15	3.64653e-15
533	1.1229e-10	1.10002e-10	1.03371e-10	9.30915e-11	8.01826e-11	6.58658e-11	5.1376e-11	3.78155e-11	2.60202e-11	1.64961e-11	9.40741e-12	4.61892e-12	1.77664e-12	4.05621e-13	6.32718e-15	1.3244e-13	4.40656e-13	7.1015e-13	8.35565e-13	8.01789e-13	6.50025e-13	4.44672e-13	2.47007e-13	9.91676e-14	1.8623e-14	8.40137e-16	2.68621e-14	7.23452e-14	1.15332e-13	1.41163e-13	1.44148e-13	1.26511e-13	9.56379e-14	6.07869e-14	3.02531e-14	9.50977e-15	5.42076e-16	2.1928e-15	1.11666e-14	2.32836e-14	3.46226e-14	4.23253e-14	4.49666e-14	4.25295e-14	3.60819e-14	2.7313e-14	1.80588e-14	9.90581e-15	3.94875e-15
533.5	1.12956e-10	1.10657e-10	1.04004e-10	9.36785e-11	8.07124e-11	6.63285e-11	5.17655e-11	3.81285e-11	2.62597e-11	1.66682e-11	9.52204e-12	4.68749e-12	1.81155e-12	4.18572e-13	7.40304e-15	1.29283e-13	4.38208e-13	7.10837e-13	8.39769e-13	8.08556e-13	6.57794e-13	4.51887e-13	2.5254e-13	1.02525e-13	1.99283e-14	6.51553e-16	2.5943e-14	7.14282e-14	1.14945e-13	1.4155e-13	1.45278e-13	1.28139e-13	9.74182e-14	6.23893e-14	3.1434e-14	1.01592e-14	6.86136e-16	1.96228e-15	1.07493e-14	2.28718e-14	3.43716e-14	4.23263e-14	4.52397e-14	4.30309e-14	3.67265e-14	2.79982e-14	1.86853e-14	1.03982e-14	4.26363e-15
534	1.13608e-10	1.11301e-10	1.04621e-10	9.4254e-11	8.12344e-11	6.67836e-11	5.21483e-11	3.84379e-11	2.64972e-11	1.68395e-11	9.63607e-12	4.75609e-12	1.84663e-12	4.31728e-13	8.59033e-15	1.26107e-13	4.35642e-13	7.11345e-13	8.4382e-13	8.15192e-13	6.65488e-13	4.59092e-13	2.58101e-13	1.05938e-13	2.12824e-14	4.91575e-16	2.50248e-14	7.04872e-14	1.1452e-13	1.41896e-13	1.46366e-13	1.29742e-13	9.9195e-14	6.40015e-14	3.26347e-14	1.08315e-14	8.49278e-16	1.74241e-15	1.03319e-14	2.24502e-14	3.41036e-14	4.23068e-14	4.54936e-14	4.35181e-14	3.73637e-14	2.86834e-14	1.93179e-14	1.09008e-14	4.59092e-15
534.5	1.14264e-10	1.11949e-10	1.0524e-10	9.48331e-11	8.1758e-11	6.72419e-11	5.25352e-11	3.8749e-11	2.67356e-11	1.70118e-11	9.75124e-12	4.82536e-12	1.88217e-12	4.45164e-13	9.89213e-15	1.22939e-13	4.33032e-13	7.11803e-13	8.47813e-13	8.21826e-13	6.73225e-13	4.66348e-13	2.63742e-13	1.09418e-13	2.26892e-14	3.61135e-16	2.41124e-14	6.95328e-14	1.1407e-13	1.42217e-13	1.47442e-13	1.31341e-13	1.00979e-13	6.56327e-14	3.38595e-14	1.15282e-14	1.03195e-15	1.53402e-15	9.91699e-15	2.20232e-14	3.38252e-14	4.22746e-14	4.57351e-14	4.39977e-14	3.79988e-14	2.93711e-14	1.99591e-14	1.14154e-14	4.93128e-15
535	1.14911e-10	1.12585e-10	1.05852e-10	9.54026e-11	8.22735e-11	6.7694e-11	5.29164e-11	3.9058e-11	2.6973e-11	1.71834e-11	9.86643e-12	4.89497e-12	1.91805e-12	4.58839e-13	1.13094e-14	1.19765e-13	4.30328e-13	7.12131e-13	8.51667e-13	8.28381e-13	6.8091e-13	4.7362e-13	2.6942e-13	1.12956e-13	2.41468e-14	2.6094e-16	2.32044e-14	6.85583e-14	1.13585e-13	1.42498e-13	1.48484e-13	1.3292e-13	1.02759e-13	6.72744e-14	3.51051e-14	1.22481e-14	1.23433e-15	1.33737e-15	9.50364e-15	2.15884e-14	3.35313e-14	4.22241e-14	4.59589e-14	4.44631e-14	3.86269e-14	3.00594e-14	2.06063e-14	1.19404e-14	5.28409e-15
535.5	1.1555e-10	1.13217e-10	1.06458e-10	9.5971e-11	8.27866e-11	6.81444e-11	5.32967e-11	3.93659e-11	2.72101e-11	1.73552e-11	9.98183e-12	4.96489e-12	1.95429e-12	4.72759e-13	1.28449e-14	1.16595e-13	4.27543e-13	7.12328e-13	8.55441e-13	8.34834e-13	6.88573e-13	4.80906e-13	2.7515e-13	1.16555e-13	2.56561e-14	1.91765e-16	2.23018e-14	6.75678e-14	1.13071e-13	1.42745e-13	1.49496e-13	1.34481e-13	1.04537e-13	6.89303e-14	3.63714e-14	1.29915e-14	1.45677e-15	1.15295e-15	9.09306e-15	2.11466e-14	3.32239e-14	4.2157e-14	4.61679e-14	4.49169e-14	3.92491e-14	3.07475e-14	2.12594e-14	1.24758e-14	5.64937e-15
536	1.16182e-10	1.13841e-10	1.07061e-10	9.65317e-11	8.32971e-11	6.85915e-11	5.36747e-11	3.96725e-11	2.74467e-11	1.75275e-11	1.00976e-11	5.03524e-12	1.99086e-12	4.86923e-13	1.45004e-14	1.13425e-13	4.24678e-13	7.12426e-13	8.59073e-13	8.4124e-13	6.9621e-13	4.88214e-13	2.80925e-13	1.20213e-13	2.72176e-14	1.54365e-16	2.14057e-14	6.6561e-14	1.12525e-13	1.42959e-13	1.5048e-13	1.36029e-13	1.06316e-13	7.05976e-14	3.76591e-14	1.37588e-14	1.69957e-15	9.81206e-16	8.6854e-15	2.06986e-14	3.29033e-14	4.20736e-14	4.63607e-14	4.53586e-14	3.98639e-14	3.14362e-14	2.1919e-14	1.30215e-14	6.02726e-15
536.5	1.16813e-10	1.14462e-10	1.07656e-10	9.7089e-11	8.38031e-11	6.90367e-11	5.40518e-11	3.99779e-11	2.76828e-11	1.76995e-11	1.02136e-11	5.10587e-12	2.02778e-12	5.01337e-13	1.62776e-14	1.10263e-13	4.21745e-13	7.1241e-13	8.62621e-13	8.47559e-13	7.03834e-13	4.95541e-13	2.86754e-13	1.23931e-13	2.88323e-14	1.49493e-16	2.05168e-14	6.5539e-14	1.11949e-13	1.43136e-13	1.51436e-13	1.37559e-13	1.08094e-13	7.22753e-14	3.89673e-14	1.45496e-14	1.963e-15	8.22602e-16	8.28114e-15	2.02451e-14	3.25702e-14	4.1974e-14	4.65372e-14	4.57878e-14	4.04725e-14	3.2124e-14	2.25834e-14	1.35775e-14	6.41771e-15
537	1.17436e-10	1.15077e-10	1.08248e-10	9.76427e-11	8.43063e-11	6.94784e-11	5.44264e-11	4.02828e-11	2.7919e-11	1.7871e-11	1.033e-11	5.1769e-12	2.06505e-12	5.16e-13	1.8179e-14	1.0711e-13	4.18736e-13	7.12279e-13	8.66064e-13	8.53808e-13	7.11426e-13	5.02887e-13	2.92631e-13	1.27709e-13	3.04993e-14	1.77869e-16	1.96363e-14	6.45015e-14	1.11345e-13	1.43281e-13	1.52363e-13	1.39072e-13	1.09868e-13	7.39656e-14	4.02967e-14	1.53638e-14	2.24724e-15	6.77626e-16	7.88116e-15	1.97861e-14	3.22248e-14	4.18581e-14	4.66971e-14	4.6204e-14	4.10733e-14	3.2811e-14	2.32536e-14	1.41433e-14	6.8204e-15
537.5	1.18051e-10	1.15686e-10	1.08833e-10	9.81906e-11	8.48047e-11	6.99166e-11	5.47987e-11	4.05864e-11	2.8154e-11	1.80431e-11	1.04465e-11	5.24832e-12	2.10266e-12	5.30909e-13	2.02055e-14	1.03963e-13	4.15652e-13	7.12049e-13	8.69381e-13	8.60003e-13	7.18985e-13	5.10246e-13	2.98552e-13	1.31544e-13	3.22188e-14	2.4022e-16	1.87651e-14	6.34512e-14	1.10711e-13	1.4339e-13	1.5326e-13	1.40566e-13	1.1164e-13	7.56659e-14	4.16457e-14	1.62021e-14	2.55258e-15	5.46663e-16	7.48566e-15	1.93224e-14	3.18669e-14	4.17263e-14	4.68403e-14	4.66069e-14	4.16668e-14	3.34965e-14	2.39287e-14	1.47184e-14	7.23536e-15
538	1.18662e-10	1.16289e-10	1.09413e-10	9.87347e-11	8.53002e-11	7.03542e-11	5.51696e-11	4.08884e-11	2.8389e-11	1.8215e-11	1.05633e-11	5.3201e-12	2.14057e-12	5.46072e-13	2.23599e-14	1.00832e-13	4.12496e-13	7.11689e-13	8.7261e-13	8.66104e-13	7.26507e-13	5.17619e-13	3.04523e-13	1.35438e-13	3.3993e-14	3.37248e-16	1.7904e-14	6.23878e-14	1.10045e-13	1.43466e-13	1.54127e-13	1.42043e-13	1.13407e-13	7.73784e-14	4.3014e-14	1.70636e-14	2.87932e-15	4.3016e-16	7.09512e-15	1.88543e-14	3.14971e-14	4.15777e-14	4.69678e-14	4.69959e-14	4.22523e-14	3.41806e-14	2.46082e-14	1.53031e-14	7.66267e-15
538.5	1.1927e-10	1.16888e-10	1.09989e-10	9.9275e-11	8.57907e-11	7.07864e-11	5.55392e-11	4.11908e-11	2.86233e-11	1.8387e-11	1.06802e-11	5.39225e-12	2.17891e-12	5.61487e-13	2.46439e-14	9.77125e-14	4.0927e-13	7.1123e-13	8.7573e-13	8.72128e-13	7.34007e-13	5.25001e-13	3.10535e-13	1.39393e-13	3.58204e-14	4.69645e-16	1.70534e-14	6.13112e-14	1.09353e-13	1.43506e-13	1.54964e-13	1.43499e-13	1.1517e-13	7.9097e-14	4.44028e-14	1.79486e-14	3.2276e-15	3.28526e-16	6.71027e-15	1.83819e-14	3.11157e-14	4.14133e-14	4.70782e-14	4.73707e-14	4.28282e-14	3.48626e-14	2.52912e-14	1.58964e-14	8.10177e-15
539	1.19873e-10	1.17484e-10	1.10566e-10	9.98137e-11	8.6282e-11	7.12197e-11	5.59088e-11	4.14916e-11	2.88583e-11	1.85592e-11	1.07979e-11	5.46487e-12	2.21758e-12	5.77178e-13	2.70601e-14	9.4615e-14	4.05994e-13	7.1069e-13	8.78759e-13	8.78092e-13	7.41498e-13	5.32427e-13	3.16607e-13	1.4341e-13	3.77034e-14	6.38102e-16	1.62151e-14	6.02254e-14	1.08638e-13	1.43519e-13	1.55776e-13	1.44944e-13	1.16931e-13	8.08295e-14	4.5811e-14	1.88578e-14	3.59774e-15	2.42192e-16	6.3317e-15	1.79069e-14	3.07242e-14	4.12344e-14	4.71737e-14	4.77342e-14	4.3397e-14	3.55435e-14	2.59795e-14	1.64995e-14	8.55323e-15
539.5	1.20462e-10	1.18067e-10	1.11127e-10	1.00341e-10	8.67641e-11	7.16457e-11	5.62717e-11	4.17888e-11	2.90904e-11	1.87305e-11	1.09149e-11	5.53758e-12	2.25647e-12	5.93076e-13	2.96074e-14	9.15251e-14	4.02615e-13	7.09986e-13	8.81617e-13	8.83934e-13	7.48911e-13	5.39821e-13	3.22693e-13	1.47472e-13	3.96378e-14	8.43238e-16	1.53879e-14	5.91248e-14	1.07887e-13	1.43483e-13	1.56542e-13	1.46356e-13	1.18681e-13	8.25639e-14	4.72357e-14	1.97888e-14	3.9897e-15	1.71502e-16	5.95923e-15	1.74277e-14	3.03194e-14	4.10374e-14	4.72487e-14	4.80795e-14	4.39542e-14	3.62185e-14	2.66692e-14	1.711e-14	9.01571e-15
540	1.21049e-10	1.18648e-10	1.11686e-10	1.00867e-10	8.72429e-11	7.20709e-11	5.66344e-11	4.20872e-11	2.93231e-11	1.89021e-11	1.10327e-11	5.61074e-12	2.29578e-12	6.09242e-13	3.22901e-14	8.84606e-14	3.9919e-13	7.09202e-13	8.84403e-13	8.89713e-13	7.56293e-13	5.4723e-13	3.28836e-13	1.516e-13	4.16275e-14	1.08575e-15	1.45747e-14	5.80163e-14	1.0711e-13	1.4342e-13	1.57286e-13	1.47751e-13	1.20426e-13	8.43102e-14	4.86799e-14	2.07439e-14	4.40382e-15	1.1691e-16	5.59397e-15	1.69461e-14	2.99054e-14	4.08263e-14	4.73097e-14	4.84117e-14	4.4502e-14	3.6891e-14	2.73621e-14	1.77288e-14	9.4903e-15
540.5	1.21638e-10	1.19228e-10	1.12246e-10	1.01393e-10	8.77243e-11	7.24953e-11	5.69981e-11	4.23848e-11	2.95563e-11	1.90744e-11	1.11509e-11	5.68434e-12	2.3355e-12	6.25691e-13	3.51107e-14	8.54221e-14	3.95722e-13	7.08337e-13	8.87095e-13	8.95447e-13	7.63678e-13	5.54677e-13	3.35035e-13	1.5579e-13	4.36737e-14	1.36628e-15	1.37765e-14	5.68997e-14	1.06314e-13	1.43331e-13	1.58001e-13	1.49132e-13	1.22169e-13	8.60657e-14	5.01441e-14	2.1723e-14	4.84039e-15	7.87771e-17	5.23661e-15	1.64634e-14	2.94815e-14	4.06004e-14	4.73544e-14	4.87304e-14	4.50422e-14	3.75612e-14	2.80589e-14	1.83565e-14	9.97654e-15
541	1.22214e-10	1.19798e-10	1.12795e-10	1.01908e-10	8.81962e-11	7.29155e-11	5.73562e-11	4.26805e-11	2.97879e-11	1.9246e-11	1.12689e-11	5.75811e-12	2.37547e-12	6.42362e-13	3.80689e-14	8.24043e-14	3.92175e-13	7.07343e-13	8.89652e-13	9.01052e-13	7.70992e-13	5.62108e-13	3.41256e-13	1.60029e-13	4.57731e-14	1.68543e-15	1.29924e-14	5.57725e-14	1.05485e-13	1.43199e-13	1.58679e-13	1.50484e-13	1.239e-13	8.78234e-14	5.16226e-14	2.27243e-14	5.29932e-15	5.74659e-17	4.88686e-15	1.59786e-14	2.90476e-14	4.0358e-14	4.73805e-14	4.90332e-14	4.55701e-14	3.82252e-14	2.87568e-14	1.89911e-14	1.04737e-14
541.5	1.22786e-10	1.20362e-10	1.13339e-10	1.02421e-10	8.86645e-11	7.33314e-11	5.77138e-11	4.29744e-11	3.00193e-11	1.94169e-11	1.13873e-11	5.8323e-12	2.41579e-12	6.59295e-13	4.11661e-14	7.94127e-14	3.88562e-13	7.0622e-13	8.92113e-13	9.06588e-13	7.78269e-13	5.69534e-13	3.4752e-13	1.64327e-13	4.79281e-14	2.04381e-15	1.22242e-14	5.46374e-14	1.04631e-13	1.43034e-13	1.59324e-13	1.51813e-13	1.2562e-13	8.9588e-14	5.3119e-14	2.37482e-14	5.78096e-15	5.33507e-17	4.54569e-15	1.54924e-14	2.86036e-14	4.01005e-14	4.73893e-14	4.93197e-14	4.60861e-14	3.88848e-14	2.94564e-14	1.96327e-14	1.0982e-14
542	1.2335e-10	1.20921e-10	1.13878e-10	1.0293e-10	8.91313e-11	7.37446e-11	5.80684e-11	4.32673e-11	3.02496e-11	1.95884e-11	1.15056e-11	5.90677e-12	2.45641e-12	6.76488e-13	4.44048e-14	7.64487e-14	3.84893e-13	7.05018e-13	8.94458e-13	9.12053e-13	7.85507e-13	5.76979e-13	3.53818e-13	1.68679e-13	5.01372e-14	2.44197e-15	1.14726e-14	5.34946e-14	1.03753e-13	1.42833e-13	1.59937e-13	1.53119e-13	1.27333e-13	9.13566e-14	5.46324e-14	2.47948e-14	6.28521e-15	6.67852e-17	4.21357e-15	1.50055e-14	2.81508e-14	3.98291e-14	4.73816e-14	4.95907e-14	4.65919e-14	3.95394e-14	3.01571e-14	2.0281e-14	1.15011e-14
542.5	1.23908e-10	1.21473e-10	1.14412e-10	1.03433e-10	8.95922e-11	7.41549e-11	5.84211e-11	4.35592e-11	3.04789e-11	1.97592e-11	1.16241e-11	5.9815e-12	2.49735e-12	6.93921e-13	4.7787e-14	7.35157e-14	3.81171e-13	7.03704e-13	8.96685e-13	9.17403e-13	7.92684e-13	5.84413e-13	3.60155e-13	1.73089e-13	5.24011e-14	2.88058e-15	1.07382e-14	5.23468e-14	1.02849e-13	1.426e-13	1.60517e-13	1.54401e-13	1.29036e-13	9.31322e-14	5.6163e-14	2.58643e-14	6.81224e-15	9.81115e-17	3.8909e-15	1.45184e-14	2.76885e-14	3.95421e-14	4.73576e-14	4.98471e-14	4.70858e-14	4.01883e-14	3.08582e-14	2.09363e-14	1.20307e-14
543	1.24469e-10	1.22025e-10	1.14945e-10	1.03935e-10	9.00534e-11	7.45659e-11	5.87746e-11	4.38511e-11	3.07093e-11	1.9931e-11	1.17433e-11	6.05675e-12	2.53869e-12	7.11639e-13	5.13157e-14	7.06171e-14	3.77407e-13	7.02312e-13	8.98814e-13	9.22699e-13	7.99853e-13	5.91875e-13	3.66547e-13	1.77554e-13	5.4723e-14	3.36024e-15	1.00228e-14	5.11941e-14	1.01925e-13	1.42338e-13	1.61068e-13	1.55665e-13	1.30731e-13	9.49139e-14	5.77099e-14	2.69563e-14	7.36258e-15	1.47662e-16	3.57833e-15	1.40327e-14	2.72195e-14	3.92419e-14	4.73173e-14	5.00876e-14	4.75697e-14	4.08319e-14	3.15617e-14	2.15983e-14	1.25713e-14
543.5	1.25014e-10	1.22566e-10	1.15468e-10	1.04429e-10	9.05065e-11	7.49704e-11	5.91235e-11	4.41398e-11	3.09378e-11	2.01016e-11	1.18623e-11	6.13211e-12	2.5803e-12	7.29592e-13	5.49883e-14	6.77501e-14	3.73568e-13	7.00777e-13	9.00824e-13	9.27897e-13	8.06956e-13	5.99308e-13	3.72949e-13	1.82075e-13	5.70979e-14	3.88132e-15	9.32567e-15	5.00346e-14	1.00972e-13	1.4204e-13	1.61585e-13	1.56899e-13	1.32413e-13	9.66941e-14	5.92693e-14	2.80705e-14	7.9356e-15	2.15765e-16	3.2759e-15	1.35469e-14	2.67411e-14	3.8926e-14	4.72585e-14	5.03118e-14	4.80397e-14	4.14687e-14	3.22634e-14	2.22654e-14	1.31217e-14
544	1.25557e-10	1.23103e-10	1.15987e-10	1.04918e-10	9.09557e-11	7.5372e-11	5.94703e-11	4.44273e-11	3.11659e-11	2.02722e-11	1.19812e-11	6.20769e-12	2.62216e-12	7.47791e-13	5.88098e-14	6.49202e-14	3.69683e-13	6.99149e-13	9.02714e-13	9.32975e-13	8.13992e-13	6.0675e-13	3.79394e-13	1.86642e-13	5.95292e-14	4.44447e-15	8.64829e-15	4.8872e-14	9.99977e-14	1.41703e-13	1.62062e-13	1.58107e-13	1.34082e-13	9.84782e-14	6.08443e-14	2.92059e-14	8.53179e-15	3.02726e-16	2.98442e-15	1.30623e-14	2.62555e-14	3.85967e-14	4.71824e-14	5.05184e-14	4.84965e-14	4.20988e-14	3.29648e-14	2.29382e-14	1.36823e-14
544.5	1.26093e-10	1.23632e-10	1.16498e-10	1.05402e-10	9.14029e-11	7.57705e-11	5.9815e-11	4.47136e-11	3.13928e-11	2.04428e-11	1.21004e-11	6.28362e-12	2.6644e-12	7.66249e-13	6.27798e-14	6.21284e-14	3.65746e-13	6.97429e-13	9.04482e-13	9.37994e-13	8.20994e-13	6.14172e-13	3.8586e-13	1.91263e-13	6.20155e-14	5.04998e-15	7.99172e-15	4.77057e-14	9.90011e-14	1.41338e-13	1.6251e-13	1.59287e-13	1.35738e-13	1.00265e-13	6.24338e-14	3.03627e-14	9.15103e-15	4.08837e-16	2.70427e-15	1.25797e-14	2.57626e-14	3.82534e-14	4.70901e-14	5.07096e-14	4.89407e-14	4.27209e-14	3.36651e-14	2.36157e-14	1.42521e-14
545	1.26625e-10	1.2416e-10	1.17012e-10	1.05886e-10	9.18481e-11	7.61693e-11	6.01589e-11	4.49997e-11	3.16199e-11	2.06134e-11	1.22202e-11	6.36004e-12	2.70701e-12	7.84983e-13	6.69021e-14	5.938e-14	3.61776e-13	6.95617e-13	9.06192e-13	9.42931e-13	8.2798e-13	6.21613e-13	3.92383e-13	1.95943e-13	6.4558e-14	5.69902e-15	7.35682e-15	4.65382e-14	9.79851e-14	1.40942e-13	1.62926e-13	1.60446e-13	1.37385e-13	1.02056e-13	6.40398e-14	3.15428e-14	9.79377e-15	5.34417e-16	2.4359e-15	1.20999e-14	2.52645e-14	3.78983e-14	4.69829e-14	5.0885e-14	4.93731e-14	4.33361e-14	3.43653e-14	2.42991e-14	1.48324e-14
545.5	1.27151e-10	1.24681e-10	1.17514e-10	1.0636e-10	9.22848e-11	7.65614e-11	6.04993e-11	4.52835e-11	3.18456e-11	2.07836e-11	1.23396e-11	6.4365e-12	2.74986e-12	8.03933e-13	7.11754e-14	5.66696e-14	3.57742e-13	6.93697e-13	9.07737e-13	9.47742e-13	8.34872e-13	6.29028e-13	3.98915e-13	2.00673e-13	6.71553e-14	6.39131e-15	6.74357e-15	4.5367e-14	9.69438e-14	1.40508e-13	1.63305e-13	1.61577e-13	1.39014e-13	1.03844e-13	6.56553e-14	3.27424e-14	1.04595e-14	6.79704e-16	2.17967e-15	1.16222e-14	2.47583e-14	3.75293e-14	4.68565e-14	5.10423e-14	4.97909e-14	4.3942e-14	3.50631e-14	2.49862e-14	1.54209e-14
546	1.27673e-10	1.25196e-10	1.18013e-10	1.06834e-10	9.27235e-11	7.69538e-11	6.08387e-11	4.5567e-11	3.20716e-11	2.09537e-11	1.24595e-11	6.51358e-12	2.79312e-12	8.2319e-13	7.56049e-14	5.4007e-14	3.5368e-13	6.91704e-13	9.09222e-13	9.52511e-13	8.41744e-13	6.36458e-13	4.0549e-13	2.05457e-13	6.98088e-14	7.12771e-15	6.15347e-15	4.41967e-14	9.58849e-14	1.40049e-13	1.63655e-13	1.62686e-13	1.40634e-13	1.05636e-13	6.72868e-14	3.39641e-14	1.11488e-14	8.45006e-16	1.9362e-15	1.11486e-14	2.42477e-14	3.71475e-14	4.67154e-14	5.11847e-14	5.01961e-14	4.4542e-14	3.57594e-14	2.56773e-14	1.60192e-14
546.5	1.28189e-10	1.25707e-10	1.18509e-10	1.07303e-10	9.31558e-11	7.73428e-11	6.11773e-11	4.58501e-11	3.22968e-11	2.11242e-11	1.25794e-11	6.59068e-12	2.83668e-12	8.42675e-13	8.01881e-14	5.13902e-14	3.49575e-13	6.89588e-13	9.10563e-13	9.57172e-13	8.48555e-13	6.43873e-13	4.12088e-13	2.10291e-13	7.25187e-14	7.90861e-15	5.58702e-15	4.30269e-14	9.48069e-14	1.39556e-13	1.63968e-13	1.63765e-13	1.42236e-13	1.07429e-13	6.89319e-14	3.52071e-14	1.18612e-14	1.03058e-15	1.70573e-15	1.06785e-14	2.37318e-14	3.67536e-14	4.65575e-14	5.13109e-14	5.05871e-14	4.51326e-14	3.64536e-14	2.6373e-14	1.66257e-14
547	1.287e-10	1.26215e-10	1.19001e-10	1.07768e-10	9.35858e-11	7.77284e-11	6.1512e-11	4.61307e-11	3.25215e-11	2.12941e-11	1.26996e-11	6.66822e-12	2.88051e-12	8.62442e-13	8.49278e-14	4.88203e-14	3.45422e-13	6.87401e-13	9.11822e-13	9.61745e-13	8.55303e-13	6.51283e-13	4.18716e-13	2.15174e-13	7.52835e-14	8.73454e-15	5.04487e-15	4.18572e-14	9.37087e-14	1.39034e-13	1.64252e-13	1.64816e-13	1.43827e-13	1.09219e-13	7.05862e-14	3.64695e-14	1.25971e-14	1.23663e-15	1.48878e-15	1.02127e-14	2.32108e-14	3.6348e-14	4.63831e-14	5.14198e-14	5.09648e-14	4.57141e-14	3.71441e-14	2.70714e-14	1.72409e-14
547.5	1.29202e-10	1.26707e-10	1.19481e-10	1.08226e-10	9.4007e-11	7.81088e-11	6.18429e-11	4.64077e-11	3.27446e-11	2.1463e-11	1.28192e-11	6.74575e-12	2.92456e-12	8.82409e-13	8.98235e-14	4.62999e-14	3.41216e-13	6.85078e-13	9.12914e-13	9.66184e-13	8.61966e-13	6.58658e-13	4.25363e-13	2.20105e-13	7.81016e-14	9.6055e-15	4.52762e-15	4.06883e-14	9.25891e-14	1.38471e-13	1.6449e-13	1.65833e-13	1.45392e-13	1.11002e-13	7.2252e-14	3.77511e-14	1.33558e-14	1.46336e-15	1.28564e-15	9.75124e-15	2.2684e-14	3.59286e-14	4.61913e-14	5.15086e-14	5.13251e-14	4.62839e-14	3.78312e-14	2.77715e-14	1.78636e-14
548	1.297e-10	1.27204e-10	1.19961e-10	1.0868e-10	9.443e-11	7.84874e-11	6.21742e-11	4.66864e-11	3.2967e-11	2.16322e-11	1.29393e-11	6.8237e-12	2.969e-12	9.02672e-13	9.4879e-14	4.38329e-14	3.36992e-13	6.82684e-13	9.13945e-13	9.70555e-13	8.6862e-13	6.66024e-13	4.32036e-13	2.25087e-13	8.09767e-14	1.05225e-14	4.03627e-15	3.95221e-14	9.14534e-14	1.37883e-13	1.64702e-13	1.66825e-13	1.46947e-13	1.1279e-13	7.39282e-14	3.90544e-14	1.41377e-14	1.71108e-15	1.09683e-15	9.29523e-15	2.21544e-14	3.54985e-14	4.59843e-14	5.15834e-14	5.16738e-14	4.68457e-14	3.8515e-14	2.84754e-14	1.84944e-14
548.5	1.30194e-10	1.27691e-10	1.20434e-10	1.09129e-10	9.48462e-11	7.88642e-11	6.25029e-11	4.69624e-11	3.31894e-11	2.18017e-11	1.30596e-11	6.90192e-12	3.0137e-12	9.23188e-13	1.00097e-13	4.1419e-14	3.32721e-13	6.80205e-13	9.1485e-13	9.74833e-13	8.75185e-13	6.73395e-13	4.38743e-13	2.30112e-13	8.39073e-14	1.14855e-14	3.57158e-15	3.83592e-14	9.03005e-14	1.37265e-13	1.64881e-13	1.67792e-13	1.48488e-13	1.14572e-13	7.56171e-14	4.03766e-14	1.49431e-14	1.97998e-15	9.22741e-16	8.84504e-15	2.16212e-14	3.50574e-14	4.57625e-14	5.16404e-14	5.20056e-14	4.73969e-14	3.9194e-14	2.9181e-14	1.91329e-14
549	1.3068e-10	1.28174e-10	1.20904e-10	1.09575e-10	9.52599e-11	7.92374e-11	6.28304e-11	4.72367e-11	3.3411e-11	2.197e-11	1.31801e-11	6.9804e-12	3.05872e-12	9.43952e-13	1.05475e-13	3.90607e-14	3.2842e-13	6.77642e-13	9.15651e-13	9.79016e-13	8.81698e-13	6.80738e-13	4.45461e-13	2.35191e-13	8.6892e-14	1.24951e-14	3.13394e-15	3.72006e-14	8.91292e-14	1.36616e-13	1.65021e-13	1.68725e-13	1.50006e-13	1.16351e-13	7.73143e-14	4.17177e-14	1.57714e-14	2.27018e-15	7.6373e-16	8.40117e-15	2.10848e-14	3.46051e-14	4.5524e-14	5.16797e-14	5.23239e-14	4.79369e-14	3.98685e-14	2.98889e-14	1.97783e-14
549.5	1.31163e-10	1.2865e-10	1.21367e-10	1.10017e-10	9.56709e-11	7.96086e-11	6.31539e-11	4.75105e-11	3.3631e-11	2.21386e-11	1.33003e-11	7.05911e-12	3.10406e-12	9.64962e-13	1.11015e-13	3.67595e-14	3.24086e-13	6.74963e-13	9.16326e-13	9.83105e-13	8.88158e-13	6.88066e-13	4.5221e-13	2.40315e-13	8.99311e-14	1.35516e-14	2.72427e-15	3.60462e-14	8.79427e-14	1.35938e-13	1.65128e-13	1.69629e-13	1.51506e-13	1.18125e-13	7.90205e-14	4.30775e-14	1.6623e-14	2.58196e-15	6.20183e-16	7.96379e-15	2.05457e-14	3.41429e-14	4.52699e-14	5.17023e-14	5.26247e-14	4.84663e-14	4.05387e-14	3.05971e-14	2.04305e-14
550	1.31638e-10	1.29122e-10	1.21823e-10	1.10451e-10	9.60749e-11	7.99761e-11	6.34761e-11	4.77826e-11	3.38509e-11	2.23069e-11	1.34208e-11	7.13806e-12	3.14963e-12	9.86234e-13	1.16719e-13	3.45176e-14	3.1972e-13	6.72218e-13	9.16896e-13	9.87097e-13	8.94561e-13	6.9536e-13	4.58976e-13	2.45482e-13	9.30251e-14	1.46551e-14	2.34315e-15	3.48972e-14	8.67401e-14	1.35229e-13	1.652e-13	1.70506e-13	1.52989e-13	1.19895e-13	8.07347e-14	4.4456e-14	1.74969e-14	2.91541e-15	4.92459e-16	7.53356e-15	2.00041e-14	3.36698e-14	4.50008e-14	5.17083e-14	5.29115e-14	4.89846e-14	4.12031e-14	3.13069e-14	2.10887e-14
550.5	1.32111e-10	1.29593e-10	1.22281e-10	1.10887e-10	9.64806e-11	8.03415e-11	6.3797e-11	4.80541e-11	3.40706e-11	2.24755e-11	1.35416e-11	7.21739e-12	3.19558e-12	1.00779e-12	1.22591e-13	3.23385e-14	3.15333e-13	6.69391e-13	9.17382e-13	9.91014e-13	9.00907e-13	7.02668e-13	4.65768e-13	2.50703e-13	9.61767e-14	1.58067e-14	1.99136e-15	3.37551e-14	8.55264e-14	1.34493e-13	1.65246e-13	1.71356e-13	1.54454e-13	1.21663e-13	8.24594e-14	4.58543e-14	1.83946e-14	3.27077e-15	3.80961e-16	7.11132e-15	1.94617e-14	3.31887e-14	4.47167e-14	5.16976e-14	5.31839e-14	4.94926e-14	4.1862e-14	3.20177e-14	2.1754e-14
551	1.32578e-10	1.30056e-10	1.2273e-10	1.11317e-10	9.68813e-11	8.07049e-11	6.41165e-11	4.83248e-11	3.42894e-11	2.26433e-11	1.36625e-11	7.29693e-12	3.2419e-12	1.02958e-12	1.28629e-13	3.02218e-14	3.10921e-13	6.66469e-13	9.17762e-13	9.94833e-13	9.07194e-13	7.09954e-13	4.72585e-13	2.55971e-13	9.93825e-14	1.70063e-14	1.66948e-15	3.26205e-14	8.42966e-14	1.3373e-13	1.65253e-13	1.72175e-13	1.55901e-13	1.23424e-13	8.41918e-14	4.72694e-14	1.93148e-14	3.64821e-15	2.86009e-16	6.697e-15	1.89182e-14	3.26979e-14	4.44191e-14	5.16702e-14	5.34404e-14	4.99885e-14	4.25158e-14	3.27288e-14	2.24254e-14
551.5	1.33036e-10	1.30509e-10	1.23174e-10	1.11738e-10	9.72747e-11	8.10625e-11	6.44318e-11	4.85915e-11	3.45064e-11	2.28108e-11	1.37826e-11	7.37649e-12	3.28829e-12	1.0516e-12	1.34831e-13	2.81689e-14	3.06471e-13	6.63453e-13	9.18015e-13	9.98504e-13	9.13398e-13	7.17183e-13	4.79402e-13	2.6127e-13	1.02638e-13	1.82532e-14	1.37807e-15	3.1492e-14	8.30501e-14	1.32935e-13	1.65223e-13	1.72954e-13	1.57322e-13	1.25173e-13	8.5929e-14	4.87001e-14	2.02568e-14	4.04762e-15	2.07931e-16	6.29115e-15	1.8373e-14	3.21966e-14	4.41042e-14	5.16238e-14	5.36785e-14	5.04708e-14	4.31609e-14	3.3438e-14	2.3101e-14
552	1.33493e-10	1.3096e-10	1.23615e-10	1.12161e-10	9.76675e-11	8.14198e-11	6.47471e-11	4.88596e-11	3.4724e-11	2.29779e-11	1.39037e-11	7.45641e-12	3.33511e-12	1.07392e-12	1.41205e-13	2.6183e-14	3.02009e-13	6.60359e-13	9.18163e-13	1.00212e-12	9.19539e-13	7.24419e-13	4.86239e-13	2.66624e-13	1.05952e-13	1.95488e-14	1.11787e-15	3.03739e-14	8.17956e-14	1.32114e-13	1.65162e-13	1.73712e-13	1.58727e-13	1.2692e-13	8.76759e-14	5.01499e-14	2.12222e-14	4.46941e-15	1.47089e-16	5.89441e-15	1.78283e-14	3.16876e-14	4.37764e-14	5.1562e-14	5.39014e-14	5.09413e-14	4.38006e-14	3.41476e-14	2.37826e-14
552.5	1.33943e-10	1.31407e-10	1.24048e-10	1.12574e-10	9.80551e-11	8.1773e-11	6.50579e-11	4.91247e-11	3.49406e-11	2.31452e-11	1.40246e-11	7.53668e-12	3.38221e-12	1.09645e-12	1.47747e-13	2.42655e-14	2.97516e-13	6.57189e-13	9.18206e-13	1.00563e-12	9.25614e-13	7.31627e-13	4.93106e-13	2.72019e-13	1.09318e-13	2.08934e-14	8.89488e-16	2.92644e-14	8.05267e-14	1.31265e-13	1.65067e-13	1.74438e-13	1.60107e-13	1.28659e-13	8.94273e-14	5.16167e-14	2.22096e-14	4.9136e-15	1.03801e-16	5.50706e-15	1.72834e-14	3.11702e-14	4.3434e-14	5.14825e-14	5.41078e-14	5.13996e-14	4.44324e-14	3.48562e-14	2.44686e-14
553	1.34388e-10	1.3185e-10	1.2448e-10	1.12987e-10	9.84396e-11	8.2124e-11	6.53687e-11	4.9389e-11	3.5156e-11	2.3312e-11	1.41452e-11	7.61693e-12	3.42957e-12	1.11926e-12	1.54458e-13	2.24182e-14	2.93008e-13	6.53928e-13	9.18142e-13	1.00904e-12	9.31623e-13	7.38805e-13	4.99965e-13	2.77453e-13	1.12738e-13	2.22869e-14	6.93522e-16	2.8165e-14	7.92465e-14	1.30389e-13	1.64938e-13	1.75126e-13	1.61466e-13	1.30389e-13	9.11822e-14	5.30982e-14	2.32188e-14	5.38022e-15	7.83736e-17	5.12968e-15	1.67394e-14	3.0645e-14	4.30775e-14	5.13866e-14	5.42988e-14	5.18442e-14	4.50568e-14	3.55623e-14	2.51594e-14
553.5	1.34825e-10	1.32285e-10	1.24902e-10	1.13394e-10	9.88212e-11	8.24708e-11	6.56765e-11	4.96512e-11	3.53704e-11	2.34779e-11	1.42659e-11	7.69751e-12	3.4772e-12	1.1423e-12	1.61343e-13	2.06419e-14	2.88476e-13	6.50594e-13	9.17973e-13	1.01235e-12	9.37562e-13	7.4595e-13	5.06851e-13	2.82924e-13	1.16209e-13	2.37296e-14	5.30554e-16	2.70763e-14	7.79543e-14	1.29485e-13	1.64774e-13	1.75788e-13	1.62802e-13	1.32108e-13	9.29437e-14	5.45959e-14	2.42505e-14	5.86935e-15	7.11132e-17	4.76255e-15	1.61965e-14	3.01127e-14	4.27071e-14	5.12732e-14	5.44716e-14	5.22757e-14	4.5673e-14	3.62669e-14	2.58535e-14
554	1.3526e-10	1.32712e-10	1.25323e-10	1.13794e-10	9.91973e-11	8.28152e-11	6.59812e-11	4.99114e-11	3.55836e-11	2.36439e-11	1.43867e-11	7.77822e-12	3.52509e-12	1.1656e-12	1.68399e-13	1.89391e-14	2.83936e-13	6.47172e-13	9.17698e-13	1.01555e-12	9.43431e-13	7.53061e-13	5.13736e-13	2.88436e-13	1.19735e-13	2.52209e-14	4.01199e-16	2.59992e-14	7.66531e-14	1.28555e-13	1.64577e-13	1.76413e-13	1.64116e-13	1.3382e-13	9.47087e-14	5.61087e-14	2.53035e-14	6.38117e-15	8.23171e-17	4.40636e-15	1.56549e-14	2.95726e-14	4.23224e-14	5.11423e-14	5.46286e-14	5.26926e-14	4.62796e-14	3.69692e-14	2.65516e-14
554.5	1.35691e-10	1.3314e-10	1.25739e-10	1.14193e-10	9.95726e-11	8.31591e-11	6.62857e-11	5.0173e-11	3.57973e-11	2.381e-11	1.45077e-11	7.85941e-12	3.5733e-12	1.18919e-12	1.75631e-13	1.73121e-14	2.79377e-13	6.43695e-13	9.17339e-13	1.01869e-12	9.49271e-13	7.60186e-13	5.20655e-13	2.93995e-13	1.23313e-13	2.67633e-14	3.06034e-16	2.4935e-14	7.53442e-14	1.27603e-13	1.6435e-13	1.77015e-13	1.65409e-13	1.35522e-13	9.64806e-14	5.76381e-14	2.63785e-14	6.91576e-15	1.12272e-16	4.06135e-15	1.51161e-14	2.90269e-14	4.19266e-14	5.09976e-14	5.47697e-14	5.3097e-14	4.68803e-14	3.76704e-14	2.7254e-14
555	1.3611e-10	1.33558e-10	1.26148e-10	1.14586e-10	9.99402e-11	8.34968e-11	6.65856e-11	5.04301e-11	3.60089e-11	2.39751e-11	1.46285e-11	7.94036e-12	3.62168e-12	1.21297e-12	1.83029e-13	1.57609e-14	2.74802e-13	6.40118e-13	9.16833e-13	1.02167e-12	9.54971e-13	7.6722e-13	5.27558e-13	2.99585e-13	1.26943e-13	2.83537e-14	2.45595e-16	2.38836e-14	7.40236e-14	1.26622e-13	1.64085e-13	1.77574e-13	1.66675e-13	1.37211e-13	9.82517e-14	5.91807e-14	2.74745e-14	7.47291e-15	1.61239e-16	3.72795e-15	1.45791e-14	2.84748e-14	4.15164e-14	5.08335e-14	5.48934e-14	5.3486e-14	4.7469e-14	3.83663e-14	2.79576e-14
555.5	1.36531e-10	1.33974e-10	1.26555e-10	1.14977e-10	1.00309e-10	8.3834e-11	6.68852e-11	5.06886e-11	3.6221e-11	2.41407e-11	1.47493e-11	8.02195e-12	3.67046e-12	1.23703e-12	1.90612e-13	1.42886e-14	2.70222e-13	6.36473e-13	9.16242e-13	1.02459e-12	9.60639e-13	7.74266e-13	5.34491e-13	3.05225e-13	1.30626e-13	2.99951e-14	2.20455e-16	2.28465e-14	7.26993e-14	1.2562e-13	1.63791e-13	1.78111e-13	1.67919e-13	1.3889e-13	1.00025e-13	6.07379e-14	2.85917e-14	8.05304e-15	2.29493e-16	3.40667e-15	1.40459e-14	2.79171e-14	4.10951e-14	5.06547e-14	5.49997e-14	5.38617e-14	4.80496e-14	3.90598e-14	2.86649e-14
556	1.36943e-10	1.34385e-10	1.26955e-10	1.15364e-10	1.00672e-10	8.41666e-11	6.71831e-11	5.09436e-11	3.64317e-11	2.43052e-11	1.48703e-11	8.10345e-12	3.71946e-12	1.26133e-12	1.98367e-13	1.28961e-14	2.65626e-13	6.32761e-13	9.15567e-13	1.0274e-12	9.66251e-13	7.81268e-13	5.41415e-13	3.10892e-13	1.3436e-13	3.16869e-14	2.31143e-16	2.18238e-14	7.13658e-14	1.24592e-13	1.63459e-13	1.78608e-13	1.69141e-13	1.40559e-13	1.01803e-13	6.23089e-14	2.97303e-14	8.65586e-15	3.17285e-16	3.09785e-15	1.35161e-14	2.73539e-14	4.06612e-14	5.04592e-14	5.50896e-14	5.42238e-14	4.86194e-14	3.97493e-14	2.93738e-14
556.5	1.37354e-10	1.34791e-10	1.27353e-10	1.15744e-10	1.01032e-10	8.44967e-11	6.74777e-11	5.11976e-11	3.66412e-11	2.44698e-11	1.49913e-11	8.1854e-12	3.76869e-12	1.28591e-12	2.063e-13	1.15851e-14	2.6103e-13	6.2897e-13	9.14766e-13	1.03013e-12	9.71762e-13	7.88243e-13	5.48353e-13	3.16599e-13	1.38147e-13	3.3428e-14	2.78183e-16	2.08161e-14	7.00245e-14	1.23541e-13	1.63099e-13	1.79077e-13	1.70333e-13	1.42213e-13	1.03581e-13	6.38925e-14	3.08894e-14	9.28154e-15	4.24854e-16	2.80182e-15	1.29897e-14	2.67855e-14	4.02143e-14	5.0247e-14	5.5162e-14	5.45695e-14	4.91802e-14	4.04343e-14	3.0085e-14
557	1.37756e-10	1.35189e-10	1.27744e-10	1.16121e-10	1.01386e-10	8.48242e-11	6.77704e-11	5.14505e-11	3.68502e-11	2.46337e-11	1.51119e-11	8.26723e-12	3.81821e-12	1.31069e-12	2.14408e-13	1.03574e-14	2.56419e-13	6.25115e-13	9.13861e-13	1.03271e-12	9.77192e-13	7.9517e-13	5.5529e-13	3.22337e-13	1.41981e-13	3.52192e-14	3.62068e-16	1.98249e-14	6.868e-14	1.22464e-13	1.62705e-13	1.79511e-13	1.71502e-13	1.43853e-13	1.05361e-13	6.54892e-14	3.20686e-14	9.93002e-15	5.52408e-16	2.51918e-15	1.24684e-14	2.62132e-14	3.97567e-14	5.00196e-14	5.52179e-14	5.4901e-14	4.9729e-14	4.1114e-14	3.07971e-14
557.5	1.3815e-10	1.35581e-10	1.2813e-10	1.1649e-10	1.01737e-10	8.51491e-11	6.80613e-11	5.17011e-11	3.70578e-11	2.4797e-11	1.52325e-11	8.3493e-12	3.86794e-12	1.33573e-12	2.2269e-13	9.21425e-15	2.51802e-13	6.21169e-13	9.12851e-13	1.03521e-12	9.82539e-13	8.02047e-13	5.62238e-13	3.2811e-13	1.45865e-13	3.70612e-14	4.83337e-16	1.88504e-14	6.73271e-14	1.21367e-13	1.62278e-13	1.79908e-13	1.72643e-13	1.45482e-13	1.07137e-13	6.70965e-14	3.32683e-14	1.06011e-14	7.00213e-16	2.25009e-15	1.19514e-14	2.56366e-14	3.92862e-14	4.97749e-14	5.52561e-14	5.52154e-14	5.02678e-14	4.17888e-14	3.15094e-14
558	1.38548e-10	1.35978e-10	1.28517e-10	1.16866e-10	1.02092e-10	8.54752e-11	6.83534e-11	5.19529e-11	3.72666e-11	2.49615e-11	1.53539e-11	8.43199e-12	3.91814e-12	1.3611e-12	2.31169e-13	8.15812e-15	2.47201e-13	6.17206e-13	9.11801e-13	1.03767e-12	9.87893e-13	8.08947e-13	5.69207e-13	3.33934e-13	1.4981e-13	3.89556e-14	6.42466e-16	1.78941e-14	6.59751e-14	1.20254e-13	1.61827e-13	1.80285e-13	1.73768e-13	1.47102e-13	1.08921e-13	6.87211e-14	3.4489e-14	1.12956e-14	8.6846e-16	1.99526e-15	1.14409e-14	2.50582e-14	3.88088e-14	4.95188e-14	5.52803e-14	5.55188e-14	5.07984e-14	4.246e-14	3.22248e-14
558.5	1.38931e-10	1.36361e-10	1.2889e-10	1.17228e-10	1.02433e-10	8.57907e-11	6.86373e-11	5.21999e-11	3.74723e-11	2.51241e-11	1.54746e-11	8.51432e-12	3.96835e-12	1.38663e-12	2.39811e-13	7.18886e-15	2.42583e-13	6.13126e-13	9.10584e-13	1.03997e-12	9.9307e-13	8.15755e-13	5.76143e-13	3.39766e-13	1.53791e-13	4.08987e-14	8.39885e-16	1.69547e-14	6.4616e-14	1.1911e-13	1.61336e-13	1.80618e-13	1.74852e-13	1.487e-13	1.10698e-13	7.0351e-14	3.57273e-14	1.20121e-14	1.0573e-15	1.75461e-15	1.09353e-14	2.44743e-14	3.83169e-14	4.92425e-14	5.52828e-14	5.58033e-14	5.13133e-14	4.31241e-14	3.29382e-14
559	1.39316e-10	1.36741e-10	1.29265e-10	1.17587e-10	1.02776e-10	8.61093e-11	6.89223e-11	5.24481e-11	3.76782e-11	2.52866e-11	1.55952e-11	8.59686e-12	4.01893e-12	1.41244e-12	2.48639e-13	6.30928e-15	2.37969e-13	6.0899e-13	9.09285e-13	1.04217e-12	9.98229e-13	8.22527e-13	5.83096e-13	3.45645e-13	1.57827e-13	4.28924e-14	1.07612e-15	1.6035e-14	6.32543e-14	1.17951e-13	1.60816e-13	1.80917e-13	1.75918e-13	1.50283e-13	1.12473e-13	7.19946e-14	3.69862e-14	1.27515e-14	1.26701e-15	1.52883e-15	1.04364e-14	2.38886e-14	3.78164e-14	4.89531e-14	5.52713e-14	5.60725e-14	5.18179e-14	4.37814e-14	3.36527e-14
559.5	1.39695e-10	1.37117e-10	1.29631e-10	1.17945e-10	1.03112e-10	8.64211e-11	6.92038e-11	5.26926e-11	3.78826e-11	2.5449e-11	1.57159e-11	8.67981e-12	4.06968e-12	1.43847e-12	2.57644e-13	5.52027e-15	2.33357e-13	6.04798e-13	9.07904e-13	1.04429e-12	1.00328e-12	8.29278e-13	5.90038e-13	3.51544e-13	1.61912e-13	4.49376e-14	1.35157e-15	1.51346e-14	6.18899e-14	1.1677e-13	1.60262e-13	1.81188e-13	1.76954e-13	1.51852e-13	1.14248e-13	7.36478e-14	3.8264e-14	1.35136e-14	1.49768e-15	1.31814e-15	9.94397e-15	2.33008e-14	3.73053e-14	4.86474e-14	5.52408e-14	5.63261e-14	5.23094e-14	4.44324e-14	3.43653e-14
560	1.40065e-10	1.37486e-10	1.29996e-10	1.18296e-10	1.03448e-10	8.67321e-11	6.94832e-11	5.29371e-11	3.80864e-11	2.56106e-11	1.58365e-11	8.76254e-12	4.12069e-12	1.46474e-12	2.66833e-13	4.82381e-15	2.28749e-13	6.00537e-13	9.064e-13	1.04629e-12	1.00825e-12	8.35969e-13	5.96994e-13	3.57479e-13	1.66043e-13	4.70316e-14	1.66663e-15	1.42544e-14	6.05257e-14	1.15566e-13	1.5968e-13	1.81422e-13	1.77963e-13	1.53402e-13	1.16019e-13	7.53095e-14	3.95594e-14	1.42982e-14	1.74944e-15	1.123e-15	9.45889e-15	2.27112e-14	3.67849e-14	4.83281e-14	5.5195e-14	5.6564e-14	5.27898e-14	4.50765e-14	3.50776e-14
560.5	1.40433e-10	1.37854e-10	1.30359e-10	1.18645e-10	1.03779e-10	8.70402e-11	6.97638e-11	5.31802e-11	3.82895e-11	2.57721e-11	1.59573e-11	8.84586e-12	4.17205e-12	1.49128e-12	2.76204e-13	4.22105e-15	2.24151e-13	5.96238e-13	9.04815e-13	1.04821e-12	1.01319e-12	8.42636e-13	6.03949e-13	3.63446e-13	1.70228e-13	4.9179e-14	2.0219e-15	1.33955e-14	5.91602e-14	1.14348e-13	1.59071e-13	1.81627e-13	1.78945e-13	1.54939e-13	1.17788e-13	7.69839e-14	4.08752e-14	1.51053e-14	2.0226e-15	9.4367e-16	8.98173e-15	2.21213e-14	3.6256e-14	4.79943e-14	5.51315e-14	5.67858e-14	5.32574e-14	4.57141e-14	3.5789e-14
561	1.40793e-10	1.3821e-10	1.3071e-10	1.18987e-10	1.04105e-10	8.73434e-11	7.00374e-11	5.34208e-11	3.84911e-11	2.59328e-11	1.60776e-11	8.92894e-12	4.22348e-12	1.51803e-12	2.85752e-13	3.71313e-15	2.19548e-13	5.91848e-13	9.03109e-13	1.04998e-12	1.01798e-12	8.49239e-13	6.10872e-13	3.69437e-13	1.7445e-13	5.13748e-14	2.41758e-15	1.25577e-14	5.77936e-14	1.13107e-13	1.58424e-13	1.81794e-13	1.79895e-13	1.56455e-13	1.1955e-13	7.86629e-14	4.22066e-14	1.59346e-14	2.31718e-15	7.80477e-16	8.51216e-15	2.15288e-14	3.57166e-14	4.76453e-14	5.50503e-14	5.69902e-14	5.37118e-14	4.63415e-14	3.64981e-14
561.5	1.41153e-10	1.38567e-10	1.3106e-10	1.19327e-10	1.04431e-10	8.76476e-11	7.03121e-11	5.36599e-11	3.86928e-11	2.60934e-11	1.61979e-11	9.01239e-12	4.27524e-12	1.54501e-12	2.95495e-13	3.30202e-15	2.14966e-13	5.87408e-13	9.01322e-13	1.0517e-12	1.02273e-12	8.55815e-13	6.17817e-13	3.75457e-13	1.78727e-13	5.36216e-14	2.85411e-15	1.17425e-14	5.643e-14	1.11851e-13	1.5775e-13	1.81932e-13	1.80821e-13	1.57957e-13	1.21311e-13	8.03526e-14	4.35572e-14	1.67861e-14	2.6333e-15	6.33797e-16	8.05156e-15	2.09373e-14	3.51706e-14	4.72825e-14	5.49541e-14	5.71795e-14	5.41527e-14	4.69624e-14	3.72057e-14
562	1.41511e-10	1.38922e-10	1.3141e-10	1.19669e-10	1.04754e-10	8.79488e-11	7.05862e-11	5.39002e-11	3.88938e-11	2.62543e-11	1.63189e-11	9.0962e-12	4.32743e-12	1.57232e-12	3.05422e-13	2.98896e-15	2.10397e-13	5.82935e-13	8.99477e-13	1.05332e-12	1.02742e-12	8.62363e-13	6.24755e-13	3.81514e-13	1.8305e-13	5.59217e-14	3.33204e-15	1.09507e-14	5.50681e-14	1.10581e-13	1.57054e-13	1.82037e-13	1.81719e-13	1.59445e-13	1.23069e-13	8.20522e-14	4.49262e-14	1.76604e-14	2.97119e-15	5.0393e-16	7.59994e-15	2.0346e-14	3.4617e-14	4.69073e-14	5.48416e-14	5.73535e-14	5.45833e-14	4.75773e-14	3.79114e-14
562.5	1.41857e-10	1.39271e-10	1.3175e-10	1.19997e-10	1.0507e-10	8.8245e-11	7.08549e-11	5.41365e-11	3.90931e-11	2.64137e-11	1.64392e-11	9.17994e-12	4.37956e-12	1.59982e-12	3.1553e-13	2.77492e-15	2.05835e-13	5.78389e-13	8.97511e-13	1.05482e-12	1.032e-12	8.6884e-13	6.31684e-13	3.87588e-13	1.87417e-13	5.82693e-14	3.85141e-15	1.01817e-14	5.37069e-14	1.0929e-13	1.56318e-13	1.82108e-13	1.82587e-13	1.60905e-13	1.24816e-13	8.37549e-14	4.63106e-14	1.85558e-14	3.33081e-15	3.9112e-16	7.15748e-15	1.97547e-14	3.40549e-14	4.65168e-14	5.47104e-14	5.75096e-14	5.49971e-14	4.81804e-14	3.86127e-14
563	1.422e-10	1.39611e-10	1.32087e-10	1.20329e-10	1.05385e-10	8.85401e-11	7.1123e-11	5.43726e-11	3.92925e-11	2.65736e-11	1.65596e-11	9.26382e-12	4.4321e-12	1.62753e-12	3.25822e-13	2.66171e-15	2.01289e-13	5.73786e-13	8.95447e-13	1.05623e-12	1.0365e-12	8.75286e-13	6.38602e-13	3.93695e-13	1.91832e-13	6.06694e-14	4.41296e-15	9.43713e-15	5.23492e-14	1.07984e-13	1.55561e-13	1.82146e-13	1.83426e-13	1.62353e-13	1.26561e-13	8.54673e-14	4.77123e-14	1.94738e-14	3.71244e-15	2.9572e-16	6.72512e-15	1.91651e-14	3.34857e-14	4.61137e-14	5.45645e-14	5.76501e-14	5.53975e-14	4.87753e-14	3.93115e-14
563.5	1.42538e-10	1.39946e-10	1.32419e-10	1.20648e-10	1.05694e-10	8.88301e-11	7.13871e-11	5.4606e-11	3.94894e-11	2.67319e-11	1.66794e-11	9.3476e-12	4.48477e-12	1.65546e-12	3.36287e-13	2.65027e-15	1.96757e-13	5.69128e-13	8.93285e-13	1.05752e-12	1.0409e-12	8.81658e-13	6.45491e-13	3.99807e-13	1.96286e-13	6.31175e-14	5.01661e-15	8.71706e-15	5.09941e-14	1.0666e-13	1.54768e-13	1.82146e-13	1.8423e-13	1.63772e-13	1.28295e-13	8.71826e-14	4.91292e-14	2.04127e-14	4.11585e-15	2.17992e-16	6.3026e-15	1.85759e-14	3.29094e-14	4.56962e-14	5.43989e-14	5.7771e-14	5.5784e-14	4.93606e-14	4.00055e-14
564	1.4287e-10	1.40278e-10	1.32746e-10	1.20968e-10	1.06001e-10	8.91169e-11	7.16506e-11	5.48378e-11	3.96862e-11	2.68906e-11	1.67993e-11	9.4317e-12	4.53764e-12	1.68368e-12	3.46952e-13	2.74221e-15	1.92243e-13	5.64417e-13	8.91025e-13	1.05872e-12	1.04525e-12	8.87994e-13	6.52394e-13	4.05948e-13	2.00789e-13	6.56175e-14	5.66304e-15	8.02269e-15	4.96432e-14	1.05322e-13	1.53954e-13	1.82117e-13	1.85008e-13	1.65177e-13	1.30026e-13	8.89058e-14	5.05627e-14	2.13737e-14	4.5414e-15	1.58219e-16	5.89101e-15	1.79891e-14	3.23266e-14	4.52668e-14	5.42201e-14	5.78775e-14	5.61552e-14	4.99356e-14	4.06968e-14
564.5	1.43199e-10	1.40605e-10	1.3307e-10	1.21286e-10	1.06304e-10	8.94026e-11	7.19118e-11	5.50694e-11	3.98823e-11	2.70489e-11	1.69192e-11	9.5159e-12	4.59082e-12	1.7121e-12	3.578e-13	2.93866e-15	1.87746e-13	5.59654e-13	8.88689e-13	1.05981e-12	1.04949e-12	8.94273e-13	6.59265e-13	4.12116e-13	2.05329e-13	6.81679e-14	6.35243e-15	7.35411e-15	4.82981e-14	1.0397e-13	1.53105e-13	1.82054e-13	1.85755e-13	1.6656e-13	1.31747e-13	9.06338e-14	5.20116e-14	2.23558e-14	4.98907e-15	1.16678e-16	5.49022e-15	1.74044e-14	3.17388e-14	4.4825e-14	5.40232e-14	5.79656e-14	5.65132e-14	5.0501e-14	4.13828e-14
565	1.43526e-10	1.40932e-10	1.33392e-10	1.21599e-10	1.06608e-10	8.96871e-11	7.21722e-11	5.52993e-11	4.00784e-11	2.7207e-11	1.70396e-11	9.60041e-12	4.64419e-12	1.7408e-12	3.68842e-13	3.24108e-15	1.83274e-13	5.54868e-13	8.86278e-13	1.06084e-12	1.05368e-12	9.00513e-13	6.66162e-13	4.18312e-13	2.09923e-13	7.07685e-14	7.08517e-15	6.71243e-15	4.69591e-14	1.02608e-13	1.52237e-13	1.81962e-13	1.86475e-13	1.67927e-13	1.33463e-13	9.23677e-14	5.34774e-14	2.33598e-14	5.45896e-15	9.36181e-17	5.10129e-15	1.68233e-14	3.11451e-14	4.43721e-14	5.38121e-14	5.8039e-14	5.68578e-14	5.10576e-14	4.20649e-14
565.5	1.43843e-10	1.41247e-10	1.33706e-10	1.21905e-10	1.06903e-10	8.99663e-11	7.24286e-11	5.55265e-11	4.02708e-11	2.73634e-11	1.71589e-11	9.68456e-12	4.69775e-12	1.7697e-12	3.80049e-13	3.6504e-15	1.78817e-13	5.50009e-13	8.83751e-13	1.06172e-12	1.05774e-12	9.06672e-13	6.73008e-13	4.24512e-13	2.14551e-13	7.34176e-14	7.86122e-15	6.09762e-15	4.56257e-14	1.01228e-13	1.51335e-13	1.81832e-13	1.87159e-13	1.69262e-13	1.35164e-13	9.41022e-14	5.49554e-14	2.43837e-14	5.95086e-15	8.92771e-17	4.72378e-15	1.62446e-14	3.05457e-14	4.39046e-14	5.35834e-14	5.80938e-14	5.71834e-14	5.16e-14	4.27405e-14
566	1.44158e-10	1.41563e-10	1.34014e-10	1.22211e-10	1.07196e-10	9.02443e-11	7.26842e-11	5.57532e-11	4.04641e-11	2.75201e-11	1.72787e-11	9.76922e-12	4.7516e-12	1.79883e-12	3.91462e-13	4.16802e-15	1.74393e-13	5.45105e-13	8.8113e-13	1.06253e-12	1.06174e-12	9.12809e-13	6.79845e-13	4.30745e-13	2.1922e-13	7.61185e-14	8.6812e-15	5.51074e-15	4.42996e-14	9.98367e-14	1.50411e-13	1.81673e-13	1.87819e-13	1.70581e-13	1.36858e-13	9.58429e-14	5.64482e-14	2.54285e-14	6.46502e-15	1.03903e-16	4.35863e-15	1.567e-14	2.99419e-14	4.3428e-14	5.33396e-14	5.81326e-14	5.74976e-14	5.21339e-14	4.3412e-14
566.5	1.44467e-10	1.4187e-10	1.3432e-10	1.2251e-10	1.07486e-10	9.05191e-11	7.29374e-11	5.59783e-11	4.06565e-11	2.76764e-11	1.7398e-11	9.85372e-12	4.80552e-12	1.82818e-12	4.03051e-13	4.79524e-15	1.69989e-13	5.40169e-13	8.78456e-13	1.06324e-12	1.06566e-12	9.18883e-13	6.86673e-13	4.36988e-13	2.23934e-13	7.88678e-14	9.54531e-15	4.95211e-15	4.29823e-14	9.84328e-14	1.49458e-13	1.81476e-13	1.88443e-13	1.71878e-13	1.38542e-13	9.75866e-14	5.79549e-14	2.64942e-14	7.00148e-15	1.37718e-16	4.00608e-15	1.50998e-14	2.93332e-14	4.29388e-14	5.30799e-14	5.81541e-14	5.7795e-14	5.26563e-14	4.40768e-14
567	1.44777e-10	1.42177e-10	1.34626e-10	1.22809e-10	1.07775e-10	9.07925e-11	7.31897e-11	5.62031e-11	4.08489e-11	2.7833e-11	1.75178e-11	9.93871e-12	4.85982e-12	1.85785e-12	4.14839e-13	5.53312e-15	1.65615e-13	5.35192e-13	8.75689e-13	1.06385e-12	1.0695e-12	9.24911e-13	6.9349e-13	4.43261e-13	2.28691e-13	8.16676e-14	1.04537e-14	4.42262e-15	4.16735e-14	9.7022e-14	1.48481e-13	1.81255e-13	1.89043e-13	1.73157e-13	1.40217e-13	9.93345e-14	5.94758e-14	2.7581e-14	7.56032e-15	1.90941e-16	3.66665e-15	1.45342e-14	2.87224e-14	4.24405e-14	5.28068e-14	5.81608e-14	5.80778e-14	5.3168e-14	4.47363e-14
567.5	1.45074e-10	1.42475e-10	1.34921e-10	1.23101e-10	1.08059e-10	9.10605e-11	7.34362e-11	5.64248e-11	4.10384e-11	2.79879e-11	1.76368e-11	1.00233e-11	4.91417e-12	1.88764e-12	4.26805e-13	6.38263e-15	1.61265e-13	5.30152e-13	8.72811e-13	1.06434e-12	1.07322e-12	9.30872e-13	7.00277e-13	4.49531e-13	2.33486e-13	8.45143e-14	1.14064e-14	3.9222e-15	4.0372e-14	9.55961e-14	1.47476e-13	1.80996e-13	1.89601e-13	1.74405e-13	1.4188e-13	1.01081e-13	6.10085e-14	2.86867e-14	8.14123e-15	2.63773e-16	3.34041e-15	1.3973e-14	2.81061e-14	4.19295e-14	5.25158e-14	5.81474e-14	5.83445e-14	5.36661e-14	4.53879e-14
568	1.45375e-10	1.42778e-10	1.3522e-10	1.23393e-10	1.08343e-10	9.13293e-11	7.36852e-11	5.66474e-11	4.12297e-11	2.81436e-11	1.77566e-11	1.01086e-11	4.96901e-12	1.91774e-12	4.38975e-13	7.34548e-15	1.56953e-13	5.2511e-13	8.69901e-13	1.06478e-12	1.07691e-12	9.36807e-13	7.07066e-13	4.55848e-13	2.38325e-13	8.74138e-14	1.24045e-14	3.45199e-15	3.90832e-14	9.41651e-14	1.46454e-13	1.80709e-13	1.90143e-13	1.75635e-13	1.43532e-13	1.02832e-13	6.25561e-14	2.98133e-14	8.7446e-15	3.56418e-16	3.02803e-15	1.34184e-14	2.74891e-14	4.14105e-14	5.2212e-14	5.81206e-14	5.85976e-14	5.41539e-14	4.60341e-14
568.5	1.45667e-10	1.43067e-10	1.3551e-10	1.23677e-10	1.08618e-10	9.15946e-11	7.39299e-11	5.68656e-11	4.14181e-11	2.82976e-11	1.78752e-11	1.01937e-11	5.02377e-12	1.94805e-12	4.51315e-13	8.42209e-15	1.52669e-13	5.20008e-13	8.66862e-13	1.0651e-12	1.08049e-12	9.42649e-13	7.13822e-13	4.62147e-13	2.43198e-13	9.03608e-14	1.34471e-14	3.0121e-15	3.78033e-14	9.27214e-14	1.45402e-13	1.80389e-13	1.90643e-13	1.7684e-13	1.45174e-13	1.04583e-13	6.41151e-14	3.09585e-14	9.36979e-15	4.69051e-16	2.72954e-15	1.28692e-14	2.68677e-14	4.08799e-14	5.18931e-14	5.80751e-14	5.88329e-14	5.46286e-14	4.66724e-14
569	1.45952e-10	1.43354e-10	1.35794e-10	1.2396e-10	1.08891e-10	9.18544e-11	7.4172e-11	5.70834e-11	4.16054e-11	2.84512e-11	1.79941e-11	1.02785e-11	5.07879e-12	1.97852e-12	4.63853e-13	9.61413e-15	1.48412e-13	5.14861e-13	8.63734e-13	1.0653e-12	1.08395e-12	9.4844e-13	7.20543e-13	4.68468e-13	2.48102e-13	9.33555e-14	1.45348e-14	2.60315e-15	3.65342e-14	9.12683e-14	1.44324e-13	1.80032e-13	1.91113e-13	1.78016e-13	1.46798e-13	1.06331e-13	6.56841e-14	3.21233e-14	1.00171e-14	6.01866e-16	2.4454e-15	1.23259e-14	2.62446e-14	4.03395e-14	5.15573e-14	5.80123e-14	5.90514e-14	5.50896e-14	4.73021e-14
569.5	1.46238e-10	1.43638e-10	1.36076e-10	1.24237e-10	1.09164e-10	9.21128e-11	7.44132e-11	5.73007e-11	4.17927e-11	2.86055e-11	1.8113e-11	1.03638e-11	5.13405e-12	2.00928e-12	4.76574e-13	1.09222e-14	1.44198e-13	5.09683e-13	8.60558e-13	1.06542e-12	1.08735e-12	9.54179e-13	7.2726e-13	4.74821e-13	2.53058e-13	9.63984e-14	1.56679e-14	2.22582e-15	3.52785e-14	8.9809e-14	1.43225e-13	1.79651e-13	1.91549e-13	1.79172e-13	1.48412e-13	1.08081e-13	6.72651e-14	3.33073e-14	1.06869e-14	7.54988e-16	2.17611e-15	1.17899e-14	2.56201e-14	3.97915e-14	5.12094e-14	5.79349e-14	5.92557e-14	5.5538e-14	4.79248e-14
570	1.46514e-10	1.43913e-10	1.36352e-10	1.24509e-10	1.09428e-10	9.23677e-11	7.465e-11	5.75135e-11	4.19769e-11	2.87574e-11	1.8231e-11	1.04489e-11	5.18931e-12	2.04019e-12	4.89463e-13	1.23472e-14	1.40014e-13	5.04464e-13	8.57255e-13	1.06539e-12	1.09064e-12	9.59843e-13	7.33939e-13	4.81149e-13	2.5803e-13	9.94878e-14	1.68461e-14	1.88031e-15	3.4033e-14	8.83405e-14	1.42102e-13	1.7923e-13	1.91951e-13	1.80298e-13	1.50006e-13	1.09827e-13	6.88541e-14	3.45088e-14	1.13781e-14	9.28603e-16	1.92172e-15	1.12606e-14	2.49931e-14	3.9232e-14	5.08452e-14	5.78376e-14	5.94402e-14	5.59719e-14	4.85367e-14
570.5	1.46791e-10	1.44192e-10	1.36625e-10	1.24781e-10	1.09696e-10	9.26232e-11	7.48876e-11	5.77285e-11	4.21629e-11	2.89108e-11	1.83497e-11	1.05344e-11	5.24505e-12	2.07143e-12	5.02586e-13	1.38912e-14	1.35872e-13	4.99229e-13	8.53926e-13	1.06534e-12	1.09388e-12	9.65473e-13	7.40628e-13	4.87517e-13	2.63063e-13	1.02629e-13	1.80709e-14	1.56744e-15	3.28035e-14	8.6868e-14	1.40961e-13	1.78785e-13	1.92331e-13	1.81405e-13	1.51597e-13	1.11578e-13	7.04579e-14	3.57306e-14	1.20918e-14	1.12287e-15	1.68283e-15	1.07396e-14	2.43669e-14	3.8667e-14	5.04696e-14	5.77258e-14	5.96129e-14	5.63962e-14	4.91439e-14
571	1.47058e-10	1.44457e-10	1.36893e-10	1.25046e-10	1.09954e-10	9.2871e-11	7.51225e-11	5.79402e-11	4.23467e-11	2.90623e-11	1.8468e-11	1.06196e-11	5.30078e-12	2.10276e-12	5.15858e-13	1.55543e-14	1.31765e-13	4.93947e-13	8.50472e-13	1.06515e-12	1.09701e-12	9.71024e-13	7.4724e-13	4.93878e-13	2.68114e-13	1.05813e-13	1.93406e-14	1.28736e-15	3.15857e-14	8.53867e-14	1.39791e-13	1.78304e-13	1.92673e-13	1.82482e-13	1.53165e-13	1.13324e-13	7.20692e-14	3.697e-14	1.28268e-14	1.33789e-15	1.45952e-15	1.02261e-14	2.37389e-14	3.80925e-14	5.00783e-14	5.7597e-14	5.97668e-14	5.68041e-14	4.97393e-14
571.5	1.47323e-10	1.44724e-10	1.37158e-10	1.25311e-10	1.10215e-10	9.31215e-11	7.53546e-11	5.81514e-11	4.25305e-11	2.92139e-11	1.85862e-11	1.07051e-11	5.35686e-12	2.13442e-12	5.29334e-13	1.7338e-14	1.27703e-13	4.88652e-13	8.46974e-13	1.06488e-12	1.10004e-12	9.76517e-13	7.53876e-13	5.00265e-13	2.73206e-13	1.09049e-13	2.06567e-14	1.04076e-15	3.03837e-14	8.39016e-14	1.38605e-13	1.77795e-13	1.92983e-13	1.83535e-13	1.54721e-13	1.15067e-13	7.36919e-14	3.8227e-14	1.35841e-14	1.5738e-15	1.25225e-15	9.72143e-15	2.31116e-14	3.75111e-14	4.96752e-14	5.74526e-14	5.9906e-14	5.71992e-14	5.03269e-14
572	1.47588e-10	1.44984e-10	1.3742e-10	1.25571e-10	1.10469e-10	9.33663e-11	7.55858e-11	5.83606e-11	4.2712e-11	2.9365e-11	1.87042e-11	1.07907e-11	5.41302e-12	2.16626e-12	5.43e-13	1.92429e-14	1.2368e-13	4.83315e-13	8.43393e-13	1.06451e-12	1.10301e-12	9.81951e-13	7.60449e-13	5.06652e-13	2.7833e-13	1.12331e-13	2.20186e-14	8.27942e-16	2.91964e-14	8.24119e-14	1.37398e-13	1.77256e-13	1.93264e-13	1.84561e-13	1.56261e-13	1.16807e-13	7.53217e-14	3.95021e-14	1.43632e-14	1.83075e-15	1.06121e-15	9.22529e-15	2.24849e-14	3.69216e-14	4.92584e-14	5.72915e-14	6.00275e-14	5.75798e-14	5.09038e-14
572.5	1.47846e-10	1.45245e-10	1.3768e-10	1.25829e-10	1.10721e-10	9.36117e-11	7.58158e-11	5.85693e-11	4.28943e-11	2.95162e-11	1.88222e-11	1.08765e-11	5.46953e-12	2.19837e-12	5.56865e-13	2.12701e-14	1.19704e-13	4.77969e-13	8.3975e-13	1.06407e-12	1.10589e-12	9.87347e-13	7.67026e-13	5.1305e-13	2.83498e-13	1.15659e-13	2.34272e-14	6.49471e-16	2.80253e-14	8.09208e-14	1.3617e-13	1.76689e-13	1.93513e-13	1.85562e-13	1.57787e-13	1.18547e-13	7.69609e-14	4.07943e-14	1.51635e-14	2.10877e-15	8.86768e-16	8.73897e-15	2.18595e-14	3.63262e-14	4.88292e-14	5.7115e-14	6.0134e-14	5.79482e-14	5.14719e-14
573	1.48095e-10	1.45496e-10	1.3793e-10	1.26078e-10	1.10969e-10	9.38491e-11	7.60396e-11	5.87746e-11	4.30735e-11	2.96654e-11	1.89396e-11	1.0962e-11	5.52586e-12	2.23059e-12	5.709e-13	2.34202e-14	1.15768e-13	4.72574e-13	8.36007e-13	1.06351e-12	1.10864e-12	9.92636e-13	7.73553e-13	5.19446e-13	2.88682e-13	1.19034e-13	2.48811e-14	5.05615e-16	2.68695e-14	7.94219e-14	1.34918e-13	1.76088e-13	1.93727e-13	1.86535e-13	1.59291e-13	1.20279e-13	7.86068e-14	4.21027e-14	1.59849e-14	2.40796e-15	7.29088e-16	8.26152e-15	2.12339e-14	3.57223e-14	4.8386e-14	5.69207e-14	6.02227e-14	5.82989e-14	5.20283e-14
573.5	1.48344e-10	1.45744e-10	1.38182e-10	1.26328e-10	1.11214e-10	9.40871e-11	7.62658e-11	5.89794e-11	4.32534e-11	2.98147e-11	1.90568e-11	1.10477e-11	5.58264e-12	2.26308e-12	5.85127e-13	2.56945e-14	1.11882e-13	4.67165e-13	8.32204e-13	1.06285e-12	1.11135e-12	9.97861e-13	7.80046e-13	5.2586e-13	2.93907e-13	1.22453e-13	2.63815e-14	3.96936e-16	2.57312e-14	7.7922e-14	1.3365e-13	1.75457e-13	1.9391e-13	1.87478e-13	1.60783e-13	1.22006e-13	8.02602e-14	4.3428e-14	1.68279e-14	2.72841e-15	5.88559e-16	7.79453e-15	2.0611e-14	3.5114e-14	4.79325e-14	5.67127e-14	6.02948e-14	5.86368e-14	5.25751e-14
574	1.48583e-10	1.45986e-10	1.3842e-10	1.2657e-10	1.11453e-10	9.43192e-11	7.64857e-11	5.91793e-11	4.343e-11	2.99626e-11	1.91734e-11	1.11329e-11	5.63936e-12	2.29567e-12	5.99529e-13	2.80931e-14	1.08039e-13	4.61721e-13	8.28304e-13	1.06206e-12	1.11388e-12	1.00302e-12	7.86502e-13	5.32243e-13	2.99151e-13	1.25913e-13	2.79274e-14	3.23743e-16	2.46099e-14	7.6417e-14	1.32358e-13	1.74795e-13	1.94053e-13	1.88391e-13	1.62248e-13	1.23726e-13	8.19181e-14	4.47672e-14	1.76917e-14	3.07022e-15	4.65329e-16	7.3377e-15	1.99894e-14	3.44985e-14	4.74635e-14	5.64859e-14	6.03476e-14	5.89576e-14	5.31092e-14
574.5	1.4883e-10	1.46231e-10	1.38669e-10	1.26815e-10	1.11697e-10	9.45562e-11	7.67079e-11	5.93841e-11	4.36094e-11	3.01127e-11	1.92912e-11	1.12192e-11	5.69666e-12	2.32868e-12	6.14158e-13	3.06196e-14	1.04253e-13	4.56289e-13	8.24385e-13	1.06128e-12	1.11645e-12	1.00816e-12	7.92976e-13	5.38679e-13	3.04453e-13	1.29429e-13	2.95216e-14	2.86523e-16	2.35088e-14	7.49169e-14	1.3106e-13	1.74113e-13	1.94182e-13	1.89287e-13	1.63712e-13	1.2545e-13	8.35892e-14	4.61264e-14	1.85776e-14	3.43352e-15	3.59782e-16	6.89223e-15	1.93722e-14	3.38797e-14	4.69872e-14	5.62484e-14	6.03907e-14	5.9268e-14	5.36352e-14
575	1.49063e-10	1.46464e-10	1.38902e-10	1.27052e-10	1.11931e-10	9.47851e-11	7.69254e-11	5.95827e-11	4.37845e-11	3.02594e-11	1.94075e-11	1.13047e-11	5.75374e-12	2.36178e-12	6.28941e-13	3.32706e-14	1.0051e-13	4.50806e-13	8.20352e-13	1.06033e-12	1.11885e-12	1.01319e-12	7.99356e-13	5.4508e-13	3.09756e-13	1.32984e-13	3.11609e-14	2.85555e-16	2.24249e-14	7.34108e-14	1.29733e-13	1.73392e-13	1.94263e-13	1.90147e-13	1.65143e-13	1.27157e-13	8.5259e-14	4.74985e-14	1.94832e-14	3.81812e-15	2.72026e-16	6.45743e-15	1.87569e-14	3.32545e-14	4.64965e-14	5.59912e-14	6.04116e-14	5.95594e-14	5.41477e-14
575.5	1.49293e-10	1.46697e-10	1.39136e-10	1.27286e-10	1.12163e-10	9.50123e-11	7.71418e-11	5.97819e-11	4.39602e-11	3.04067e-11	1.95241e-11	1.13904e-11	5.81099e-12	2.39508e-12	6.43917e-13	3.60504e-14	9.68211e-14	4.45318e-13	8.16263e-13	1.0593e-12	1.12117e-12	1.01817e-12	8.05731e-13	5.51506e-13	3.15101e-13	1.36584e-13	3.28466e-14	3.21277e-16	2.13609e-14	7.19068e-14	1.28393e-13	1.72647e-13	1.94317e-13	1.90981e-13	1.6656e-13	1.28861e-13	8.69381e-14	4.88866e-14	2.04099e-14	4.22435e-15	2.02349e-16	6.0342e-15	1.81447e-14	3.26242e-14	4.5996e-14	5.57199e-14	6.04171e-14	5.9837e-14	5.46487e-14
576	1.49524e-10	1.46926e-10	1.39367e-10	1.27518e-10	1.12396e-10	9.52379e-11	7.73571e-11	5.99805e-11	4.41357e-11	3.05541e-11	1.96408e-11	1.14765e-11	5.86867e-12	2.42868e-12	6.59098e-13	3.89583e-14	9.31901e-14	4.39815e-13	8.1212e-13	1.05821e-12	1.12344e-12	1.02308e-12	8.12082e-13	5.5793e-13	3.20479e-13	1.4023e-13	3.45796e-14	3.94031e-16	2.0317e-14	7.04028e-14	1.27037e-13	1.71878e-13	1.94343e-13	1.91787e-13	1.67958e-13	1.3056e-13	8.86237e-14	5.02898e-14	2.1357e-14	4.65211e-15	1.50984e-16	5.62315e-15	1.75376e-14	3.19912e-14	4.54852e-14	5.54345e-14	6.04074e-14	6.01008e-14	5.51404e-14
576.5	1.49744e-10	1.47147e-10	1.39592e-10	1.27744e-10	1.12621e-10	9.54597e-11	7.75675e-11	6.01755e-11	4.43078e-11	3.06994e-11	1.9757e-11	1.15622e-11	5.92625e-12	2.46235e-12	6.74435e-13	4.19943e-14	8.96066e-14	4.3428e-13	8.07886e-13	1.05696e-12	1.12556e-12	1.0279e-12	8.18371e-13	5.64326e-13	3.25874e-13	1.43913e-13	3.6358e-14	5.0415e-16	1.92935e-14	6.88985e-14	1.25661e-13	1.71072e-13	1.9433e-13	1.92562e-13	1.69332e-13	1.32248e-13	9.03088e-14	5.17047e-14	2.23239e-14	5.10129e-15	1.18111e-16	5.22408e-15	1.69336e-14	3.13538e-14	4.49614e-14	5.51315e-14	6.03782e-14	6.03462e-14	5.56173e-14
577	1.49968e-10	1.4737e-10	1.39817e-10	1.27971e-10	1.12847e-10	9.56819e-11	7.77804e-11	6.03712e-11	4.44816e-11	3.08461e-11	1.98733e-11	1.16485e-11	5.98425e-12	2.49632e-12	6.90001e-13	4.51627e-14	8.60855e-14	4.28756e-13	8.03619e-13	1.0557e-12	1.12766e-12	1.03271e-12	8.2467e-13	5.70769e-13	3.31307e-13	1.47649e-13	3.81839e-14	6.52004e-16	1.82915e-14	6.74e-14	1.24274e-13	1.70251e-13	1.94299e-13	1.93313e-13	1.70695e-13	1.33934e-13	9.20026e-14	5.31374e-14	2.3312e-14	5.57211e-15	1.03963e-16	4.83793e-15	1.63354e-14	3.07135e-14	4.44304e-14	5.48176e-14	6.03379e-14	6.05801e-14	5.60841e-14
577.5	1.50176e-10	1.47581e-10	1.4003e-10	1.28186e-10	1.13063e-10	9.58959e-11	7.79848e-11	6.0562e-11	4.46519e-11	3.09906e-11	1.99885e-11	1.17338e-11	6.04199e-12	2.5304e-12	7.057e-13	4.84585e-14	8.26152e-14	4.23194e-13	7.99245e-13	1.05427e-12	1.12959e-12	1.03736e-12	8.30864e-13	5.77152e-13	3.36752e-13	1.51419e-13	4.00544e-14	8.37838e-16	1.73105e-14	6.58977e-14	1.22866e-13	1.69391e-13	1.94218e-13	1.94026e-13	1.72028e-13	1.356e-13	9.36958e-14	5.45796e-14	2.43181e-14	6.06415e-15	1.08705e-16	4.46427e-15	1.57409e-14	3.00691e-14	4.38864e-14	5.44854e-14	6.02754e-14	6.07939e-14	5.6534e-14
578	1.50387e-10	1.47795e-10	1.40246e-10	1.28404e-10	1.13284e-10	9.61125e-11	7.81934e-11	6.07547e-11	4.48229e-11	3.11351e-11	2.01043e-11	1.18198e-11	6.10028e-12	2.56478e-12	7.21639e-13	5.18872e-14	7.92063e-14	4.17638e-13	7.94841e-13	1.05281e-12	1.13146e-12	1.04201e-12	8.37067e-13	5.83566e-13	3.42232e-13	1.55235e-13	4.1973e-14	1.06211e-15	1.63523e-14	6.44036e-14	1.21448e-13	1.68508e-13	1.94115e-13	1.9472e-13	1.73344e-13	1.37265e-13	9.53938e-14	5.60377e-14	2.53449e-14	6.57809e-15	1.32547e-16	4.10412e-15	1.51527e-14	2.94232e-14	4.33351e-14	5.41415e-14	6.01991e-14	6.09944e-14	5.69744e-14
578.5	1.50598e-10	1.48003e-10	1.40459e-10	1.28617e-10	1.13498e-10	9.6323e-11	7.83971e-11	6.09453e-11	4.49925e-11	3.12795e-11	2.02195e-11	1.19058e-11	6.15857e-12	2.59932e-12	7.37734e-13	5.54472e-14	7.58578e-14	4.12069e-13	7.90351e-13	1.05124e-12	1.13326e-12	1.04657e-12	8.43218e-13	5.8997e-13	3.47736e-13	1.59093e-13	4.3937e-14	1.32495e-15	1.54174e-14	6.29115e-14	1.20016e-13	1.67598e-13	1.93981e-13	1.95375e-13	1.74639e-13	1.38918e-13	9.70957e-14	5.75082e-14	2.63913e-14	7.11345e-15	1.75643e-16	3.75768e-15	1.45707e-14	2.87746e-14	4.2775e-14	5.37836e-14	6.01063e-14	6.11787e-14	5.74011e-14
579	1.50803e-10	1.48211e-10	1.40666e-10	1.28831e-10	1.13713e-10	9.65362e-11	7.86013e-11	6.1135e-11	4.51617e-11	3.14232e-11	2.03353e-11	1.1992e-11	6.21713e-12	2.63409e-12	7.54032e-13	5.91425e-14	7.25705e-14	4.06499e-13	7.85833e-13	1.04961e-12	1.13498e-12	1.05109e-12	8.49356e-13	5.9639e-13	3.53265e-13	1.62997e-13	4.59484e-14	1.62686e-15	1.45054e-14	6.14257e-14	1.18571e-13	1.66671e-13	1.93816e-13	1.96011e-13	1.75914e-13	1.40566e-13	9.88007e-14	5.89916e-14	2.74568e-14	7.67044e-15	2.38177e-16	3.42507e-15	1.39952e-14	2.81255e-14	4.22066e-14	5.34121e-14	5.99984e-14	6.13465e-14	5.78163e-14
579.5	1.51001e-10	1.48409e-10	1.40867e-10	1.29036e-10	1.1392e-10	9.67409e-11	7.88007e-11	6.13211e-11	4.53284e-11	3.1566e-11	2.04494e-11	1.20776e-11	6.27552e-12	2.66901e-12	7.70495e-13	6.2968e-14	6.93426e-14	4.00904e-13	7.81232e-13	1.04785e-12	1.13658e-12	1.0555e-12	8.55421e-13	6.02768e-13	3.58806e-13	1.66936e-13	4.80043e-14	1.96789e-15	1.3617e-14	5.99418e-14	1.17112e-13	1.65707e-13	1.93615e-13	1.96607e-13	1.77166e-13	1.42197e-13	1.00501e-13	6.04853e-14	2.85411e-14	8.2486e-15	3.2028e-16	3.10663e-15	1.34258e-14	2.74739e-14	4.16275e-14	5.30249e-14	5.98715e-14	6.14979e-14	5.82143e-14
580	1.51196e-10	1.48604e-10	1.41068e-10	1.29241e-10	1.14125e-10	9.6946e-11	7.89987e-11	6.15064e-11	4.54957e-11	3.17081e-11	2.05641e-11	1.21635e-11	6.33417e-12	2.70408e-12	7.87173e-13	6.69283e-14	6.61805e-14	3.95312e-13	7.76587e-13	1.04602e-12	1.1381e-12	1.05984e-12	8.6145e-13	6.09158e-13	3.64385e-13	1.70919e-13	5.0106e-14	2.34839e-15	1.27535e-14	5.84642e-14	1.15641e-13	1.64721e-13	1.93384e-13	1.97183e-13	1.78394e-13	1.43817e-13	1.02207e-13	6.19912e-14	2.96435e-14	8.8481e-15	4.22114e-16	2.80279e-15	1.28638e-14	2.68213e-14	4.10412e-14	5.2626e-14	5.9731e-14	6.16339e-14	5.86003e-14
580.5	1.51384e-10	1.48796e-10	1.41264e-10	1.2944e-10	1.14327e-10	9.71494e-11	7.91954e-11	6.16907e-11	4.56604e-11	3.185e-11	2.06785e-11	1.22495e-11	6.39308e-12	2.73943e-12	8.04007e-13	7.10248e-14	6.30812e-14	3.89709e-13	7.71863e-13	1.04409e-12	1.13951e-12	1.06412e-12	8.67441e-13	6.15531e-13	3.69973e-13	1.7494e-13	5.22541e-14	2.76873e-15	1.19146e-14	5.69928e-14	1.14156e-13	1.63712e-13	1.93121e-13	1.9772e-13	1.79597e-13	1.45425e-13	1.03911e-13	6.35082e-14	3.07645e-14	9.46891e-15	5.43814e-16	2.51368e-15	1.23092e-14	2.61686e-14	4.04473e-14	5.22132e-14	5.95731e-14	6.17533e-14	5.89726e-14
581	1.51576e-10	1.48988e-10	1.41456e-10	1.29637e-10	1.1453e-10	9.73487e-11	7.93908e-11	6.18743e-11	4.58258e-11	3.19912e-11	2.07927e-11	1.23356e-11	6.45208e-12	2.77492e-12	8.21032e-13	7.52558e-14	6.0051e-14	3.84114e-13	7.67096e-13	1.0421e-12	1.14088e-12	1.06834e-12	8.73414e-13	6.21914e-13	3.75587e-13	1.79003e-13	5.4449e-14	3.22901e-15	1.11015e-14	5.5529e-14	1.12663e-13	1.62678e-13	1.92832e-13	1.98235e-13	1.80784e-13	1.47025e-13	1.05619e-13	6.50369e-14	3.19044e-14	1.01111e-14	6.85504e-16	2.2398e-15	1.17628e-14	2.55164e-14	3.98465e-14	5.17881e-14	5.94005e-14	6.18572e-14	5.93321e-14
581.5	1.51757e-10	1.49173e-10	1.41648e-10	1.29831e-10	1.14728e-10	9.75484e-11	7.95829e-11	6.20555e-11	4.59896e-11	3.21322e-11	2.09069e-11	1.24214e-11	6.51118e-12	2.81067e-12	8.38262e-13	7.96214e-14	5.70847e-14	3.78512e-13	7.62272e-13	1.04002e-12	1.14212e-12	1.07246e-12	8.79306e-13	6.28275e-13	3.81224e-13	1.83101e-13	5.66892e-14	3.72949e-15	1.03141e-14	5.40729e-14	1.11158e-13	1.61622e-13	1.92513e-13	1.98715e-13	1.81941e-13	1.48611e-13	1.07322e-13	6.65748e-14	3.30613e-14	1.07746e-14	8.47305e-16	1.9813e-15	1.12246e-14	2.48639e-14	3.92392e-14	5.13499e-14	5.9212e-14	6.19455e-14	5.9676e-14
582	1.51936e-10	1.49352e-10	1.41831e-10	1.30023e-10	1.14921e-10	9.77417e-11	7.97737e-11	6.22358e-11	4.61519e-11	3.22723e-11	2.10204e-11	1.25072e-11	6.57037e-12	2.84649e-12	8.55658e-13	8.4124e-14	5.41876e-14	3.72907e-13	7.57391e-13	1.03784e-12	1.14327e-12	1.07651e-12	8.85177e-13	6.34615e-13	3.86865e-13	1.87241e-13	5.89739e-14	4.27051e-15	9.55322e-15	5.26247e-14	1.09643e-13	1.60535e-13	1.92159e-13	1.99164e-13	1.83075e-13	1.50179e-13	1.09026e-13	6.81224e-14	3.42358e-14	1.14588e-14	1.02932e-15	1.7384e-15	1.0695e-14	2.42125e-14	3.86234e-14	5.08991e-14	5.90065e-14	6.20155e-14	6.00054e-14
582.5	1.52114e-10	1.49534e-10	1.42014e-10	1.30209e-10	1.15114e-10	9.79355e-11	7.99632e-11	6.24137e-11	4.63148e-11	3.24116e-11	2.11339e-11	1.25933e-11	6.62979e-12	2.88264e-12	8.73233e-13	8.87646e-14	5.13606e-14	3.67316e-13	7.52471e-13	1.0356e-12	1.14438e-12	1.08051e-12	8.90984e-13	6.40959e-13	3.92545e-13	1.91417e-13	6.13056e-14	4.85221e-15	8.81922e-15	5.11847e-14	1.08121e-13	1.59434e-13	1.91774e-13	1.99586e-13	1.84187e-13	1.5174e-13	1.10729e-13	6.96803e-14	3.54283e-14	1.21644e-14	1.23166e-15	1.51154e-15	1.01747e-14	2.35624e-14	3.80032e-14	5.04371e-14	5.87868e-14	6.20712e-14	6.03198e-14
583	1.52286e-10	1.49706e-10	1.42194e-10	1.30395e-10	1.15303e-10	9.81251e-11	8.01512e-11	6.25922e-11	4.64761e-11	3.25507e-11	2.12471e-11	1.26791e-11	6.68929e-12	2.91891e-12	8.91005e-13	9.35406e-14	4.86038e-14	3.61718e-13	7.47498e-13	1.03326e-12	1.14535e-12	1.08443e-12	8.96768e-13	6.47292e-13	3.98236e-13	1.95632e-13	6.36825e-14	5.47457e-15	8.11279e-15	4.97542e-14	1.06588e-13	1.58307e-13	1.91359e-13	1.99977e-13	1.85276e-13	1.53282e-13	1.12427e-13	7.12459e-14	3.6637e-14	1.28905e-14	1.45435e-15	1.30083e-15	9.66362e-15	2.29134e-14	3.73766e-14	4.99632e-14	5.85518e-14	6.21098e-14	6.06206e-14
583.5	1.52454e-10	1.49875e-10	1.42367e-10	1.30575e-10	1.15486e-10	9.83128e-11	8.03341e-11	6.27668e-11	4.66348e-11	3.26889e-11	2.13599e-11	1.27647e-11	6.74885e-12	2.95529e-12	9.0895e-13	9.84555e-14	4.59177e-14	3.56115e-13	7.42455e-13	1.03084e-12	1.14623e-12	1.08825e-12	9.02485e-13	6.53597e-13	4.03934e-13	1.99885e-13	6.61028e-14	6.13819e-15	7.43396e-15	4.83337e-14	1.05046e-13	1.57156e-13	1.90915e-13	2.00332e-13	1.86337e-13	1.5481e-13	1.14125e-13	7.28199e-14	3.78617e-14	1.36374e-14	1.69754e-15	1.10652e-15	9.16242e-15	2.22664e-14	3.67435e-14	4.94778e-14	5.83002e-14	6.21327e-14	6.0906e-14
584	1.52619e-10	1.50044e-10	1.42538e-10	1.30752e-10	1.15672e-10	9.84986e-11	8.05193e-11	6.29419e-11	4.6794e-11	3.28269e-11	2.14724e-11	1.28505e-11	6.80863e-12	2.99192e-12	9.27086e-13	1.03509e-13	4.33052e-14	3.50534e-13	7.37378e-13	1.02835e-12	1.14704e-12	1.09202e-12	9.08176e-13	6.59903e-13	4.09657e-13	2.04174e-13	6.85693e-14	6.8429e-15	6.7836e-15	4.69235e-14	1.035e-13	1.55984e-13	1.90445e-13	2.00664e-13	1.87374e-13	1.56326e-13	1.15819e-13	7.44029e-14	3.91039e-14	1.44049e-14	1.96128e-15	9.28924e-16	8.67142e-15	2.16222e-14	3.61061e-14	4.89813e-14	5.8035e-14	6.21384e-14	6.11773e-14
584.5	1.52781e-10	1.50207e-10	1.42705e-10	1.30927e-10	1.15851e-10	9.86825e-11	8.06993e-11	6.31146e-11	4.69516e-11	3.2964e-11	2.15849e-11	1.29363e-11	6.86847e-12	3.02873e-12	9.45388e-13	1.08703e-13	4.07671e-14	3.44953e-13	7.32251e-13	1.02577e-12	1.14778e-12	1.0957e-12	9.13798e-13	6.66193e-13	4.15394e-13	2.08497e-13	7.10804e-14	7.5891e-15	6.16183e-15	4.5524e-14	1.01944e-13	1.54789e-13	1.89942e-13	2.0096e-13	1.88391e-13	1.57827e-13	1.17509e-13	7.59924e-14	4.03618e-14	1.51929e-14	2.24564e-15	7.68228e-16	8.19068e-15	2.09807e-14	3.54642e-14	4.8473e-14	5.77551e-14	6.21284e-14	6.14313e-14
585	1.5294e-10	1.5037e-10	1.42873e-10	1.31099e-10	1.1603e-10	9.88644e-11	8.08798e-11	6.32863e-11	4.71097e-11	3.31009e-11	2.16975e-11	1.30224e-11	6.92851e-12	3.06577e-12	9.63896e-13	1.14035e-13	3.83045e-14	3.39383e-13	7.27093e-13	1.02313e-12	1.14842e-12	1.09933e-12	9.19412e-13	6.72465e-13	4.21143e-13	2.12858e-13	7.3636e-14	8.37684e-15	5.56955e-15	4.41377e-14	1.00385e-13	1.53578e-13	1.89413e-13	2.01233e-13	1.89378e-13	1.59313e-13	1.19198e-13	7.75908e-14	4.16351e-14	1.60015e-14	2.55064e-15	6.24712e-16	7.72111e-15	2.03428e-14	3.48185e-14	4.79557e-14	5.74606e-14	6.21026e-14	6.16737e-14
585.5	1.53095e-10	1.50525e-10	1.43034e-10	1.31268e-10	1.16206e-10	9.90444e-11	8.10588e-11	6.34571e-11	4.72661e-11	3.32369e-11	2.18092e-11	1.31081e-11	6.9886e-12	3.10292e-12	9.82562e-13	1.19509e-13	3.59162e-14	3.33818e-13	7.21872e-13	1.0204e-12	1.14897e-12	1.10286e-12	9.24954e-13	6.78735e-13	4.26914e-13	2.17255e-13	7.6236e-14	9.2064e-15	5.00668e-15	4.27632e-14	9.88166e-14	1.52342e-13	1.88851e-13	2.0147e-13	1.9034e-13	1.60779e-13	1.20879e-13	7.91954e-14	4.2925e-14	1.68298e-14	2.87634e-15	4.98517e-16	7.26256e-15	1.97079e-14	3.41672e-14	4.74275e-14	5.71518e-14	6.20612e-14	6.18985e-14
586	1.53246e-10	1.50678e-10	1.43192e-10	1.31435e-10	1.16378e-10	9.92202e-11	8.12325e-11	6.36253e-11	4.74209e-11	3.33726e-11	2.19205e-11	1.31935e-11	7.04872e-12	3.14022e-12	1.00141e-12	1.25118e-13	3.36062e-14	3.28262e-13	7.16605e-13	1.01758e-12	1.14942e-12	1.10632e-12	9.30422e-13	6.84968e-13	4.32683e-13	2.21682e-13	7.88806e-14	1.00774e-14	4.47394e-15	4.14e-14	9.72456e-14	1.51088e-13	1.88261e-13	2.01674e-13	1.91276e-13	1.6223e-13	1.22555e-13	8.08035e-14	4.42283e-14	1.76783e-14	3.2227e-15	3.89879e-16	6.81554e-15	1.90774e-14	3.35135e-14	4.68889e-14	5.68277e-14	6.20026e-14	6.21084e-14
586.5	1.53391e-10	1.50824e-10	1.43344e-10	1.31595e-10	1.16547e-10	9.93917e-11	8.14048e-11	6.37911e-11	4.7574e-11	3.35066e-11	2.20318e-11	1.32791e-11	7.10886e-12	3.17768e-12	1.02042e-12	1.30867e-13	3.13726e-14	3.22708e-13	7.11279e-13	1.01466e-12	1.14977e-12	1.10969e-12	9.35837e-13	6.91178e-13	4.3847e-13	2.26141e-13	8.15662e-14	1.09906e-14	3.97137e-15	4.00507e-14	9.56665e-14	1.49813e-13	1.87638e-13	2.01846e-13	1.92181e-13	1.63659e-13	1.24225e-13	8.24195e-14	4.5546e-14	1.85464e-14	3.58988e-15	2.98985e-16	6.38028e-15	1.84506e-14	3.28556e-14	4.63394e-14	5.64885e-14	6.1927e-14	6.23003e-14
587	1.53539e-10	1.50973e-10	1.43499e-10	1.31756e-10	1.16716e-10	9.9568e-11	8.15793e-11	6.39588e-11	4.77287e-11	3.36419e-11	2.21432e-11	1.3365e-11	7.16935e-12	3.21551e-12	1.03968e-12	1.36767e-13	2.922e-14	3.1719e-13	7.0596e-13	1.01172e-12	1.15009e-12	1.11304e-12	9.41261e-13	6.97381e-13	4.44283e-13	2.30648e-13	8.43005e-14	1.19462e-14	3.50002e-15	3.87168e-14	9.40892e-14	1.48522e-13	1.86999e-13	2.01999e-13	1.93068e-13	1.65082e-13	1.25895e-13	8.40427e-14	4.68803e-14	1.94348e-14	3.97786e-15	2.26068e-16	5.95744e-15	1.78295e-14	3.21966e-14	4.57836e-14	5.61384e-14	6.18387e-14	6.24813e-14
587.5	1.53677e-10	1.51112e-10	1.43648e-10	1.31911e-10	1.1688e-10	9.97356e-11	8.17504e-11	6.41239e-11	4.78795e-11	3.37754e-11	2.22536e-11	1.34502e-11	7.2297e-12	3.25327e-12	1.05906e-12	1.42797e-13	2.71463e-14	3.11674e-13	7.00551e-13	1.00867e-12	1.15027e-12	1.11625e-12	9.46586e-13	7.03558e-13	4.50091e-13	2.35174e-13	8.70743e-14	1.29434e-14	3.05964e-15	3.73964e-14	9.25018e-14	1.47211e-13	1.8632e-13	2.02111e-13	1.93923e-13	1.66475e-13	1.27553e-13	8.56663e-14	4.8227e-14	2.03418e-14	4.38652e-15	1.71258e-16	5.5469e-15	1.72127e-14	3.15333e-14	4.52168e-14	5.57725e-14	6.17305e-14	6.26441e-14
588	1.53812e-10	1.51248e-10	1.4379e-10	1.32063e-10	1.17039e-10	9.9901e-11	8.19162e-11	6.42851e-11	4.80308e-11	3.39078e-11	2.2364e-11	1.35354e-11	7.29021e-12	3.29124e-12	1.0786e-12	1.4897e-13	2.51536e-14	3.06168e-13	6.95104e-13	1.00554e-12	1.15035e-12	1.11939e-12	9.51853e-13	7.09708e-13	4.559e-13	2.39729e-13	8.98897e-14	1.39827e-14	2.65094e-15	3.60903e-14	9.09138e-14	1.45878e-13	1.85614e-13	2.0219e-13	1.94747e-13	1.67853e-13	1.29202e-13	8.72951e-14	4.95861e-14	2.12682e-14	4.81593e-15	1.34744e-16	5.14908e-15	1.66016e-14	3.08681e-14	4.46406e-14	5.53924e-14	6.1607e-14	6.27899e-14
588.5	1.53947e-10	1.51387e-10	1.43933e-10	1.32215e-10	1.17201e-10	1.00069e-10	8.20843e-11	6.44481e-11	4.81815e-11	3.40408e-11	2.24745e-11	1.36213e-11	7.35106e-12	3.32951e-12	1.09837e-12	1.55292e-13	2.3244e-14	3.00691e-13	6.89652e-13	1.00235e-12	1.1504e-12	1.12248e-12	9.57106e-13	7.15863e-13	4.61743e-13	2.44326e-13	9.27534e-14	1.5065e-14	2.27431e-15	3.48017e-14	8.93264e-14	1.44534e-13	1.84889e-13	2.02246e-13	1.95551e-13	1.69219e-13	1.30849e-13	8.89324e-14	5.09601e-14	2.22142e-14	5.26611e-15	1.16711e-16	4.76464e-15	1.59971e-14	3.0203e-14	4.40575e-14	5.50022e-14	6.1471e-14	6.29231e-14
589	1.54074e-10	1.5152e-10	1.44072e-10	1.32361e-10	1.17355e-10	1.00231e-10	8.22489e-11	6.46071e-11	4.83304e-11	3.41728e-11	2.2584e-11	1.37063e-11	7.41157e-12	3.36783e-12	1.11828e-12	1.61748e-13	2.14166e-14	2.95216e-13	6.84132e-13	9.99079e-13	1.15032e-12	1.12546e-12	9.62255e-13	7.21971e-13	4.67574e-13	2.48949e-13	9.56555e-14	1.6189e-14	1.92992e-15	3.35274e-14	8.77344e-14	1.43166e-13	1.84128e-13	2.02269e-13	1.96327e-13	1.70557e-13	1.32483e-13	9.0567e-14	5.23468e-14	2.31787e-14	5.73694e-15	1.17282e-16	4.39339e-15	1.53982e-14	2.95345e-14	4.3466e-14	5.45959e-14	6.13169e-14	6.30376e-14
589.5	1.54202e-10	1.51649e-10	1.44205e-10	1.32504e-10	1.17509e-10	1.00392e-10	8.24119e-11	6.47664e-11	4.84786e-11	3.43036e-11	2.26934e-11	1.37918e-11	7.4724e-12	3.40636e-12	1.13836e-12	1.68353e-13	1.96734e-14	2.89774e-13	6.78594e-13	9.95749e-13	1.15016e-12	1.12839e-12	9.67386e-13	7.28065e-13	4.73413e-13	2.536e-13	9.86007e-14	1.7356e-14	1.61827e-15	3.22708e-14	8.6143e-14	1.41788e-13	1.83345e-13	2.0226e-13	1.97074e-13	1.71882e-13	1.34113e-13	9.22083e-14	5.37452e-14	2.41618e-14	6.22845e-15	1.36625e-16	4.0358e-15	1.48064e-14	2.88662e-14	4.28667e-14	5.41776e-14	6.11477e-14	6.31379e-14
590	1.54323e-10	1.51771e-10	1.44338e-10	1.32645e-10	1.17658e-10	1.0055e-10	8.25715e-11	6.49247e-11	4.8625e-11	3.44342e-11	2.28029e-11	1.38768e-11	7.53338e-12	3.44501e-12	1.15864e-12	1.75098e-13	1.80152e-14	2.84348e-13	6.73023e-13	9.92316e-13	1.14993e-12	1.13123e-12	9.72434e-13	7.34125e-13	4.79259e-13	2.58285e-13	1.01587e-13	1.85652e-14	1.33965e-15	3.10306e-14	8.45493e-14	1.40388e-13	1.82532e-13	2.02218e-13	1.97793e-13	1.73185e-13	1.35728e-13	9.38512e-14	5.51556e-14	2.51634e-14	6.74062e-15	1.74868e-16	3.69224e-15	1.4221e-14	2.81968e-14	4.22591e-14	5.37465e-14	6.09621e-14	6.32208e-14
590.5	1.54444e-10	1.51894e-10	1.44467e-10	1.32785e-10	1.17807e-10	1.00705e-10	8.27313e-11	6.50804e-11	4.87719e-11	3.45645e-11	2.29118e-11	1.39621e-11	7.59434e-12	3.48385e-12	1.17907e-12	1.81987e-13	1.6443e-14	2.78939e-13	6.67406e-13	9.88849e-13	1.14961e-12	1.13402e-12	9.77462e-13	7.40185e-13	4.85121e-13	2.62997e-13	1.04616e-13	1.98171e-14	1.09441e-15	2.98092e-14	8.29564e-14	1.38976e-13	1.81698e-13	2.02153e-13	1.98486e-13	1.7447e-13	1.37341e-13	9.54971e-14	5.65783e-14	2.6183e-14	7.27344e-15	2.3214e-16	3.36302e-15	1.36439e-14	2.75283e-14	4.16457e-14	5.33053e-14	6.07631e-14	6.32893e-14
591	1.54561e-10	1.52013e-10	1.44594e-10	1.3292e-10	1.17953e-10	1.0086e-10	8.28896e-11	6.52349e-11	4.8917e-11	3.46937e-11	2.30208e-11	1.40472e-11	7.65544e-12	3.52282e-12	1.19969e-12	1.89017e-13	1.49572e-14	2.73558e-13	6.61759e-13	9.85303e-13	1.14921e-12	1.13668e-12	9.82426e-13	7.46208e-13	4.90987e-13	2.67738e-13	1.07686e-13	2.11111e-14	8.82877e-16	2.86055e-14	8.13654e-14	1.37547e-13	1.80834e-13	2.02055e-13	1.9915e-13	1.75732e-13	1.38941e-13	9.71427e-14	5.80123e-14	2.72207e-14	7.82672e-15	3.0856e-16	3.04818e-15	1.3074e-14	2.68596e-14	4.10251e-14	5.28494e-14	6.0548e-14	6.33417e-14
591.5	1.54671e-10	1.52128e-10	1.44714e-10	1.33052e-10	1.18095e-10	1.01009e-10	8.30443e-11	6.53883e-11	4.90614e-11	3.48225e-11	2.31286e-11	1.41319e-11	7.71649e-12	3.56197e-12	1.22048e-12	1.96191e-13	1.35588e-14	2.68201e-13	6.5607e-13	9.81658e-13	1.14871e-12	1.13928e-12	9.87302e-13	7.52177e-13	4.96844e-13	2.72502e-13	1.10798e-13	2.24476e-14	7.05342e-16	2.74208e-14	7.97719e-14	1.36104e-13	1.79945e-13	2.0192e-13	1.99779e-13	1.7697e-13	1.40527e-13	9.87893e-14	5.94566e-14	2.82755e-14	8.4004e-15	4.04241e-16	2.74815e-15	1.25124e-14	2.61909e-14	4.0398e-14	5.2383e-14	6.0317e-14	6.33768e-14
592	1.54785e-10	1.52244e-10	1.44837e-10	1.33186e-10	1.18239e-10	1.01163e-10	8.31994e-11	6.5542e-11	4.92062e-11	3.49518e-11	2.32375e-11	1.42171e-11	7.77804e-12	3.60131e-12	1.24148e-12	2.03512e-13	1.22498e-14	2.62875e-13	6.50384e-13	9.78003e-13	1.14818e-12	1.14185e-12	9.92179e-13	7.58176e-13	5.02724e-13	2.77306e-13	1.13951e-13	2.38281e-14	5.6216e-16	2.62561e-14	7.81862e-14	1.34651e-13	1.79036e-13	2.01767e-13	2.00392e-13	1.78197e-13	1.42112e-13	1.00438e-13	6.09144e-14	2.93488e-14	8.99456e-15	5.19302e-16	2.46326e-15	1.19594e-14	2.55252e-14	3.97667e-14	5.19063e-14	6.00745e-14	6.34001e-14
592.5	1.54889e-10	1.52353e-10	1.44954e-10	1.33312e-10	1.18378e-10	1.01309e-10	8.33508e-11	6.56916e-11	4.93481e-11	3.50792e-11	2.33448e-11	1.43018e-11	7.83917e-12	3.64074e-12	1.26258e-12	2.10975e-13	1.10294e-14	2.57567e-13	6.44659e-13	9.74249e-13	1.14752e-12	1.1443e-12	9.96965e-13	7.641e-13	5.08593e-13	2.8213e-13	1.17144e-13	2.52499e-14	4.53545e-16	2.51108e-14	7.65985e-14	1.3318e-13	1.78094e-13	2.01581e-13	2.00969e-13	1.79395e-13	1.43678e-13	1.02087e-13	6.23792e-14	3.04383e-14	9.60882e-15	6.53793e-16	2.19351e-15	1.14151e-14	2.48594e-14	3.91291e-14	5.14174e-14	5.9815e-14	6.3403e-14
593	1.54996e-10	1.52458e-10	1.45067e-10	1.33438e-10	1.18514e-10	1.01454e-10	8.35026e-11	6.58415e-11	4.94892e-11	3.52063e-11	2.34525e-11	1.43867e-11	7.9006e-12	3.68044e-12	1.2839e-12	2.1858e-13	9.8992e-15	2.5229e-13	6.38881e-13	9.70421e-13	1.14678e-12	1.14667e-12	1.00171e-12	7.70016e-13	5.1447e-13	2.86979e-13	1.20376e-13	2.67141e-14	3.79839e-16	2.39856e-14	7.50153e-14	1.31698e-13	1.77133e-13	2.01363e-13	2.01525e-13	1.80572e-13	1.45235e-13	1.03736e-13	6.38543e-14	3.1545e-14	1.02435e-14	8.07849e-16	1.93932e-15	1.088e-14	2.41958e-14	3.84858e-14	5.09167e-14	5.95402e-14	6.33928e-14
593.5	1.55089e-10	1.52556e-10	1.45174e-10	1.33555e-10	1.18642e-10	1.01594e-10	8.36489e-11	6.59872e-11	4.96284e-11	3.53313e-11	2.35586e-11	1.4471e-11	7.96178e-12	3.72006e-12	1.30533e-12	2.26324e-13	8.85952e-15	2.47036e-13	6.33082e-13	9.66518e-13	1.14591e-12	1.14895e-12	1.00633e-12	7.7589e-13	5.20331e-13	2.91843e-13	1.23646e-13	2.82208e-14	3.41279e-16	2.28802e-14	7.34328e-14	1.30197e-13	1.76141e-13	2.01108e-13	2.02037e-13	1.81723e-13	1.46774e-13	1.0538e-13	6.53371e-14	3.26678e-14	1.08978e-14	9.81499e-16	1.70079e-15	1.0354e-14	2.35337e-14	3.78364e-14	5.04046e-14	5.92502e-14	6.33636e-14
594	1.55189e-10	1.52658e-10	1.45281e-10	1.33675e-10	1.18774e-10	1.01737e-10	8.37954e-11	6.61348e-11	4.97691e-11	3.54577e-11	2.36657e-11	1.45556e-11	8.02343e-12	3.76002e-12	1.327e-12	2.34223e-13	7.91225e-15	2.41819e-13	6.27278e-13	9.62565e-13	1.14504e-12	1.15117e-12	1.01097e-12	7.81736e-13	5.26211e-13	2.9675e-13	1.26958e-13	2.97708e-14	3.38182e-16	2.17972e-14	7.18588e-14	1.28692e-13	1.7513e-13	2.00831e-13	2.02535e-13	1.82861e-13	1.4831e-13	1.07026e-13	6.68313e-14	3.3808e-14	1.15726e-14	1.17487e-15	1.47833e-15	9.83853e-15	2.28749e-14	3.71843e-14	4.98839e-14	5.89481e-14	6.33213e-14
594.5	1.55282e-10	1.52757e-10	1.45388e-10	1.33789e-10	1.18902e-10	1.01876e-10	8.39421e-11	6.62811e-11	4.99068e-11	3.55828e-11	2.37722e-11	1.464e-11	8.085e-12	3.80006e-12	1.34881e-12	2.42259e-13	7.05732e-15	2.3663e-13	6.21427e-13	9.58539e-13	1.14404e-12	1.15332e-12	1.01552e-12	7.87572e-13	5.32084e-13	3.01669e-13	1.30308e-13	3.13625e-14	3.70775e-16	2.07362e-14	7.02878e-14	1.27172e-13	1.74096e-13	2.00526e-13	2.02997e-13	1.83971e-13	1.49827e-13	1.0867e-13	6.83329e-14	3.49631e-14	1.2267e-14	1.38797e-15	1.27201e-15	9.33276e-15	2.22193e-14	3.65275e-14	4.93537e-14	5.86314e-14	6.3263e-14
595	1.55375e-10	1.52852e-10	1.45489e-10	1.33906e-10	1.19031e-10	1.02014e-10	8.40853e-11	6.64263e-11	5.00461e-11	3.57084e-11	2.38787e-11	1.47248e-11	8.14667e-12	3.84025e-12	1.37082e-12	2.50444e-13	6.29593e-15	2.31478e-13	6.15574e-13	9.54487e-13	1.14301e-12	1.15539e-12	1.02002e-12	7.93378e-13	5.37972e-13	3.0662e-13	1.337e-13	3.29974e-14	4.39309e-16	1.96974e-14	6.87227e-14	1.25643e-13	1.73041e-13	2.00189e-13	2.03437e-13	1.85059e-13	1.51335e-13	1.10314e-13	6.98441e-14	3.61352e-14	1.29817e-14	1.62084e-15	1.08213e-15	8.83792e-15	2.1567e-14	3.58674e-14	4.88124e-14	5.83015e-14	6.31902e-14
595.5	1.5546e-10	1.52936e-10	1.45586e-10	1.34014e-10	1.19152e-10	1.02146e-10	8.42248e-11	6.65672e-11	5.01811e-11	3.58311e-11	2.39839e-11	1.48088e-11	8.20824e-12	3.88052e-12	1.39293e-12	2.58768e-13	5.62834e-15	2.26355e-13	6.09677e-13	9.5032e-13	1.14183e-12	1.15736e-12	1.02445e-12	7.99116e-13	5.43826e-13	3.1158e-13	1.37123e-13	3.46729e-14	5.43976e-16	1.86806e-14	6.71614e-14	1.24102e-13	1.71957e-13	1.99825e-13	2.0384e-13	1.86123e-13	1.52827e-13	1.11952e-13	7.13608e-14	3.73207e-14	1.37148e-14	1.87353e-15	9.08783e-16	8.35353e-15	2.09175e-14	3.52022e-14	4.82614e-14	5.79562e-14	6.30986e-14
596	1.55543e-10	1.53024e-10	1.4568e-10	1.34119e-10	1.19272e-10	1.02277e-10	8.43646e-11	6.67068e-11	5.03165e-11	3.59542e-11	2.40896e-11	1.48929e-11	8.2699e-12	3.92103e-12	1.41524e-12	2.67239e-13	5.05545e-15	2.21264e-13	6.03768e-13	9.46106e-13	1.14059e-12	1.15926e-12	1.0288e-12	8.04841e-13	5.49693e-13	3.1657e-13	1.40589e-13	3.63915e-14	6.85094e-16	1.76868e-14	6.5607e-14	1.22549e-13	1.70852e-13	1.99425e-13	2.04216e-13	1.87163e-13	1.54301e-13	1.13587e-13	7.28853e-14	3.8523e-14	1.44684e-14	2.14615e-15	7.52212e-16	7.88007e-15	2.02726e-14	3.4535e-14	4.77013e-14	5.7597e-14	6.29927e-14
596.5	1.55625e-10	1.53109e-10	1.45774e-10	1.34227e-10	1.19391e-10	1.02409e-10	8.45045e-11	6.68482e-11	5.0451e-11	3.6077e-11	2.41947e-11	1.49768e-11	8.33163e-12	3.96159e-12	1.43771e-12	2.75854e-13	4.57847e-15	2.16212e-13	5.97847e-13	9.41846e-13	1.1393e-12	1.1611e-12	1.03312e-12	8.10532e-13	5.55559e-13	3.21588e-13	1.44089e-13	3.81531e-14	8.628e-16	1.67174e-14	6.40605e-14	1.2099e-13	1.69727e-13	1.99008e-13	2.04564e-13	1.88178e-13	1.55769e-13	1.15221e-13	7.44166e-14	3.97393e-14	1.52409e-14	2.4386e-15	6.12675e-16	7.4184e-15	1.96322e-14	3.38657e-14	4.71335e-14	5.72269e-14	6.28738e-14
597	1.55704e-10	1.5319e-10	1.45865e-10	1.34329e-10	1.19506e-10	1.02537e-10	8.46408e-11	6.69869e-11	5.05848e-11	3.61993e-11	2.42996e-11	1.50609e-11	8.39344e-12	4.0024e-12	1.46033e-12	2.84616e-13	4.19759e-15	2.11198e-13	5.91902e-13	9.37519e-13	1.13792e-12	1.16284e-12	1.03739e-12	8.16188e-13	5.61423e-13	3.26618e-13	1.47628e-13	3.99558e-14	1.07731e-15	1.57718e-14	6.25201e-14	1.19421e-13	1.68582e-13	1.98555e-13	2.04885e-13	1.89173e-13	1.57217e-13	1.16848e-13	7.59556e-14	4.09704e-14	1.60325e-14	2.75093e-15	4.90264e-16	6.96851e-15	1.89968e-14	3.31933e-14	4.65565e-14	5.68434e-14	6.27365e-14
597.5	1.55779e-10	1.53271e-10	1.45955e-10	1.34428e-10	1.19622e-10	1.02664e-10	8.47754e-11	6.71243e-11	5.07189e-11	3.63212e-11	2.44045e-11	1.5145e-11	8.45551e-12	4.04324e-12	1.48317e-12	2.93522e-13	3.91381e-15	2.06224e-13	5.85936e-13	9.33168e-13	1.13645e-12	1.16453e-12	1.04157e-12	8.21826e-13	5.67283e-13	3.31673e-13	1.51206e-13	4.18013e-14	1.32889e-15	1.48505e-14	6.09902e-14	1.17847e-13	1.67417e-13	1.98075e-13	2.05178e-13	1.90143e-13	1.5865e-13	1.18473e-13	7.74997e-14	4.22163e-14	1.6843e-14	3.08326e-15	3.85168e-16	6.53055e-15	1.83667e-14	3.252e-14	4.59716e-14	5.64469e-14	6.25864e-14
598	1.55851e-10	1.53345e-10	1.46039e-10	1.34527e-10	1.19732e-10	1.0279e-10	8.49083e-11	6.72605e-11	5.08499e-11	3.64418e-11	2.45087e-11	1.52286e-11	8.51746e-12	4.08432e-12	1.50612e-12	3.02573e-13	3.72752e-15	2.01284e-13	5.79963e-13	9.2871e-13	1.13491e-12	1.16611e-12	1.04571e-12	8.27409e-13	5.73126e-13	3.36752e-13	1.54817e-13	4.36878e-14	1.61767e-15	1.3954e-14	5.94662e-14	1.1626e-13	1.66226e-13	1.9757e-13	2.05442e-13	1.91091e-13	1.6007e-13	1.20094e-13	7.90497e-14	4.3476e-14	1.76726e-14	3.4355e-15	2.97536e-16	6.10478e-15	1.77419e-14	3.18442e-14	4.53785e-14	5.60377e-14	6.24195e-14
598.5	1.55919e-10	1.53419e-10	1.46117e-10	1.3462e-10	1.19842e-10	1.02911e-10	8.50394e-11	6.73938e-11	5.098e-11	3.6562e-11	2.46122e-11	1.53119e-11	8.57926e-12	4.12544e-12	1.52922e-12	3.1176e-13	3.63949e-15	1.96386e-13	5.73958e-13	9.24209e-13	1.13326e-12	1.16762e-12	1.04976e-12	8.32952e-13	5.78962e-13	3.41838e-13	1.58464e-13	4.56152e-14	1.94379e-15	1.30828e-14	5.79522e-14	1.14667e-13	1.65017e-13	1.97033e-13	2.0567e-13	1.92008e-13	1.61469e-13	1.21705e-13	8.06028e-14	4.47476e-14	1.852e-14	3.80759e-15	2.27552e-16	5.69154e-15	1.7123e-14	3.11674e-14	4.47775e-14	5.56148e-14	6.22372e-14
599	1.55988e-10	1.53486e-10	1.46198e-10	1.34713e-10	1.19947e-10	1.03031e-10	8.51687e-11	6.75274e-11	5.11105e-11	3.66817e-11	2.47155e-11	1.53957e-11	8.64132e-12	4.16668e-12	1.55253e-12	3.211e-13	3.65048e-15	1.91527e-13	5.6795e-13	9.19666e-13	1.13157e-12	1.16904e-12	1.05378e-12	8.38475e-13	5.84804e-13	3.46944e-13	1.62144e-13	4.75861e-14	2.30749e-15	1.22374e-14	5.64482e-14	1.13071e-13	1.63791e-13	1.96467e-13	2.05873e-13	1.92903e-13	1.62855e-13	1.23316e-13	8.21637e-14	4.60331e-14	1.93865e-14	4.19952e-15	1.7534e-16	5.29127e-15	1.65101e-14	3.04895e-14	4.41703e-14	5.51811e-14	6.20412e-14
599.5	1.56049e-10	1.53554e-10	1.46272e-10	1.348e-10	1.20052e-10	1.03148e-10	8.52963e-11	6.76581e-11	5.12389e-11	3.68002e-11	2.48182e-11	1.54789e-11	8.70322e-12	4.20804e-12	1.57594e-12	3.30583e-13	3.76097e-15	1.86711e-13	5.61914e-13	9.15061e-13	1.1298e-12	1.17039e-12	1.05769e-12	8.43956e-13	5.90623e-13	3.52071e-13	1.65863e-13	4.95964e-14	2.70888e-15	1.1418e-14	5.49541e-14	1.11463e-13	1.6254e-13	1.95875e-13	2.06049e-13	1.93772e-13	1.64221e-13	1.24917e-13	8.37259e-14	4.73315e-14	2.02712e-14	4.61137e-15	1.41046e-16	4.90411e-15	1.59041e-14	2.98112e-14	4.35552e-14	5.47344e-14	6.18287e-14
600	1.56106e-10	1.53614e-10	1.46342e-10	1.34884e-10	1.20152e-10	1.03262e-10	8.54221e-11	6.77891e-11	5.13665e-11	3.69173e-11	2.49207e-11	1.55618e-11	8.76516e-12	4.24952e-12	1.59952e-12	3.40197e-13	3.97155e-15	1.81937e-13	5.55866e-13	9.10374e-13	1.12792e-12	1.17166e-12	1.06155e-12	8.49376e-13	5.96431e-13	3.57207e-13	1.69609e-13	5.16476e-14	3.14811e-15	1.06248e-14	5.34687e-14	1.0985e-13	1.61272e-13	1.95254e-13	2.06186e-13	1.94612e-13	1.65569e-13	1.26509e-13	8.52923e-14	4.86418e-14	2.11734e-14	5.04301e-15	1.2479e-16	4.53023e-15	1.53045e-14	2.91327e-14	4.29329e-14	5.4275e-14	6.16013e-14
600.5	1.56164e-10	1.53674e-10	1.46413e-10	1.34968e-10	1.20251e-10	1.03376e-10	8.55461e-11	6.79172e-11	5.14932e-11	3.70348e-11	2.5023e-11	1.56448e-11	8.82714e-12	4.29111e-12	1.62327e-12	3.49969e-13	4.28312e-15	1.77207e-13	5.49819e-13	9.0567e-13	1.12598e-12	1.17284e-12	1.06537e-12	8.54771e-13	6.02241e-13	3.62368e-13	1.73392e-13	5.37415e-14	3.62543e-15	9.85848e-15	5.1996e-14	1.08236e-13	1.59985e-13	1.94612e-13	2.063e-13	1.95434e-13	1.66905e-13	1.28097e-13	8.6862e-14	4.99655e-14	2.20938e-14	5.4944e-15	1.2671e-16	4.17004e-15	1.47126e-14	2.84544e-14	4.23048e-14	5.38059e-14	6.13607e-14
601	1.56221e-10	1.53734e-10	1.46481e-10	1.35052e-10	1.20348e-10	1.03488e-10	8.56702e-11	6.80456e-11	5.1619e-11	3.71527e-11	2.51252e-11	1.57279e-11	8.88935e-12	4.33291e-12	1.64718e-12	3.5989e-13	4.69624e-15	1.72524e-13	5.43776e-13	9.00907e-13	1.12398e-12	1.17398e-12	1.06913e-12	8.60142e-13	6.08051e-13	3.67545e-13	1.77215e-13	5.58766e-14	4.14085e-15	9.1199e-15	5.05359e-14	1.06615e-13	1.58683e-13	1.93941e-13	2.06391e-13	1.96228e-13	1.68221e-13	1.29679e-13	8.84362e-14	5.13003e-14	2.30319e-14	5.96568e-15	1.46913e-16	3.82393e-15	1.41286e-14	2.77773e-14	4.16716e-14	5.33273e-14	6.11069e-14
601.5	1.56275e-10	1.53794e-10	1.46551e-10	1.35133e-10	1.20448e-10	1.03602e-10	8.57926e-11	6.81742e-11	5.17452e-11	3.72692e-11	2.52273e-11	1.5811e-11	8.95179e-12	4.37492e-12	1.67128e-12	3.69956e-13	5.21135e-15	1.67892e-13	5.37725e-13	8.96107e-13	1.12194e-12	1.17503e-12	1.07283e-12	8.65486e-13	6.13847e-13	3.72743e-13	1.81067e-13	5.80537e-14	4.69462e-15	8.40892e-15	4.90897e-14	1.04993e-13	1.57366e-13	1.93246e-13	2.06452e-13	1.97002e-13	1.69524e-13	1.31253e-13	9.0014e-14	5.2649e-14	2.39878e-14	6.45669e-15	1.85507e-16	3.49197e-15	1.35525e-14	2.71013e-14	4.10327e-14	5.28372e-14	6.08387e-14
602	1.56322e-10	1.53844e-10	1.46609e-10	1.35207e-10	1.2054e-10	1.03707e-10	8.59112e-11	6.82983e-11	5.18693e-11	3.73844e-11	2.53285e-11	1.58939e-11	9.01384e-12	4.41692e-12	1.69547e-12	3.80146e-13	5.82868e-15	1.63298e-13	5.31643e-13	8.9123e-13	1.11977e-12	1.17598e-12	1.07644e-12	8.70763e-13	6.19612e-13	3.77946e-13	1.84952e-13	6.02684e-14	5.28652e-15	7.72556e-15	4.7653e-14	1.03364e-13	1.56023e-13	1.92522e-13	2.06481e-13	1.97742e-13	1.70801e-13	1.32816e-13	9.15925e-14	5.40057e-14	2.49597e-14	6.96707e-15	2.42572e-16	3.17417e-15	1.29843e-14	2.64259e-14	4.03878e-14	5.23347e-14	6.0555e-14
602.5	1.56369e-10	1.53893e-10	1.4667e-10	1.35282e-10	1.20629e-10	1.03815e-10	8.603e-11	6.84227e-11	5.19924e-11	3.74999e-11	2.54296e-11	1.59761e-11	9.07612e-12	4.45903e-12	1.71985e-12	3.9049e-13	6.54923e-15	1.58756e-13	5.25557e-13	8.86319e-13	1.11753e-12	1.17687e-12	1.07999e-12	8.76012e-13	6.25374e-13	3.8316e-13	1.88864e-13	6.25245e-14	5.91711e-15	7.0705e-15	4.62307e-14	1.01733e-13	1.54668e-13	1.91774e-13	2.06481e-13	1.98459e-13	1.72064e-13	1.34369e-13	9.3173e-14	5.53732e-14	2.5949e-14	7.49704e-15	3.18222e-16	2.87105e-15	1.24248e-14	2.57525e-14	3.97384e-14	5.18227e-14	6.02573e-14
603	1.56412e-10	1.53939e-10	1.46724e-10	1.35354e-10	1.20715e-10	1.03918e-10	8.6145e-11	6.85441e-11	5.21135e-11	3.7614e-11	2.553e-11	1.60587e-11	9.13819e-12	4.50122e-12	1.74438e-12	4.00977e-13	7.37327e-15	1.54262e-13	5.19469e-13	8.81353e-13	1.11524e-12	1.17766e-12	1.08345e-12	8.81191e-13	6.31117e-13	3.88392e-13	1.9281e-13	6.48201e-14	6.58597e-15	6.44421e-15	4.48208e-14	1.00099e-13	1.53296e-13	1.90994e-13	2.06448e-13	1.99145e-13	1.73305e-13	1.35916e-13	9.47524e-14	5.67518e-14	2.6955e-14	8.04637e-15	4.12525e-16	2.58274e-15	1.18741e-14	2.50813e-14	3.90841e-14	5.13003e-14	5.9946e-14
603.5	1.56455e-10	1.53989e-10	1.46784e-10	1.35425e-10	1.20806e-10	1.04023e-10	8.62621e-11	6.86689e-11	5.2236e-11	3.77285e-11	2.56307e-11	1.61414e-11	9.20068e-12	4.5437e-12	1.76909e-12	4.11623e-13	8.30176e-15	1.49824e-13	5.13405e-13	8.76355e-13	1.11288e-12	1.17842e-12	1.0869e-12	8.8638e-13	6.36869e-13	3.93641e-13	1.96798e-13	6.71583e-14	7.2939e-15	5.84709e-15	4.3428e-14	9.84668e-14	1.51911e-13	1.902e-13	2.06395e-13	1.99811e-13	1.7453e-13	1.37455e-13	9.63363e-14	5.81407e-14	2.79782e-14	8.61529e-15	5.25569e-16	2.30956e-15	1.13331e-14	2.44129e-14	3.84264e-14	5.07692e-14	5.96238e-14
604	1.56491e-10	1.54028e-10	1.46835e-10	1.35491e-10	1.20887e-10	1.04121e-10	8.63754e-11	6.87876e-11	5.23564e-11	3.78416e-11	2.57306e-11	1.62233e-11	9.26275e-12	4.58617e-12	1.79391e-12	4.22396e-13	9.33469e-15	1.45429e-13	5.07294e-13	8.71285e-13	1.11045e-12	1.17907e-12	1.09026e-12	8.91497e-13	6.42584e-13	3.98896e-13	2.00803e-13	6.95328e-14	8.04044e-15	5.27898e-15	4.20475e-14	9.683e-14	1.50508e-13	1.89369e-13	2.0631e-13	2.00447e-13	1.75732e-13	1.38979e-13	9.79174e-14	5.95388e-14	2.90162e-14	9.20344e-15	6.574e-16	2.05154e-15	1.08012e-14	2.37465e-14	3.77642e-14	5.02285e-14	5.92843e-14
604.5	1.56527e-10	1.54064e-10	1.46879e-10	1.35553e-10	1.20968e-10	1.0422e-10	8.64848e-11	6.89049e-11	5.24747e-11	3.79533e-11	2.58291e-11	1.6305e-11	9.32481e-12	4.6286e-12	1.81886e-12	4.33301e-13	1.04722e-14	1.41088e-13	5.01199e-13	8.66164e-13	1.1079e-12	1.17961e-12	1.09353e-12	8.96541e-13	6.48276e-13	4.04148e-13	2.04838e-13	7.19466e-14	8.82531e-15	4.74045e-15	4.06818e-14	9.51897e-14	1.49087e-13	1.88517e-13	2.06191e-13	2.01053e-13	1.76909e-13	1.40495e-13	9.94993e-14	6.09453e-14	3.00705e-14	9.81025e-15	8.08072e-16	1.80896e-15	1.0279e-14	2.30834e-14	3.7098e-14	4.96764e-14	5.89318e-14
605	1.5656e-10	1.54103e-10	1.4693e-10	1.35619e-10	1.21049e-10	1.04318e-10	8.65964e-11	6.9024e-11	5.25932e-11	3.80654e-11	2.59287e-11	1.6387e-11	9.38728e-12	4.67132e-12	1.844e-12	4.44375e-13	1.17163e-14	1.36801e-13	4.95108e-13	8.61033e-13	1.10535e-12	1.18013e-12	1.09678e-12	9.01592e-13	6.53973e-13	4.0943e-13	2.0891e-13	7.44029e-14	9.64962e-15	4.23204e-15	3.93333e-14	9.35535e-14	1.47656e-13	1.87646e-13	2.06049e-13	2.01642e-13	1.78078e-13	1.42001e-13	1.01081e-13	6.2362e-14	3.11408e-14	1.04369e-14	9.77687e-16	1.58205e-15	9.76742e-15	2.24238e-14	3.64292e-14	4.91179e-14	5.85693e-14
605.5	1.56592e-10	1.54138e-10	1.46974e-10	1.35678e-10	1.21127e-10	1.04412e-10	8.67042e-11	6.91417e-11	5.27108e-11	3.81768e-11	2.6028e-11	1.64687e-11	9.44953e-12	4.71411e-12	1.8693e-12	4.55575e-13	1.30659e-14	1.32568e-13	4.89024e-13	8.55855e-13	1.10268e-12	1.18057e-12	1.09994e-12	9.06567e-13	6.59645e-13	4.14715e-13	2.13005e-13	7.68971e-14	1.05126e-14	3.75388e-15	3.80014e-14	9.19158e-14	1.46211e-13	1.8675e-13	2.05883e-13	2.02199e-13	1.79217e-13	1.43496e-13	1.02664e-13	6.37867e-14	3.22263e-14	1.1082e-14	1.16622e-15	1.37101e-15	9.26595e-15	2.17686e-14	3.57577e-14	4.85501e-14	5.81929e-14
606	1.56617e-10	1.5417e-10	1.47018e-10	1.35734e-10	1.21202e-10	1.04506e-10	8.6812e-11	6.92564e-11	5.28275e-11	3.82878e-11	2.61258e-11	1.65505e-11	9.51174e-12	4.75697e-12	1.8947e-12	4.66917e-13	1.45221e-14	1.2839e-13	4.82925e-13	8.50609e-13	1.09997e-12	1.18089e-12	1.10301e-12	9.11507e-13	6.65304e-13	4.2001e-13	2.1713e-13	7.94292e-14	1.14143e-14	3.30613e-15	3.66843e-14	9.02797e-14	1.44747e-13	1.85828e-13	2.05679e-13	2.02726e-13	1.80339e-13	1.44977e-13	1.04241e-13	6.52199e-14	3.33273e-14	1.1746e-14	1.37373e-15	1.17593e-15	8.77526e-15	2.11169e-14	3.50833e-14	4.79733e-14	5.78029e-14
606.5	1.56643e-10	1.54198e-10	1.47055e-10	1.35791e-10	1.21277e-10	1.04597e-10	8.69181e-11	6.93697e-11	5.29432e-11	3.83981e-11	2.62241e-11	1.66318e-11	9.57414e-12	4.79999e-12	1.92026e-12	4.7841e-13	1.60853e-14	1.24265e-13	4.76837e-13	8.45337e-13	1.09719e-12	1.18119e-12	1.10606e-12	9.1641e-13	6.7095e-13	4.25314e-13	2.21284e-13	8.19993e-14	1.23552e-14	2.88928e-15	3.53851e-14	8.86441e-14	1.43275e-13	1.8488e-13	2.05452e-13	2.03231e-13	1.81439e-13	1.46447e-13	1.05821e-13	6.66607e-14	3.44429e-14	1.24288e-14	1.60029e-15	9.97034e-16	8.29564e-15	2.04701e-14	3.44073e-14	4.73893e-14	5.74011e-14
607	1.56664e-10	1.54223e-10	1.47092e-10	1.35844e-10	1.21347e-10	1.04686e-10	8.70202e-11	6.94832e-11	5.30579e-11	3.8507e-11	2.63215e-11	1.67128e-11	9.63629e-12	4.84306e-12	1.94594e-12	4.90038e-13	1.77554e-14	1.20199e-13	4.70739e-13	8.40021e-13	1.09431e-12	1.18138e-12	1.109e-12	9.21255e-13	6.76566e-13	4.30616e-13	2.25465e-13	8.46077e-14	1.33349e-14	2.50357e-15	3.41036e-14	8.70102e-14	1.41788e-13	1.83912e-13	2.05197e-13	2.03704e-13	1.8252e-13	1.47904e-13	1.07396e-13	6.81067e-14	3.55721e-14	1.31299e-14	1.84582e-15	8.34507e-16	7.82708e-15	1.9828e-14	3.37287e-14	4.67972e-14	5.69862e-14
607.5	1.56686e-10	1.54248e-10	1.4713e-10	1.35894e-10	1.21417e-10	1.04773e-10	8.71244e-11	6.95953e-11	5.31716e-11	3.86162e-11	2.64192e-11	1.67942e-11	9.69862e-12	4.8863e-12	1.97183e-12	5.01811e-13	1.95339e-14	1.1619e-13	4.64665e-13	8.3468e-13	1.09139e-12	1.18149e-12	1.11191e-12	9.26062e-13	6.82166e-13	4.35943e-13	2.29678e-13	8.72569e-14	1.43539e-14	2.14917e-15	3.28398e-14	8.53788e-14	1.40291e-13	1.82919e-13	2.04913e-13	2.04155e-13	1.83578e-13	1.49352e-13	1.08971e-13	6.95633e-14	3.67164e-14	1.38497e-14	2.11047e-15	6.88478e-16	7.37021e-15	1.91911e-14	3.30491e-14	4.61977e-14	5.65614e-14
608	1.56704e-10	1.54269e-10	1.4716e-10	1.35941e-10	1.21484e-10	1.04858e-10	8.72228e-11	6.97044e-11	5.32844e-11	3.8724e-11	2.65161e-11	1.68749e-11	9.7609e-12	4.92958e-12	1.99779e-12	5.13712e-13	2.142e-14	1.12238e-13	4.58585e-13	8.29278e-13	1.0884e-12	1.18154e-12	1.11473e-12	9.30829e-13	6.87733e-13	4.41255e-13	2.33911e-13	8.99415e-14	1.54117e-14	1.82638e-15	3.15944e-14	8.37491e-14	1.38781e-13	1.81907e-13	2.04602e-13	2.04574e-13	1.84612e-13	1.50782e-13	1.1054e-13	7.10232e-14	3.78748e-14	1.45875e-14	2.39409e-15	5.59114e-16	6.92516e-15	1.85597e-14	3.23683e-14	4.55911e-14	5.61242e-14
608.5	1.56715e-10	1.54284e-10	1.47187e-10	1.35985e-10	1.21546e-10	1.0494e-10	8.73213e-11	6.9812e-11	5.33949e-11	3.88302e-11	2.66122e-11	1.69555e-11	9.82291e-12	4.9729e-12	2.0239e-12	5.25763e-13	2.34142e-14	1.08343e-13	4.52501e-13	8.23835e-13	1.08533e-12	1.18149e-12	1.11745e-12	9.35513e-13	6.93282e-13	4.46581e-13	2.38166e-13	9.26616e-14	1.65078e-14	1.5355e-15	3.03669e-14	8.21221e-14	1.37259e-13	1.80867e-13	2.04258e-13	2.04965e-13	1.85622e-13	1.52198e-13	1.12104e-13	7.24903e-14	3.90454e-14	1.5343e-14	2.69675e-15	4.4654e-16	6.49217e-15	1.79337e-14	3.16862e-14	4.49759e-14	5.56737e-14
609	1.56733e-10	1.54305e-10	1.47218e-10	1.36032e-10	1.21613e-10	1.05024e-10	8.74198e-11	6.99214e-11	5.35069e-11	3.89377e-11	2.67085e-11	1.70361e-11	9.88553e-12	5.01649e-12	2.05022e-12	5.3796e-13	2.55182e-14	1.04511e-13	4.46447e-13	8.18389e-13	1.08221e-12	1.18141e-12	1.12016e-12	9.40199e-13	6.98844e-13	4.51918e-13	2.42454e-13	9.54223e-14	1.76441e-14	1.27676e-15	2.91602e-14	8.05026e-14	1.35728e-13	1.79813e-13	2.03897e-13	2.05338e-13	1.86616e-13	1.53607e-13	1.13668e-13	7.39639e-14	4.02318e-14	1.61168e-14	3.01849e-15	3.50938e-16	6.07156e-15	1.73149e-14	3.10049e-14	4.43578e-14	5.52141e-14
609.5	1.56736e-10	1.54316e-10	1.47238e-10	1.36072e-10	1.21672e-10	1.05102e-10	8.75165e-11	7.00261e-11	5.36167e-11	3.90436e-11	2.6804e-11	1.71163e-11	9.94764e-12	5.05999e-12	2.07659e-12	5.50288e-13	2.77306e-14	1.00737e-13	4.40382e-13	8.12868e-13	1.079e-12	1.18119e-12	1.12277e-12	9.448e-13	7.04336e-13	4.57257e-13	2.46763e-13	9.82178e-14	1.88183e-14	1.05032e-15	2.79718e-14	7.88842e-14	1.34184e-13	1.78731e-13	2.03503e-13	2.05674e-13	1.87581e-13	1.54996e-13	1.15226e-13	7.54414e-14	4.14295e-14	1.69083e-14	3.35915e-15	2.72383e-16	5.66344e-15	1.67017e-14	3.03228e-14	4.37311e-14	5.47419e-14
610	1.56751e-10	1.5433e-10	1.47265e-10	1.36113e-10	1.21733e-10	1.05184e-10	8.76113e-11	7.01342e-11	5.37267e-11	3.91498e-11	2.68999e-11	1.71969e-11	1.00099e-11	5.10376e-12	2.10315e-12	5.62769e-13	3.00532e-14	9.70287e-14	4.3434e-13	8.07347e-13	1.07577e-12	1.18097e-12	1.12536e-12	9.4938e-13	7.09856e-13	4.62605e-13	2.51102e-13	1.01051e-13	2.00323e-14	8.56545e-16	2.68053e-14	7.72734e-14	1.32636e-13	1.77636e-13	2.03086e-13	2.05987e-13	1.8853e-13	1.56376e-13	1.16783e-13	7.69254e-14	4.26413e-14	1.77178e-14	3.71895e-15	2.11047e-16	5.26842e-15	1.60961e-14	2.96415e-14	4.30993e-14	5.42613e-14
610.5	1.56751e-10	1.54337e-10	1.47282e-10	1.36148e-10	1.21787e-10	1.05259e-10	8.77041e-11	7.0236e-11	5.38344e-11	3.92545e-11	2.69942e-11	1.72767e-11	1.00721e-11	5.14731e-12	2.12981e-12	5.75374e-13	3.24855e-14	9.3377e-14	4.28292e-13	8.01752e-13	1.07246e-12	1.18062e-12	1.12782e-12	9.53894e-13	7.15303e-13	4.6794e-13	2.55458e-13	1.03918e-13	2.12843e-14	6.95489e-16	2.56572e-14	7.56641e-14	1.31072e-13	1.76514e-13	2.02633e-13	2.06272e-13	1.89448e-13	1.57732e-13	1.18329e-13	7.84133e-14	4.38632e-14	1.85439e-14	4.0976e-15	1.67001e-16	4.88607e-15	1.54971e-14	2.89601e-14	4.2461e-14	5.37675e-14
611	1.56754e-10	1.54341e-10	1.47299e-10	1.36182e-10	1.21843e-10	1.05332e-10	8.7795e-11	7.03396e-11	5.39411e-11	3.93586e-11	2.70888e-11	1.73564e-11	1.01342e-11	5.19111e-12	2.15665e-12	5.88125e-13	3.50276e-14	8.97904e-14	4.2227e-13	7.96159e-13	1.06905e-12	1.18021e-12	1.13024e-12	9.58341e-13	7.20759e-13	4.73271e-13	2.59836e-13	1.06822e-13	2.25751e-14	5.67492e-16	2.45313e-14	7.40628e-14	1.295e-13	1.75372e-13	2.02158e-13	2.06524e-13	1.90349e-13	1.59078e-13	1.19873e-13	7.99043e-14	4.50983e-14	1.93874e-14	4.49511e-15	1.40378e-16	4.51721e-15	1.49056e-14	2.82794e-14	4.18186e-14	5.32648e-14
611.5	1.56754e-10	1.54348e-10	1.47316e-10	1.36217e-10	1.21896e-10	1.05407e-10	8.78861e-11	7.04417e-11	5.4048e-11	3.94621e-11	2.71832e-11	1.74365e-11	1.01965e-11	5.23516e-12	2.18358e-12	6.01008e-13	3.76799e-14	8.62681e-14	4.16256e-13	7.90515e-13	1.06564e-12	1.17972e-12	1.13258e-12	9.62764e-13	7.26173e-13	4.7863e-13	2.64247e-13	1.09764e-13	2.39056e-14	4.72716e-16	2.34266e-14	7.24686e-14	1.27923e-13	1.74213e-13	2.0166e-13	2.06757e-13	1.91227e-13	1.60409e-13	1.21412e-13	8.1401e-14	4.63468e-14	2.02479e-14	4.91157e-15	1.31277e-16	4.16188e-15	1.43222e-14	2.76013e-14	4.11718e-14	5.27533e-14
612	1.56754e-10	1.54348e-10	1.4733e-10	1.36248e-10	1.21947e-10	1.05478e-10	8.79751e-11	7.05424e-11	5.41527e-11	3.95649e-11	2.72772e-11	1.75158e-11	1.02586e-11	5.2791e-12	2.2107e-12	6.14031e-13	4.04436e-14	8.28095e-14	4.10261e-13	7.84856e-13	1.06214e-12	1.17918e-12	1.13485e-12	9.67141e-13	7.31577e-13	4.83972e-13	2.68671e-13	1.12738e-13	2.52744e-14	4.1132e-16	2.23434e-14	7.0881e-14	1.26337e-13	1.73033e-13	2.01136e-13	2.06957e-13	1.92079e-13	1.61722e-13	1.22942e-13	8.2901e-14	4.76047e-14	2.11252e-14	5.34675e-15	1.39788e-16	3.82023e-15	1.37464e-14	2.6924e-14	4.05191e-14	5.22312e-14
612.5	1.56751e-10	1.54351e-10	1.47343e-10	1.36276e-10	1.21997e-10	1.05548e-10	8.80623e-11	7.06415e-11	5.42575e-11	3.9668e-11	2.73703e-11	1.75954e-11	1.0321e-11	5.32329e-12	2.2379e-12	6.27206e-13	4.33192e-14	7.94182e-14	4.04278e-13	7.79148e-13	1.05857e-12	1.17856e-12	1.13708e-12	9.71471e-13	7.36953e-13	4.89328e-13	2.73124e-13	1.15747e-13	2.66815e-14	3.83539e-16	2.12824e-14	6.92995e-14	1.24744e-13	1.71834e-13	2.00581e-13	2.07133e-13	1.92908e-13	1.63023e-13	1.24466e-13	8.44034e-14	4.88742e-14	2.20196e-14	5.80083e-15	1.66001e-16	3.49261e-15	1.31795e-14	2.62488e-14	3.9863e-14	5.16987e-14
613	1.5674e-10	1.54348e-10	1.4735e-10	1.36304e-10	1.22045e-10	1.05616e-10	8.81475e-11	7.07392e-11	5.43613e-11	3.97695e-11	2.74638e-11	1.76746e-11	1.03829e-11	5.36735e-12	2.26522e-12	6.40501e-13	4.63042e-14	7.60904e-14	3.98309e-13	7.73428e-13	1.05495e-12	1.17788e-12	1.13923e-12	9.75731e-13	7.42284e-13	4.94664e-13	2.77588e-13	1.18793e-13	2.81274e-14	3.89511e-16	2.02437e-14	6.77267e-14	1.23143e-13	1.70616e-13	2.00005e-13	2.07281e-13	1.93714e-13	1.64305e-13	1.25985e-13	8.59073e-14	5.01557e-14	2.29298e-14	6.2735e-15	2.09986e-16	3.17914e-15	1.26209e-14	2.55758e-14	3.92031e-14	5.11588e-14
613.5	1.56729e-10	1.54341e-10	1.47357e-10	1.36326e-10	1.22087e-10	1.05679e-10	8.82308e-11	7.08353e-11	5.44628e-11	3.98694e-11	2.75556e-11	1.77533e-11	1.04448e-11	5.41153e-12	2.29266e-12	6.53943e-13	4.94003e-14	7.28299e-14	3.92347e-13	7.67662e-13	1.05126e-12	1.17706e-12	1.14127e-12	9.79919e-13	7.47601e-13	5e-13	2.82072e-13	1.21868e-13	2.96108e-14	4.29418e-16	1.92274e-14	6.61607e-14	1.21535e-13	1.69375e-13	1.99398e-13	2.07401e-13	1.94491e-13	1.65569e-13	1.27491e-13	8.74138e-14	5.14458e-14	2.38556e-14	6.76457e-15	2.71819e-16	2.87992e-15	1.20712e-14	2.49052e-14	3.85381e-14	5.06081e-14
614	1.56722e-10	1.54333e-10	1.47364e-10	1.36352e-10	1.22135e-10	1.05747e-10	8.83141e-11	7.09316e-11	5.45657e-11	3.99705e-11	2.76484e-11	1.78324e-11	1.0507e-11	5.45595e-12	2.32033e-12	6.67529e-13	5.26102e-14	6.96386e-14	3.86411e-13	7.61886e-13	1.04754e-12	1.17625e-12	1.1433e-12	9.84102e-13	7.52905e-13	5.05359e-13	2.86589e-13	1.24983e-13	3.11336e-14	5.03443e-16	1.82352e-14	6.46056e-14	1.19922e-13	1.68128e-13	1.98774e-13	2.07496e-13	1.95254e-13	1.66821e-13	1.28997e-13	8.89242e-14	5.27473e-14	2.47988e-14	7.27461e-15	3.51577e-16	2.59537e-15	1.15311e-14	2.42382e-14	3.78722e-14	5.00507e-14
614.5	1.56708e-10	1.54326e-10	1.47367e-10	1.36374e-10	1.22174e-10	1.05811e-10	8.83975e-11	7.10281e-11	5.46663e-11	4.0071e-11	2.77409e-11	1.7911e-11	1.05691e-11	5.50035e-12	2.34806e-12	6.8124e-13	5.5932e-14	6.65135e-14	3.80496e-13	7.56084e-13	1.04376e-12	1.17536e-12	1.14525e-12	9.88234e-13	7.58176e-13	5.10705e-13	2.91119e-13	1.2813e-13	3.26949e-14	6.11716e-16	1.72663e-14	6.30594e-14	1.18307e-13	1.66855e-13	1.98121e-13	2.07563e-13	1.95984e-13	1.68051e-13	1.30491e-13	9.04357e-14	5.40592e-14	2.57567e-14	7.80279e-15	4.49304e-16	2.32557e-15	1.10004e-14	2.35749e-14	3.72023e-14	4.94835e-14
615	1.5669e-10	1.54316e-10	1.47367e-10	1.36389e-10	1.22214e-10	1.05872e-10	8.84769e-11	7.11214e-11	5.47659e-11	4.01698e-11	2.78317e-11	1.79891e-11	1.06311e-11	5.54472e-12	2.37591e-12	6.95088e-13	5.93649e-14	6.34571e-14	3.74593e-13	7.5024e-13	1.0399e-12	1.17436e-12	1.14712e-12	9.9227e-13	7.63396e-13	5.16036e-13	2.95665e-13	1.31308e-13	3.42941e-14	7.5438e-16	1.63207e-14	6.15219e-14	1.16681e-13	1.65566e-13	1.97438e-13	2.07601e-13	1.96693e-13	1.69262e-13	1.31978e-13	9.19454e-14	5.53783e-14	2.67301e-14	8.3493e-15	5.65054e-16	2.07062e-15	1.04795e-14	2.2914e-14	3.653e-14	4.89091e-14
615.5	1.56675e-10	1.54301e-10	1.47367e-10	1.36408e-10	1.22253e-10	1.05933e-10	8.85564e-11	7.12131e-11	5.48656e-11	4.0268e-11	2.79235e-11	1.80676e-11	1.06933e-11	5.58933e-12	2.40392e-12	7.09071e-13	6.291e-14	6.04714e-14	3.68723e-13	7.44389e-13	1.036e-12	1.17333e-12	1.14892e-12	9.96277e-13	7.68599e-13	5.21375e-13	3.00234e-13	1.34521e-13	3.59311e-14	9.31558e-16	1.54003e-14	5.99943e-14	1.15054e-13	1.64263e-13	1.96739e-13	2.07611e-13	1.97379e-13	1.70459e-13	1.33454e-13	9.34588e-14	5.67087e-14	2.77185e-14	8.91415e-15	6.98876e-16	1.8308e-15	9.96873e-15	2.22577e-14	3.5855e-14	4.8327e-14
616	1.56653e-10	1.54284e-10	1.4736e-10	1.36421e-10	1.2229e-10	1.05989e-10	8.86319e-11	7.13034e-11	5.49642e-11	4.03664e-11	2.80137e-11	1.81455e-11	1.0755e-11	5.63378e-12	2.43198e-12	7.23186e-13	6.65672e-14	5.75546e-14	3.62861e-13	7.38499e-13	1.03202e-12	1.1722e-12	1.15067e-12	1.00023e-12	7.73784e-13	5.26708e-13	3.04811e-13	1.37762e-13	3.76054e-14	1.1434e-15	1.45037e-14	5.84777e-14	1.13423e-13	1.62941e-13	1.96011e-13	2.07596e-13	1.98039e-13	1.71633e-13	1.34921e-13	9.49708e-14	5.8047e-14	2.87224e-14	9.49708e-15	8.50785e-16	1.60624e-15	9.46804e-15	2.16058e-14	3.51779e-14	4.77364e-14
616.5	1.56632e-10	1.54266e-10	1.47357e-10	1.36433e-10	1.22324e-10	1.06045e-10	8.87074e-11	7.13937e-11	5.50617e-11	4.04632e-11	2.81041e-11	1.82234e-11	1.08171e-11	5.67858e-12	2.46025e-12	7.37446e-13	7.0338e-14	5.47104e-14	3.57026e-13	7.32605e-13	1.02802e-12	1.17101e-12	1.15234e-12	1.00413e-12	7.78933e-13	5.32035e-13	3.09414e-13	1.41039e-13	3.93179e-14	1.39005e-15	1.36323e-14	5.69731e-14	1.11787e-13	1.61603e-13	1.95259e-13	2.07553e-13	1.98669e-13	1.72795e-13	1.3638e-13	9.64828e-14	5.93936e-14	2.97406e-14	1.00981e-14	1.02085e-15	1.39711e-15	8.97821e-15	2.09585e-14	3.45001e-14	4.714e-14
617	1.56607e-10	1.54245e-10	1.47347e-10	1.36443e-10	1.22355e-10	1.06099e-10	8.8781e-11	7.14825e-11	5.51569e-11	4.05593e-11	2.81936e-11	1.83008e-11	1.08788e-11	5.72321e-12	2.48857e-12	7.51813e-13	7.42215e-14	5.1935e-14	3.51204e-13	7.26675e-13	1.02393e-12	1.16974e-12	1.15393e-12	1.00798e-12	7.84025e-13	5.37341e-13	3.14029e-13	1.44344e-13	4.10677e-14	1.67155e-15	1.27859e-14	5.54779e-14	1.10149e-13	1.60247e-13	1.94482e-13	2.07482e-13	1.99278e-13	1.73932e-13	1.37826e-13	9.79941e-14	6.07477e-14	3.0773e-14	1.07167e-14	1.20904e-15	1.20351e-15	8.49904e-15	2.03156e-14	3.38205e-14	4.65361e-14
617.5	1.56581e-10	1.54223e-10	1.47336e-10	1.36452e-10	1.22386e-10	1.06152e-10	8.88546e-11	7.15698e-11	5.52523e-11	4.06556e-11	2.82833e-11	1.83785e-11	1.09406e-11	5.76806e-12	2.51704e-12	7.66337e-13	7.82168e-14	4.92334e-14	3.45414e-13	7.20726e-13	1.01981e-12	1.1684e-12	1.15545e-12	1.01177e-12	7.89114e-13	5.42663e-13	3.18662e-13	1.47683e-13	4.28558e-14	1.98806e-15	1.19652e-14	5.3997e-14	1.08508e-13	1.5888e-13	1.93682e-13	2.07386e-13	1.99862e-13	1.75053e-13	1.39264e-13	9.95039e-14	6.21098e-14	3.182e-14	1.13532e-14	1.4154e-15	1.0257e-15	8.03119e-15	1.96784e-14	3.31398e-14	4.59251e-14
618	1.56552e-10	1.54202e-10	1.47326e-10	1.36461e-10	1.22417e-10	1.06206e-10	8.89283e-11	7.16572e-11	5.5349e-11	4.07512e-11	2.83727e-11	1.84561e-11	1.10025e-11	5.813e-12	2.54566e-12	7.80998e-13	8.23266e-14	4.66047e-14	3.39657e-13	7.1476e-13	1.01564e-12	1.16702e-12	1.15694e-12	1.01552e-12	7.94182e-13	5.47974e-13	3.23318e-13	1.51053e-13	4.46807e-14	2.3397e-15	1.11707e-14	5.25279e-14	1.06866e-13	1.575e-13	1.92863e-13	2.07267e-13	2.00424e-13	1.76157e-13	1.40692e-13	1.01016e-13	6.34805e-14	3.28814e-14	1.20077e-14	1.63999e-15	8.63774e-16	7.57478e-15	1.90471e-14	3.24594e-14	4.53096e-14
618.5	1.56524e-10	1.54174e-10	1.47313e-10	1.36465e-10	1.22445e-10	1.06255e-10	8.89979e-11	7.17431e-11	5.54421e-11	4.0846e-11	2.84616e-11	1.85332e-11	1.10642e-11	5.85787e-12	2.57436e-12	7.95793e-13	8.65506e-14	4.40494e-14	3.33918e-13	7.08778e-13	1.01142e-12	1.16555e-12	1.15832e-12	1.0192e-12	7.99208e-13	5.53274e-13	3.27982e-13	1.54454e-13	4.65436e-14	2.72647e-15	1.04018e-14	5.10717e-14	1.05223e-13	1.56103e-13	1.92017e-13	2.07119e-13	2.0096e-13	1.77239e-13	1.42108e-13	1.02523e-13	6.48575e-14	3.39563e-14	1.26794e-14	1.88274e-15	7.17827e-16	7.12984e-15	1.84213e-14	3.17775e-14	4.46869e-14
619	1.56488e-10	1.54145e-10	1.47296e-10	1.36468e-10	1.22467e-10	1.06304e-10	8.90656e-11	7.18274e-11	5.55341e-11	4.09402e-11	2.85496e-11	1.86097e-11	1.11258e-11	5.90283e-12	2.60315e-12	8.107e-13	9.08845e-14	4.15671e-14	3.28201e-13	7.02765e-13	1.00714e-12	1.16402e-12	1.15963e-12	1.02282e-12	8.04174e-13	5.5856e-13	3.32652e-13	1.57881e-13	4.84418e-14	3.1484e-15	9.65962e-15	4.96272e-14	1.03576e-13	1.54693e-13	1.91148e-13	2.06938e-13	2.0147e-13	1.78299e-13	1.43509e-13	1.04028e-13	6.624e-14	3.50437e-14	1.33681e-14	2.14358e-15	5.88017e-16	6.69669e-15	1.78012e-14	3.10957e-14	4.40575e-14
619.5	1.56452e-10	1.54113e-10	1.47279e-10	1.36468e-10	1.2249e-10	1.06351e-10	8.91333e-11	7.19101e-11	5.56263e-11	4.10336e-11	2.86372e-11	1.86862e-11	1.11874e-11	5.94785e-12	2.63215e-12	8.25734e-13	9.53345e-14	3.91589e-14	3.22515e-13	6.96739e-13	1.00281e-12	1.16241e-12	1.16089e-12	1.02641e-12	8.09133e-13	5.63845e-13	3.37342e-13	1.61339e-13	5.03779e-14	3.60579e-15	8.94417e-15	4.81981e-14	1.0193e-13	1.53267e-13	1.90257e-13	2.06738e-13	2.01953e-13	1.79341e-13	1.44904e-13	1.05531e-13	6.76301e-14	3.61443e-14	1.40744e-14	2.4227e-15	4.7446e-16	6.27567e-15	1.71882e-14	3.04145e-14	4.3424e-14
620	1.56416e-10	1.54081e-10	1.47258e-10	1.36468e-10	1.22515e-10	1.06397e-10	8.92011e-11	7.1993e-11	5.57186e-11	4.11263e-11	2.8725e-11	1.87629e-11	1.12492e-11	5.99294e-12	2.66122e-12	8.4093e-13	9.98987e-14	3.68273e-14	3.16862e-13	6.90717e-13	9.98435e-13	1.16075e-12	1.16209e-12	1.02994e-12	8.14048e-13	5.69128e-13	3.4205e-13	1.64828e-13	5.23504e-14	4.09855e-15	8.25582e-15	4.67832e-14	1.00284e-13	1.51831e-13	1.89348e-13	2.06509e-13	2.02414e-13	1.80364e-13	1.46285e-13	1.07034e-13	6.90272e-14	3.72589e-14	1.47976e-14	2.71988e-15	3.77311e-16	5.86705e-15	1.65817e-14	2.97345e-14	4.27858e-14
620.5	1.5638e-10	1.54049e-10	1.47238e-10	1.36465e-10	1.22535e-10	1.06439e-10	8.92648e-11	7.20742e-11	5.58085e-11	4.12192e-11	2.88124e-11	1.88391e-11	1.13105e-11	6.0381e-12	2.69036e-12	8.56229e-13	1.04573e-13	3.457e-14	3.11229e-13	6.84652e-13	9.94008e-13	1.15902e-12	1.16322e-12	1.0334e-12	8.18936e-13	5.74381e-13	3.46769e-13	1.68345e-13	5.43588e-14	4.62669e-15	7.59451e-15	4.53816e-14	9.8637e-14	1.5038e-13	1.88413e-13	2.06253e-13	2.02848e-13	1.81368e-13	1.47652e-13	1.0853e-13	7.04271e-14	3.83849e-14	1.55378e-14	3.03529e-15	2.9662e-16	5.47079e-15	1.59823e-14	2.90556e-14	4.21425e-14
621	1.56333e-10	1.5401e-10	1.47211e-10	1.36458e-10	1.22552e-10	1.0648e-10	8.93285e-11	7.21523e-11	5.58972e-11	4.13105e-11	2.88981e-11	1.89147e-11	1.13718e-11	6.08317e-12	2.71963e-12	8.71666e-13	1.0936e-13	3.23892e-14	3.05626e-13	6.78578e-13	9.8951e-13	1.15718e-12	1.16426e-12	1.03679e-12	8.23778e-13	5.79629e-13	3.51488e-13	1.71886e-13	5.64027e-14	5.19027e-15	6.96081e-15	4.39957e-14	9.69907e-14	1.48919e-13	1.87456e-13	2.05973e-13	2.0325e-13	1.82343e-13	1.49005e-13	1.10022e-13	7.18323e-14	3.9523e-14	1.62941e-14	3.3686e-15	2.32514e-16	5.08721e-15	1.539e-14	2.83766e-14	4.14935e-14
621.5	1.5629e-10	1.53968e-10	1.47184e-10	1.36452e-10	1.22566e-10	1.0652e-10	8.93902e-11	7.22304e-11	5.59848e-11	4.14009e-11	2.89848e-11	1.89907e-11	1.14333e-11	6.1283e-12	2.74897e-12	8.87217e-13	1.14264e-13	3.02845e-14	3.00054e-13	6.72496e-13	9.84986e-13	1.15531e-12	1.16523e-12	1.04014e-12	8.28572e-13	5.84871e-13	3.5623e-13	1.75461e-13	5.8483e-14	5.78949e-15	6.35507e-15	4.26236e-14	9.53455e-14	1.47445e-13	1.86479e-13	2.05665e-13	2.03629e-13	1.83303e-13	1.50345e-13	1.11509e-13	7.32437e-14	4.06743e-14	1.70675e-14	3.72006e-15	1.85097e-16	4.71672e-15	1.48054e-14	2.77e-14	4.08413e-14
622	1.56246e-10	1.53929e-10	1.47157e-10	1.36443e-10	1.22583e-10	1.06561e-10	8.94499e-11	7.23086e-11	5.60738e-11	4.14916e-11	2.90703e-11	1.90665e-11	1.14945e-11	6.17362e-12	2.7785e-12	9.02922e-13	1.19283e-13	2.82586e-14	2.94517e-13	6.66408e-13	9.80438e-13	1.1534e-12	1.16616e-12	1.04342e-12	8.33355e-13	5.90106e-13	3.60977e-13	1.79061e-13	6.05996e-14	6.42421e-15	5.77737e-15	4.12696e-14	9.37044e-14	1.45959e-13	1.85481e-13	2.05334e-13	2.03991e-13	1.84247e-13	1.51674e-13	1.12995e-13	7.46603e-14	4.18369e-14	1.78571e-14	4.08959e-15	1.54454e-16	4.35943e-15	1.42292e-14	2.70259e-14	4.01856e-14
622.5	1.56203e-10	1.5389e-10	1.4713e-10	1.36436e-10	1.226e-10	1.06601e-10	8.95117e-11	7.23869e-11	5.61617e-11	4.15815e-11	2.91568e-11	1.91417e-11	1.15561e-11	6.21914e-12	2.80815e-12	9.18756e-13	1.24414e-13	2.63106e-14	2.89015e-13	6.60313e-13	9.75843e-13	1.15141e-12	1.16702e-12	1.04669e-12	8.38127e-13	5.95333e-13	3.65746e-13	1.82688e-13	6.27524e-14	7.09463e-15	5.22817e-15	3.99319e-14	9.20662e-14	1.44467e-13	1.84468e-13	2.04979e-13	2.04324e-13	1.85165e-13	1.52992e-13	1.14477e-13	7.60817e-14	4.3011e-14	1.86634e-14	4.47703e-15	1.40673e-16	4.0155e-15	1.36612e-14	2.63542e-14	3.95266e-14
623	1.56149e-10	1.53844e-10	1.47096e-10	1.36421e-10	1.22608e-10	1.06635e-10	8.95674e-11	7.24603e-11	5.62458e-11	4.16697e-11	2.92409e-11	1.92168e-11	1.16172e-11	6.26441e-12	2.83779e-12	9.34674e-13	1.29658e-13	2.44388e-14	2.83537e-13	6.54184e-13	9.71158e-13	1.14932e-12	1.16778e-12	1.04983e-12	8.42811e-13	6.00523e-13	3.7051e-13	1.86337e-13	6.49397e-14	7.80046e-15	4.70717e-15	3.86091e-14	9.04274e-14	1.42959e-13	1.83426e-13	2.04593e-13	2.04626e-13	1.86059e-13	1.54291e-13	1.15952e-13	7.75033e-14	4.41957e-14	1.94845e-14	4.88225e-15	1.43807e-16	3.68494e-15	1.31009e-14	2.56844e-14	3.88633e-14
623.5	1.56103e-10	1.53798e-10	1.47065e-10	1.36411e-10	1.2262e-10	1.06669e-10	8.96272e-11	7.25354e-11	5.63326e-11	4.1759e-11	2.93265e-11	1.92921e-11	1.16783e-11	6.30986e-12	2.86768e-12	9.50758e-13	1.35017e-13	2.2648e-14	2.78106e-13	6.48067e-13	9.66474e-13	1.14723e-12	1.16853e-12	1.05298e-12	8.47481e-13	6.05717e-13	3.75293e-13	1.9002e-13	6.7163e-14	8.54201e-15	4.21522e-15	3.73044e-14	8.87933e-14	1.41446e-13	1.82369e-13	2.04188e-13	2.04909e-13	1.86935e-13	1.55579e-13	1.17422e-13	7.89314e-14	4.53921e-14	2.03222e-14	5.30542e-15	1.63949e-16	3.36829e-15	1.25502e-14	2.50184e-14	3.81979e-14
624	1.56045e-10	1.53748e-10	1.47028e-10	1.36392e-10	1.22625e-10	1.06701e-10	8.96809e-11	7.26073e-11	5.64144e-11	4.18456e-11	2.94097e-11	1.9366e-11	1.17392e-11	6.35521e-12	2.89754e-12	9.66941e-13	1.40485e-13	2.09349e-14	2.72697e-13	6.41919e-13	9.61701e-13	1.14501e-12	1.16915e-12	1.05604e-12	8.52099e-13	6.10886e-13	3.80076e-13	1.93718e-13	6.94177e-14	9.31901e-15	3.75206e-15	3.60155e-14	8.71606e-14	1.39917e-13	1.81288e-13	2.03746e-13	2.05154e-13	1.87789e-13	1.56848e-13	1.18883e-13	8.036e-14	4.65972e-14	2.11748e-14	5.74619e-15	2.0115e-16	3.06535e-15	1.20077e-14	2.4354e-14	3.75293e-14
624.5	1.55995e-10	1.53699e-10	1.46991e-10	1.36377e-10	1.22634e-10	1.06733e-10	8.97346e-11	7.26809e-11	5.64989e-11	4.19334e-11	2.94938e-11	1.94411e-11	1.18002e-11	6.40074e-12	2.92759e-12	9.83286e-13	1.46073e-13	1.93023e-14	2.67331e-13	6.35785e-13	9.5693e-13	1.14277e-12	1.16974e-12	1.05906e-12	8.56702e-13	6.16056e-13	3.84866e-13	1.97451e-13	7.17117e-14	1.01321e-14	3.31826e-15	3.47456e-14	8.55342e-14	1.38382e-13	1.80194e-13	2.03292e-13	2.0539e-13	1.88621e-13	1.58107e-13	1.20343e-13	8.17937e-14	4.78134e-14	2.20435e-14	6.20497e-15	2.55482e-16	2.77664e-15	1.14749e-14	2.36946e-14	3.68595e-14
625	1.55937e-10	1.53646e-10	1.46954e-10	1.36358e-10	1.22639e-10	1.06765e-10	8.97884e-11	7.27512e-11	5.65822e-11	4.20204e-11	2.95774e-11	1.95151e-11	1.18612e-11	6.44629e-12	2.95767e-12	9.99747e-13	1.51771e-13	1.77497e-14	2.61999e-13	6.29622e-13	9.52094e-13	1.14046e-12	1.17025e-12	1.06199e-12	8.61252e-13	6.21198e-13	3.89673e-13	2.01206e-13	7.40372e-14	1.09802e-14	2.91387e-15	3.34942e-14	8.39131e-14	1.36839e-13	1.79077e-13	2.0281e-13	2.05589e-13	1.89431e-13	1.59349e-13	1.21795e-13	8.32281e-14	4.90399e-14	2.29271e-14	6.68113e-15	3.26972e-16	2.50213e-15	1.09517e-14	2.30388e-14	3.61868e-14
625.5	1.5588e-10	1.53596e-10	1.46913e-10	1.36339e-10	1.22645e-10	1.06795e-10	8.98421e-11	7.28216e-11	5.66631e-11	4.21066e-11	2.96606e-11	1.95893e-11	1.19223e-11	6.49187e-12	2.988e-12	1.01632e-12	1.57587e-13	1.62783e-14	2.56702e-13	6.23476e-13	9.47218e-13	1.1381e-12	1.17071e-12	1.0649e-12	8.65765e-13	6.2634e-13	3.94485e-13	2.04989e-13	7.63977e-14	1.18642e-14	2.53916e-15	3.22604e-14	8.22962e-14	1.35288e-13	1.77947e-13	2.02307e-13	2.05769e-13	1.90222e-13	1.60576e-13	1.23242e-13	8.46662e-14	5.02759e-14	2.38259e-14	7.1748e-15	4.15671e-16	2.24207e-15	1.04383e-14	2.23872e-14	3.55132e-14
626	1.55819e-10	1.53539e-10	1.46872e-10	1.36317e-10	1.22645e-10	1.06822e-10	8.98918e-11	7.2892e-11	5.6744e-11	4.2192e-11	2.97427e-11	1.9663e-11	1.19828e-11	6.53747e-12	3.01828e-12	1.03302e-12	1.63512e-13	1.48874e-14	2.51443e-13	6.17305e-13	9.42302e-13	1.13564e-12	1.17109e-12	1.06773e-12	8.70242e-13	6.31452e-13	3.99301e-13	2.0879e-13	7.87916e-14	1.27838e-14	2.19422e-15	3.10456e-14	8.06826e-14	1.3373e-13	1.76791e-13	2.01772e-13	2.05921e-13	1.90985e-13	1.61786e-13	1.24678e-13	8.61033e-14	5.15217e-14	2.47389e-14	7.68582e-15	5.21627e-16	1.99655e-15	9.93482e-15	2.17395e-14	3.48377e-14
626.5	1.55754e-10	1.53479e-10	1.46825e-10	1.36289e-10	1.22645e-10	1.06846e-10	8.99394e-11	7.29575e-11	5.68238e-11	4.22756e-11	2.9825e-11	1.97365e-11	1.20434e-11	6.58294e-12	3.04867e-12	1.04981e-12	1.69551e-13	1.35781e-14	2.46224e-13	6.11139e-13	9.37346e-13	1.13313e-12	1.17139e-12	1.07048e-12	8.74661e-13	6.36546e-13	4.0411e-13	2.12608e-13	8.12176e-14	1.37385e-14	1.87927e-15	2.98497e-14	7.90751e-14	1.3216e-13	1.75618e-13	2.0121e-13	2.06044e-13	1.91721e-13	1.62978e-13	1.26104e-13	8.75427e-14	5.2774e-14	2.56661e-14	8.2141e-15	6.44852e-16	1.76571e-15	9.44148e-15	2.10965e-14	3.4161e-14
627	1.55693e-10	1.53423e-10	1.46781e-10	1.36267e-10	1.22645e-10	1.06871e-10	8.99891e-11	7.30264e-11	5.69036e-11	4.23604e-11	2.99068e-11	1.98103e-11	1.21043e-11	6.62872e-12	3.07921e-12	1.06677e-12	1.75707e-13	1.23512e-14	2.41046e-13	6.04965e-13	9.32374e-13	1.1306e-12	1.17166e-12	1.07322e-12	8.79063e-13	6.41623e-13	4.0894e-13	2.16461e-13	8.36797e-14	1.47292e-14	1.59456e-15	2.86741e-14	7.74765e-14	1.3059e-13	1.74434e-13	2.00637e-13	2.06148e-13	1.92446e-13	1.64161e-13	1.27529e-13	8.89836e-14	5.40381e-14	2.66085e-14	8.75992e-15	7.85398e-16	1.54982e-15	8.95901e-15	2.04593e-14	3.34842e-14
627.5	1.55629e-10	1.53363e-10	1.46734e-10	1.36239e-10	1.22642e-10	1.06896e-10	9.00368e-11	7.3092e-11	5.69823e-11	4.24434e-11	2.99882e-11	1.98834e-11	1.21649e-11	6.67452e-12	3.10985e-12	1.08385e-12	1.81974e-13	1.12068e-14	2.35907e-13	5.98798e-13	9.27342e-13	1.12798e-12	1.17184e-12	1.0759e-12	8.83426e-13	6.46696e-13	4.1378e-13	2.20333e-13	8.61747e-14	1.57551e-14	1.3402e-15	2.75182e-14	7.58822e-14	1.29009e-13	1.73233e-13	2.00032e-13	2.06224e-13	1.93143e-13	1.65322e-13	1.28944e-13	9.04253e-14	5.53083e-14	2.75651e-14	9.32266e-15	9.43257e-16	1.34887e-15	8.48692e-15	1.98267e-14	3.28073e-14
628	1.55561e-10	1.53299e-10	1.46683e-10	1.3621e-10	1.22637e-10	1.06915e-10	9.00803e-11	7.3156e-11	5.70585e-11	4.25256e-11	3.00691e-11	1.99558e-11	1.22253e-11	6.72017e-12	3.14051e-12	1.10101e-12	1.88352e-13	1.01447e-14	2.30808e-13	5.92611e-13	9.22274e-13	1.1253e-12	1.17195e-12	1.07847e-12	8.87728e-13	6.51733e-13	4.18601e-13	2.24223e-13	8.86993e-14	1.68159e-14	1.11635e-15	2.63815e-14	7.42951e-14	1.27424e-13	1.72009e-13	1.99407e-13	2.06272e-13	1.93816e-13	1.66464e-13	1.30347e-13	9.1865e-14	5.65874e-14	2.85345e-14	9.90216e-15	1.11843e-15	1.16308e-15	8.02583e-15	1.91999e-14	3.21292e-14
628.5	1.55489e-10	1.53236e-10	1.46632e-10	1.36179e-10	1.22631e-10	1.06935e-10	9.01239e-11	7.322e-11	5.7136e-11	4.26089e-11	3.01495e-11	2.00286e-11	1.22857e-11	6.76597e-12	3.17132e-12	1.1183e-12	1.94845e-13	9.16621e-15	2.25746e-13	5.86435e-13	9.1717e-13	1.12256e-12	1.17201e-12	1.08104e-12	8.9199e-13	6.5675e-13	4.23448e-13	2.28139e-13	9.12578e-14	1.79127e-14	9.23209e-16	2.52662e-14	7.2716e-14	1.25832e-13	1.70769e-13	1.98756e-13	2.06296e-13	1.94469e-13	1.67595e-13	1.31744e-13	9.33082e-14	5.78735e-14	2.95175e-14	1.04986e-14	1.31096e-15	9.92545e-16	7.57618e-15	1.85793e-14	3.14521e-14
629	1.55421e-10	1.53169e-10	1.46582e-10	1.36148e-10	1.22625e-10	1.06957e-10	9.01696e-11	7.32825e-11	5.72124e-11	4.26904e-11	3.02301e-11	2.01011e-11	1.23461e-11	6.81177e-12	3.20229e-12	1.13574e-12	2.01451e-13	8.27123e-15	2.20734e-13	5.80256e-13	9.12032e-13	1.11977e-12	1.17201e-12	1.08353e-12	8.96231e-13	6.61774e-13	4.28292e-13	2.32076e-13	9.38512e-14	1.90445e-14	7.60887e-16	2.41719e-14	7.11443e-14	1.24234e-13	1.6952e-13	1.98084e-13	2.063e-13	1.95097e-13	1.68706e-13	1.33131e-13	9.4748e-14	5.91684e-14	3.05148e-14	1.11122e-14	1.52086e-15	8.37394e-16	7.13773e-15	1.79647e-14	3.07751e-14
629.5	1.5535e-10	1.53102e-10	1.46528e-10	1.36113e-10	1.22617e-10	1.06972e-10	9.02111e-11	7.33449e-11	5.72862e-11	4.27711e-11	3.03096e-11	2.01734e-11	1.24062e-11	6.85757e-12	3.23326e-12	1.15329e-12	2.08171e-13	7.46019e-15	2.1576e-13	5.74077e-13	9.06859e-13	1.11691e-12	1.17193e-12	1.08595e-12	9.00409e-13	6.66745e-13	4.33132e-13	2.36026e-13	9.64739e-14	2.02116e-14	6.29564e-16	2.30983e-14	6.95825e-14	1.22634e-13	1.68248e-13	1.97388e-13	2.06272e-13	1.95704e-13	1.69797e-13	1.34509e-13	9.61878e-14	6.04686e-14	3.15246e-14	1.17419e-14	1.74803e-15	6.9775e-16	6.71104e-15	1.73568e-14	3.00995e-14
630	1.55274e-10	1.53031e-10	1.46474e-10	1.36082e-10	1.22608e-10	1.06989e-10	9.02506e-11	7.34057e-11	5.73614e-11	4.28519e-11	3.03886e-11	2.02456e-11	1.24664e-11	6.90351e-12	3.26437e-12	1.17095e-12	2.15006e-13	6.73349e-15	2.10834e-13	5.67911e-13	9.01654e-13	1.11401e-12	1.17179e-12	1.08833e-12	9.04565e-13	6.71723e-13	4.37976e-13	2.40005e-13	9.91288e-14	2.14136e-14	5.29346e-16	2.20465e-14	6.80284e-14	1.21029e-13	1.66963e-13	1.96671e-13	2.06224e-13	1.96286e-13	1.70876e-13	1.35878e-13	9.7627e-14	6.1776e-14	3.25469e-14	1.23883e-14	1.99255e-15	5.73694e-16	6.29622e-15	1.67552e-14	2.94246e-14
630.5	1.55199e-10	1.52961e-10	1.46413e-10	1.36044e-10	1.22594e-10	1.07004e-10	9.02901e-11	7.34649e-11	5.74341e-11	4.29309e-11	3.04677e-11	2.0317e-11	1.25265e-11	6.94928e-12	3.29549e-12	1.18872e-12	2.21947e-13	6.0913e-15	2.05949e-13	5.61733e-13	8.96396e-13	1.11107e-12	1.17157e-12	1.09064e-12	9.08657e-13	6.76659e-13	4.42813e-13	2.44e-13	1.01812e-13	2.26501e-14	4.60384e-16	2.10165e-14	6.64829e-14	1.19418e-13	1.65665e-13	1.9593e-13	2.06148e-13	1.96843e-13	1.71933e-13	1.37233e-13	9.90627e-14	6.30899e-14	3.35823e-14	1.30509e-14	2.25434e-15	4.6534e-16	5.89318e-15	1.61611e-14	2.87515e-14
631	1.55121e-10	1.52887e-10	1.46356e-10	1.36003e-10	1.22583e-10	1.07019e-10	9.03296e-11	7.35241e-11	5.75069e-11	4.30101e-11	3.05457e-11	2.03887e-11	1.25864e-11	6.9952e-12	3.32675e-12	1.20662e-12	2.29002e-13	5.53427e-15	2.01108e-13	5.55559e-13	8.91128e-13	1.10803e-12	1.17131e-12	1.09287e-12	9.12725e-13	6.81585e-13	4.47662e-13	2.4801e-13	1.0453e-13	2.39221e-14	4.22785e-16	2.00083e-14	6.49471e-14	1.17804e-13	1.6435e-13	1.95169e-13	2.06049e-13	1.97379e-13	1.72974e-13	1.3858e-13	1.00499e-13	6.44095e-14	3.46298e-14	1.37297e-14	2.53344e-15	3.72804e-16	5.50263e-15	1.5574e-14	2.80795e-14
631.5	1.55042e-10	1.52813e-10	1.46292e-10	1.35963e-10	1.22566e-10	1.07029e-10	9.03649e-11	7.358e-11	5.75785e-11	4.30884e-11	3.06239e-11	2.04597e-11	1.26462e-11	7.04093e-12	3.35807e-12	1.22462e-12	2.36173e-13	5.06256e-15	1.96313e-13	5.49376e-13	8.85829e-13	1.10494e-12	1.17095e-12	1.09504e-12	9.16727e-13	6.86468e-13	4.52501e-13	2.5204e-13	1.07275e-13	2.52284e-14	4.16668e-16	1.90226e-14	6.34205e-14	1.16188e-13	1.6302e-13	1.94384e-13	2.05921e-13	1.97888e-13	1.73992e-13	1.39917e-13	1.0193e-13	6.57355e-14	3.56886e-14	1.44241e-14	2.8297e-15	2.96162e-16	5.12436e-15	1.49941e-14	2.74101e-14
632	1.5496e-10	1.52736e-10	1.46231e-10	1.35922e-10	1.22549e-10	1.07038e-10	9.04003e-11	7.36377e-11	5.76488e-11	4.31668e-11	3.07015e-11	2.05305e-11	1.27057e-11	7.0868e-12	3.38946e-12	1.24274e-12	2.4345e-13	4.6766e-15	1.91562e-13	5.43213e-13	8.80481e-13	1.10182e-12	1.17055e-12	1.09719e-12	9.20683e-13	6.91337e-13	4.57341e-13	2.56094e-13	1.10053e-13	2.65693e-14	4.4215e-16	1.80593e-14	6.19056e-14	1.14567e-13	1.61678e-13	1.93575e-13	2.05769e-13	1.98376e-13	1.74997e-13	1.41241e-13	1.03359e-13	6.70656e-14	3.67604e-14	1.51346e-14	3.14319e-15	2.35489e-16	4.75883e-15	1.44225e-14	2.67424e-14
632.5	1.54878e-10	1.52662e-10	1.46167e-10	1.35881e-10	1.22535e-10	1.07051e-10	9.04378e-11	7.36936e-11	5.77192e-11	4.32444e-11	3.07787e-11	2.06016e-11	1.27656e-11	7.1328e-12	3.42105e-12	1.26099e-12	2.50848e-13	4.37663e-15	1.86862e-13	5.37057e-13	8.75125e-13	1.09865e-12	1.17009e-12	1.09926e-12	9.24634e-13	6.9621e-13	4.62189e-13	2.6016e-13	1.1286e-13	2.79454e-14	4.99344e-16	1.71195e-14	6.04018e-14	1.12948e-13	1.60325e-13	1.92752e-13	2.05599e-13	1.98847e-13	1.75983e-13	1.42554e-13	1.04785e-13	6.84022e-14	3.78434e-14	1.5861e-14	3.47392e-15	1.9088e-16	4.40606e-15	1.38589e-14	2.60783e-14
633	1.54793e-10	1.52577e-10	1.461e-10	1.35831e-10	1.22512e-10	1.07056e-10	9.0467e-11	7.37463e-11	5.7787e-11	4.33192e-11	3.08546e-11	2.06714e-11	1.28248e-11	7.17844e-12	3.45255e-12	1.27929e-12	2.58345e-13	4.16265e-15	1.82205e-13	5.30897e-13	8.69701e-13	1.09537e-12	1.16953e-12	1.10123e-12	9.28475e-13	7.01019e-13	4.67025e-13	2.64241e-13	1.15694e-13	2.93549e-14	5.88288e-16	1.62024e-14	5.89074e-14	1.11322e-13	1.5895e-13	1.91898e-13	2.0539e-13	1.99278e-13	1.76942e-13	1.43853e-13	1.06206e-13	6.97413e-14	3.89359e-14	1.66024e-14	3.82155e-15	1.62383e-16	4.06612e-15	1.33033e-14	2.54156e-14
633.5	1.54707e-10	1.52497e-10	1.46033e-10	1.35788e-10	1.22493e-10	1.07063e-10	9.05003e-11	7.38006e-11	5.78562e-11	4.3396e-11	3.09307e-11	2.0742e-11	1.28843e-11	7.22454e-12	3.48426e-12	1.29778e-12	2.65962e-13	4.03562e-15	1.77599e-13	5.24747e-13	8.64271e-13	1.09209e-12	1.16893e-12	1.10321e-12	9.32331e-13	7.05814e-13	4.71857e-13	2.68343e-13	1.1856e-13	3.07992e-14	7.09153e-16	1.53091e-14	5.74262e-14	1.09698e-13	1.57569e-13	1.91034e-13	2.05168e-13	1.99701e-13	1.77889e-13	1.45144e-13	1.07627e-13	7.1087e-14	4.00415e-14	1.73596e-14	4.18639e-15	1.50089e-16	3.73956e-15	1.27565e-14	2.47571e-14
634	1.54622e-10	1.52416e-10	1.45965e-10	1.35741e-10	1.22473e-10	1.07071e-10	9.05336e-11	7.38533e-11	5.79242e-11	4.3472e-11	3.1007e-11	2.08123e-11	1.2944e-11	7.2706e-12	3.51601e-12	1.31635e-12	2.73697e-13	3.99549e-15	1.73045e-13	5.18609e-13	8.58836e-13	1.08875e-12	1.16832e-12	1.10512e-12	9.36117e-13	7.10608e-13	4.76705e-13	2.72465e-13	1.21456e-13	3.22783e-14	8.61966e-16	1.44398e-14	5.59577e-14	1.08076e-13	1.56178e-13	1.90147e-13	2.04923e-13	2.00097e-13	1.78817e-13	1.46423e-13	1.09044e-13	7.24353e-14	4.11576e-14	1.81318e-14	4.56825e-15	1.54053e-16	3.42634e-15	1.22188e-14	2.41029e-14
634.5	1.54533e-10	1.52332e-10	1.45898e-10	1.35694e-10	1.2245e-10	1.07075e-10	9.05649e-11	7.39061e-11	5.79923e-11	4.35462e-11	3.10828e-11	2.08819e-11	1.30032e-11	7.31644e-12	3.54789e-12	1.33506e-12	2.81533e-13	4.04241e-15	1.68539e-13	5.12484e-13	8.53356e-13	1.08538e-12	1.16759e-12	1.10696e-12	9.39875e-13	7.15369e-13	4.81537e-13	2.76599e-13	1.2438e-13	3.37909e-14	1.04682e-15	1.35944e-14	5.45004e-14	1.06451e-13	1.54771e-13	1.89239e-13	2.04654e-13	2.00466e-13	1.79726e-13	1.47686e-13	1.10454e-13	7.37887e-14	4.22834e-14	1.89191e-14	4.96707e-15	1.74317e-16	3.12651e-15	1.16901e-14	2.34515e-14
635	1.54444e-10	1.52251e-10	1.45828e-10	1.35644e-10	1.22428e-10	1.07078e-10	9.05941e-11	7.39571e-11	5.80591e-11	4.36214e-11	3.1158e-11	2.09517e-11	1.30626e-11	7.36258e-12	3.57981e-12	1.35385e-12	2.89488e-13	4.17676e-15	1.64085e-13	5.06361e-13	8.47852e-13	1.08193e-12	1.16681e-12	1.10874e-12	9.43583e-13	7.20095e-13	4.86362e-13	2.80744e-13	1.27333e-13	3.53378e-14	1.26375e-15	1.27735e-14	5.30567e-14	1.04826e-13	1.53356e-13	1.88313e-13	2.04357e-13	2.00817e-13	1.80613e-13	1.4894e-13	1.11861e-13	7.5145e-14	4.342e-14	1.9721e-14	5.3827e-15	2.10931e-16	2.84034e-15	1.11707e-14	2.2805e-14
635.5	1.54351e-10	1.52163e-10	1.45754e-10	1.35591e-10	1.224e-10	1.0708e-10	9.06212e-11	7.40065e-11	5.81233e-11	4.36948e-11	3.12327e-11	2.10208e-11	1.31217e-11	7.4085e-12	3.61177e-12	1.37275e-12	2.9755e-13	4.39876e-15	1.59676e-13	5.00253e-13	8.42306e-13	1.07843e-12	1.16598e-12	1.11045e-12	9.47218e-13	7.24803e-13	4.91191e-13	2.84905e-13	1.30314e-13	3.69182e-14	1.51283e-15	1.19768e-14	5.1625e-14	1.032e-13	1.51929e-13	1.87361e-13	2.04038e-13	2.01136e-13	1.81481e-13	1.50179e-13	1.13264e-13	7.6505e-14	4.45656e-14	2.05376e-14	5.815e-15	2.63943e-16	2.56797e-15	1.06608e-14	2.21621e-14
636	1.54259e-10	1.52076e-10	1.4568e-10	1.35541e-10	1.22374e-10	1.0708e-10	9.06484e-11	7.4056e-11	5.81889e-11	4.37683e-11	3.13076e-11	2.10897e-11	1.31807e-11	7.45453e-12	3.64385e-12	1.39178e-12	3.05724e-13	4.70869e-15	1.55321e-13	4.94151e-13	8.36758e-13	1.07488e-12	1.16509e-12	1.11212e-12	9.50846e-13	7.29474e-13	4.9601e-13	2.89088e-13	1.33321e-13	3.85319e-14	1.79411e-15	1.1205e-14	5.02077e-14	1.01576e-13	1.50491e-13	1.86393e-13	2.03695e-13	2.01437e-13	1.82331e-13	1.51405e-13	1.14659e-13	7.78664e-14	4.57225e-14	2.13688e-14	6.26397e-15	3.33388e-16	2.30951e-15	1.01606e-14	2.15239e-14
636.5	1.54163e-10	1.51985e-10	1.45603e-10	1.35485e-10	1.22346e-10	1.0708e-10	9.06734e-11	7.4102e-11	5.82505e-11	4.38399e-11	3.13812e-11	2.11587e-11	1.32395e-11	7.50032e-12	3.67595e-12	1.41091e-12	3.14e-13	5.1067e-15	1.51018e-13	4.88056e-13	8.3117e-13	1.07127e-12	1.1641e-12	1.11368e-12	9.54399e-13	7.34125e-13	5.00818e-13	2.93272e-13	1.36355e-13	4.01791e-14	2.10771e-15	1.0458e-14	4.88023e-14	9.99517e-14	1.49039e-13	1.85409e-13	2.03325e-13	2.01711e-13	1.83156e-13	1.52616e-13	1.16051e-13	7.92301e-14	4.68867e-14	2.22137e-14	6.72961e-15	4.19286e-16	2.06505e-15	9.6703e-15	2.08906e-14
637	1.54067e-10	1.51894e-10	1.45526e-10	1.35428e-10	1.22315e-10	1.07078e-10	9.06985e-11	7.41498e-11	5.8315e-11	4.39117e-11	3.14543e-11	2.12271e-11	1.32981e-11	7.5464e-12	3.70817e-12	1.43011e-12	3.22396e-13	5.59307e-15	1.46768e-13	4.81981e-13	8.25563e-13	1.06763e-12	1.16308e-12	1.11522e-12	9.579e-13	7.38737e-13	5.05627e-13	2.97475e-13	1.39415e-13	4.18591e-14	2.45358e-15	9.73621e-15	4.74122e-14	9.83309e-14	1.47581e-13	1.84404e-13	2.02936e-13	2.01962e-13	1.83963e-13	1.53815e-13	1.17436e-13	8.05972e-14	4.80607e-14	2.30728e-14	7.21174e-15	5.21675e-16	1.83489e-15	9.19031e-15	2.02628e-14
637.5	1.53968e-10	1.51799e-10	1.45445e-10	1.35369e-10	1.22284e-10	1.07073e-10	9.07215e-11	7.41942e-11	5.83754e-11	4.39825e-11	3.15268e-11	2.12951e-11	1.33564e-11	7.59224e-12	3.74042e-12	1.44944e-12	3.30895e-13	6.16794e-15	1.42567e-13	4.75905e-13	8.19917e-13	1.06392e-12	1.16198e-12	1.11668e-12	9.61369e-13	7.43327e-13	5.10423e-13	3.01689e-13	1.42498e-13	4.35723e-14	2.83172e-15	9.04003e-15	4.60363e-14	9.67097e-14	1.4611e-13	1.83379e-13	2.02521e-13	2.0219e-13	1.84748e-13	1.54996e-13	1.18812e-13	8.19634e-14	4.92425e-14	2.39453e-14	7.71028e-15	6.4056e-16	1.61897e-15	8.72047e-15	1.96399e-14
638	1.53872e-10	1.51709e-10	1.45368e-10	1.35313e-10	1.22253e-10	1.07071e-10	9.07444e-11	7.42403e-11	5.84386e-11	4.40545e-11	3.16002e-11	2.13639e-11	1.34153e-11	7.63836e-12	3.77277e-12	1.46893e-12	3.39508e-13	6.83188e-15	1.38424e-13	4.69872e-13	8.14273e-13	1.06021e-12	1.16086e-12	1.11812e-12	9.64806e-13	7.47911e-13	5.15229e-13	3.05921e-13	1.45616e-13	4.5319e-14	3.24235e-15	8.3697e-15	4.46766e-14	9.50955e-14	1.44634e-13	1.82339e-13	2.02088e-13	2.02395e-13	1.8552e-13	1.56167e-13	1.20185e-13	8.33336e-14	5.04348e-14	2.48325e-14	8.22527e-15	7.75979e-16	1.41762e-15	8.26171e-15	1.90239e-14
638.5	1.53773e-10	1.51611e-10	1.45288e-10	1.35254e-10	1.22219e-10	1.07066e-10	9.07674e-11	7.42848e-11	5.84992e-11	4.41245e-11	3.16723e-11	2.14314e-11	1.34738e-11	7.6844e-12	3.80522e-12	1.48847e-12	3.48233e-13	7.58473e-15	1.34335e-13	4.63831e-13	8.08612e-13	1.05643e-12	1.15966e-12	1.11949e-12	9.68166e-13	7.52454e-13	5.2002e-13	3.10163e-13	1.48754e-13	4.70977e-14	3.68528e-15	7.7252e-15	4.33311e-14	9.34824e-14	1.4315e-13	1.8128e-13	2.01628e-13	2.02577e-13	1.86264e-13	1.57322e-13	1.21549e-13	8.47052e-14	5.16345e-14	2.57324e-14	8.75629e-15	9.27897e-16	1.23081e-15	7.81376e-15	1.84132e-14
639	1.5367e-10	1.51513e-10	1.45204e-10	1.35192e-10	1.22183e-10	1.07058e-10	9.07862e-11	7.43276e-11	5.85585e-11	4.41937e-11	3.17439e-11	2.14986e-11	1.35319e-11	7.73019e-12	3.83769e-12	1.5081e-12	3.57059e-13	8.42655e-15	1.30299e-13	4.57804e-13	8.02897e-13	1.05257e-12	1.15838e-12	1.12078e-12	9.71494e-13	7.56955e-13	5.24783e-13	3.14405e-13	1.51918e-13	4.89091e-14	4.16054e-15	7.10657e-15	4.2001e-14	9.18713e-14	1.41651e-13	1.80202e-13	2.01145e-13	2.02731e-13	1.86986e-13	1.58464e-13	1.22905e-13	8.60756e-14	5.28409e-14	2.66453e-14	9.30336e-15	1.09635e-15	1.05864e-15	7.37666e-15	1.78086e-14
639.5	1.53568e-10	1.51415e-10	1.45118e-10	1.35129e-10	1.22146e-10	1.07051e-10	9.0805e-11	7.43704e-11	5.86179e-11	4.42619e-11	3.18149e-11	2.1566e-11	1.359e-11	7.77625e-12	3.87026e-12	1.52788e-12	3.65999e-13	9.35772e-15	1.26316e-13	4.51804e-13	7.97187e-13	1.0487e-12	1.15707e-12	1.12202e-12	9.74765e-13	7.6143e-13	5.29554e-13	3.18669e-13	1.55107e-13	5.07528e-14	4.66831e-15	6.51448e-15	4.06865e-14	9.0263e-14	1.40149e-13	1.7911e-13	2.00641e-13	2.02866e-13	1.8769e-13	1.59588e-13	1.24254e-13	8.7446e-14	5.40555e-14	2.75708e-14	9.86643e-15	1.28133e-15	9.01281e-16	6.95072e-15	1.72104e-14
640	1.53465e-10	1.51318e-10	1.45034e-10	1.35067e-10	1.22112e-10	1.07043e-10	9.08239e-11	7.44132e-11	5.86773e-11	4.43313e-11	3.1886e-11	2.16332e-11	1.36483e-11	7.82222e-12	3.90292e-12	1.54775e-12	3.75042e-13	1.03786e-14	1.22394e-13	4.4582e-13	7.91462e-13	1.04477e-12	1.15569e-12	1.12321e-12	9.78003e-13	7.65879e-13	5.34318e-13	3.22946e-13	1.58322e-13	5.26284e-14	5.20847e-15	5.94881e-15	3.93895e-14	8.86605e-14	1.3864e-13	1.78e-13	2.00115e-13	2.02978e-13	1.88378e-13	1.60698e-13	1.25597e-13	8.88178e-14	5.52777e-14	2.85095e-14	1.04455e-14	1.48279e-15	7.58822e-16	6.53657e-15	1.66196e-14
640.5	1.53356e-10	1.51217e-10	1.44947e-10	1.35002e-10	1.22073e-10	1.07034e-10	9.08406e-11	7.44526e-11	5.87341e-11	4.43987e-11	3.19566e-11	2.17e-11	1.37063e-11	7.8681e-12	3.93559e-12	1.56769e-12	3.84202e-13	1.14892e-14	1.18525e-13	4.39835e-13	7.85706e-13	1.04078e-12	1.15425e-12	1.12432e-12	9.81183e-13	7.703e-13	5.39064e-13	3.27228e-13	1.61559e-13	5.45356e-14	5.78096e-15	5.40966e-15	3.81083e-14	8.70623e-14	1.3712e-13	1.76872e-13	1.99563e-13	2.03063e-13	1.89038e-13	1.61789e-13	1.26932e-13	9.01883e-14	5.65054e-14	2.94605e-14	1.104e-14	1.70079e-15	6.31321e-16	6.13366e-15	1.60354e-14
641	1.5325e-10	1.51112e-10	1.44861e-10	1.34934e-10	1.22034e-10	1.07021e-10	9.08573e-11	7.44921e-11	5.87909e-11	4.44662e-11	3.20265e-11	2.17666e-11	1.37642e-11	7.91407e-12	3.96835e-12	1.58778e-12	3.93459e-13	1.26897e-14	1.14712e-13	4.3389e-13	7.79938e-13	1.03676e-12	1.15274e-12	1.12541e-12	9.84306e-13	7.74676e-13	5.43814e-13	3.31513e-13	1.6482e-13	5.64755e-14	6.38587e-15	4.89745e-15	3.68443e-14	8.54693e-14	1.35597e-13	1.75728e-13	1.98994e-13	2.03123e-13	1.89679e-13	1.6287e-13	1.28257e-13	9.15609e-14	5.77418e-14	3.04236e-14	1.16504e-14	1.93522e-15	5.18908e-16	5.74275e-15	1.54586e-14
641.5	1.5314e-10	1.51008e-10	1.44767e-10	1.34865e-10	1.21992e-10	1.07009e-10	9.0872e-11	7.45298e-11	5.88464e-11	4.45318e-11	3.20959e-11	2.18323e-11	1.38217e-11	7.95994e-12	4.00111e-12	1.6079e-12	4.02828e-13	1.39798e-14	1.10956e-13	4.27947e-13	7.74141e-13	1.03269e-12	1.15117e-12	1.12639e-12	9.8737e-13	7.79022e-13	5.4853e-13	3.35807e-13	1.68105e-13	5.84454e-14	7.02312e-15	4.41205e-15	3.55967e-14	8.38803e-14	1.34063e-13	1.74566e-13	1.98399e-13	2.03161e-13	1.90296e-13	1.63931e-13	1.29572e-13	9.29287e-14	5.89834e-14	3.13986e-14	1.22758e-14	2.18605e-15	4.21629e-16	5.36377e-15	1.48892e-14
642	1.53031e-10	1.50904e-10	1.44677e-10	1.34797e-10	1.21947e-10	1.06994e-10	9.08866e-11	7.45676e-11	5.8902e-11	4.45974e-11	3.21655e-11	2.18983e-11	1.38794e-11	8.00571e-12	4.03395e-12	1.62817e-12	4.12306e-13	1.53603e-14	1.07261e-13	4.22036e-13	7.68334e-13	1.02858e-12	1.14956e-12	1.12733e-12	9.90399e-13	7.83339e-13	5.53248e-13	3.40118e-13	1.71412e-13	6.04477e-14	7.69272e-15	3.95403e-15	3.43669e-14	8.22962e-14	1.32526e-13	1.73392e-13	1.97783e-13	2.03175e-13	1.90893e-13	1.64976e-13	1.30879e-13	9.42975e-14	6.0231e-14	3.23855e-14	1.29167e-14	2.45335e-15	3.39586e-16	4.99689e-15	1.43275e-14
642.5	1.52918e-10	1.508e-10	1.44587e-10	1.34729e-10	1.21905e-10	1.06982e-10	9.08992e-11	7.46054e-11	5.89563e-11	4.46632e-11	3.22344e-11	2.19644e-11	1.39367e-11	8.05174e-12	4.06696e-12	1.64854e-12	4.21891e-13	1.6831e-14	1.03622e-13	4.16141e-13	7.62518e-13	1.02445e-12	1.14789e-12	1.12824e-12	9.9339e-13	7.87644e-13	5.57956e-13	3.44429e-13	1.74743e-13	6.24799e-14	8.3946e-15	3.5233e-15	3.31551e-14	8.07198e-14	1.30985e-13	1.72203e-13	1.97151e-13	2.0317e-13	1.9147e-13	1.66005e-13	1.32178e-13	9.56643e-14	6.14837e-14	3.33841e-14	1.35728e-14	2.73703e-15	2.7286e-16	4.64248e-15	1.37743e-14
643	1.52806e-10	1.50688e-10	1.44494e-10	1.34654e-10	1.2186e-10	1.06965e-10	9.09097e-11	7.46397e-11	5.90106e-11	4.47281e-11	3.23028e-11	2.20298e-11	1.39939e-11	8.09748e-12	4.09987e-12	1.66901e-12	4.31579e-13	1.8392e-14	1.00041e-13	4.10261e-13	7.56676e-13	1.02026e-12	1.14615e-12	1.12904e-12	9.96323e-13	7.91899e-13	5.62652e-13	3.48755e-13	1.78094e-13	6.45431e-14	9.12872e-15	3.12004e-15	3.1961e-14	7.91498e-14	1.29434e-13	1.70998e-13	1.9649e-13	2.03137e-13	1.92026e-13	1.67017e-13	1.33466e-13	9.70287e-14	6.27422e-14	3.4393e-14	1.42436e-14	3.03697e-15	2.21493e-16	4.30041e-15	1.32288e-14
643.5	1.52697e-10	1.50584e-10	1.44401e-10	1.34586e-10	1.21818e-10	1.0695e-10	9.09243e-11	7.46775e-11	5.9065e-11	4.4793e-11	3.23713e-11	2.20953e-11	1.40517e-11	8.14348e-12	4.13304e-12	1.68958e-12	4.41387e-13	2.00443e-14	9.65228e-14	4.04418e-13	7.50844e-13	1.01606e-12	1.14441e-12	1.12985e-12	9.99217e-13	7.96141e-13	5.67349e-13	3.53086e-13	1.81472e-13	6.66392e-14	9.89532e-15	2.74448e-15	3.07865e-14	7.75872e-14	1.27885e-13	1.69781e-13	1.95817e-13	2.03086e-13	1.92562e-13	1.68016e-13	1.34747e-13	9.83943e-14	6.40074e-14	3.54152e-14	1.493e-14	3.35336e-15	1.85567e-16	3.97118e-15	1.26926e-14
644	1.52581e-10	1.50473e-10	1.44305e-10	1.34509e-10	1.21767e-10	1.0693e-10	9.09327e-11	7.47102e-11	5.91167e-11	4.48559e-11	3.24384e-11	2.216e-11	1.41085e-11	8.18936e-12	4.16601e-12	1.71025e-12	4.51284e-13	2.17861e-14	9.30593e-14	3.98584e-13	7.44972e-13	1.01177e-12	1.14254e-12	1.13052e-12	1.00205e-12	8.00313e-13	5.72005e-13	3.57413e-13	1.84863e-13	6.87622e-14	1.0694e-14	2.39651e-15	2.96292e-14	7.60291e-14	1.26325e-13	1.68543e-13	1.95115e-13	2.03007e-13	1.93072e-13	1.68993e-13	1.36013e-13	9.97539e-14	6.52755e-14	3.6446e-14	1.56304e-14	3.68579e-15	1.65109e-16	3.65452e-15	1.21641e-14
644.5	1.52461e-10	1.50359e-10	1.44205e-10	1.34434e-10	1.21719e-10	1.0691e-10	9.09411e-11	7.47429e-11	5.91684e-11	4.4919e-11	3.25057e-11	2.22249e-11	1.41654e-11	8.23512e-12	4.19923e-12	1.73097e-12	4.61286e-13	2.36189e-14	8.96582e-14	3.92772e-13	7.39095e-13	1.00744e-12	1.14064e-12	1.13118e-12	1.00482e-12	8.0447e-13	5.7666e-13	3.61751e-13	1.88283e-13	7.09169e-14	1.15247e-14	2.07654e-15	2.84912e-14	7.44801e-14	1.24764e-13	1.67294e-13	1.94397e-13	2.02904e-13	1.93562e-13	1.69953e-13	1.37268e-13	1.01109e-13	6.65488e-14	3.74878e-14	1.63452e-14	4.03441e-15	1.60188e-16	3.35089e-15	1.16447e-14
645	1.52346e-10	1.50248e-10	1.44109e-10	1.34357e-10	1.21672e-10	1.06891e-10	9.09494e-11	7.47756e-11	5.92189e-11	4.49811e-11	3.25724e-11	2.2289e-11	1.42223e-11	8.28095e-12	4.23243e-12	1.75182e-12	4.714e-13	2.55423e-14	8.63177e-14	3.8699e-13	7.33213e-13	1.00311e-12	1.13868e-12	1.13177e-12	1.00756e-12	8.08593e-13	5.813e-13	3.661e-13	1.91717e-13	7.31004e-14	1.23874e-14	1.78464e-15	2.73728e-14	7.2939e-14	1.232e-13	1.66035e-13	1.9366e-13	2.02782e-13	1.9403e-13	1.70899e-13	1.38516e-13	1.02464e-13	6.78266e-14	3.85398e-14	1.70746e-14	4.39916e-15	1.70848e-16	3.06034e-15	1.1135e-14
645.5	1.52226e-10	1.50134e-10	1.44009e-10	1.3428e-10	1.21619e-10	1.06869e-10	9.09557e-11	7.48066e-11	5.92693e-11	4.50433e-11	3.26385e-11	2.23532e-11	1.42791e-11	8.32664e-12	4.2656e-12	1.77276e-12	4.81615e-13	2.75569e-14	8.30367e-14	3.81224e-13	7.27311e-13	9.98711e-13	1.13666e-12	1.1323e-12	1.01023e-12	8.12681e-13	5.85922e-13	3.7045e-13	1.95173e-13	7.5313e-14	1.32822e-14	1.52083e-15	2.62736e-14	7.14052e-14	1.2163e-13	1.64759e-13	1.92899e-13	2.02633e-13	1.94473e-13	1.71826e-13	1.39753e-13	1.03815e-13	6.91067e-14	3.96023e-14	1.7818e-14	4.77991e-15	1.97124e-16	2.78298e-15	1.06341e-14
646	1.52107e-10	1.5002e-10	1.4391e-10	1.34202e-10	1.21571e-10	1.06849e-10	9.09641e-11	7.48393e-11	5.93198e-11	4.51056e-11	3.27047e-11	2.24176e-11	1.43357e-11	8.37259e-12	4.29903e-12	1.79382e-12	4.91949e-13	2.96627e-14	7.98215e-14	3.755e-13	7.21406e-13	9.94306e-13	1.13464e-12	1.13279e-12	1.01288e-12	8.16752e-13	5.90541e-13	3.74809e-13	1.98651e-13	7.75568e-14	1.42092e-14	1.28538e-15	2.51953e-14	6.98828e-14	1.2006e-13	1.63474e-13	1.92123e-13	2.02465e-13	1.94904e-13	1.72739e-13	1.40981e-13	1.05165e-13	7.03931e-14	4.06743e-14	1.85759e-14	5.17678e-15	2.39051e-16	2.51913e-15	1.01431e-14
646.5	1.51988e-10	1.49906e-10	1.4381e-10	1.34125e-10	1.21518e-10	1.06827e-10	9.09683e-11	7.48686e-11	5.9369e-11	4.51669e-11	3.2771e-11	2.24812e-11	1.43923e-11	8.41841e-12	4.33241e-12	1.81497e-12	5.02377e-13	3.18588e-14	7.66655e-14	3.69786e-13	7.15501e-13	9.89829e-13	1.13253e-12	1.13324e-12	1.01548e-12	8.20786e-13	5.95141e-13	3.79167e-13	2.02148e-13	7.98307e-14	1.51677e-14	1.07825e-15	2.41363e-14	6.83691e-14	1.18487e-13	1.62174e-13	1.91324e-13	2.02279e-13	1.95308e-13	1.73628e-13	1.42194e-13	1.06507e-13	7.1682e-14	4.17561e-14	1.93473e-14	5.58946e-15	2.96661e-16	2.26861e-15	9.66184e-15
647	1.51866e-10	1.49789e-10	1.43704e-10	1.34042e-10	1.21465e-10	1.06802e-10	9.09725e-11	7.4898e-11	5.94169e-11	4.52262e-11	3.28352e-11	2.25445e-11	1.44484e-11	8.46389e-12	4.36586e-12	1.83616e-12	5.12897e-13	3.4146e-14	7.35699e-14	3.64099e-13	7.09561e-13	9.85326e-13	1.13034e-12	1.13357e-12	1.01801e-12	8.24765e-13	5.99708e-13	3.83522e-13	2.05665e-13	8.21297e-14	1.61581e-14	8.99601e-16	2.30972e-14	6.68621e-14	1.1691e-13	1.60861e-13	1.90507e-13	2.0206e-13	1.95686e-13	1.74502e-13	1.43394e-13	1.07845e-13	7.29726e-14	4.2846e-14	2.01321e-14	6.01769e-15	3.69956e-16	2.03166e-15	9.19031e-15
647.5	1.51743e-10	1.49668e-10	1.43602e-10	1.33961e-10	1.21409e-10	1.06775e-10	9.09746e-11	7.49256e-11	5.94634e-11	4.52856e-11	3.29003e-11	2.26074e-11	1.45047e-11	8.50962e-12	4.39926e-12	1.85746e-12	5.23528e-13	3.65241e-14	7.05391e-14	3.58443e-13	7.03623e-13	9.80799e-13	1.12813e-12	1.13389e-12	1.02049e-12	8.28705e-13	6.04282e-13	3.87891e-13	2.09199e-13	8.44578e-14	1.71803e-14	7.49549e-16	2.20785e-14	6.53657e-14	1.15329e-13	1.59536e-13	1.89671e-13	2.01823e-13	1.96042e-13	1.75356e-13	1.44584e-13	1.09179e-13	7.4266e-14	4.39461e-14	2.09305e-14	6.4619e-15	4.58976e-16	1.80851e-15	8.72911e-15
648	1.51618e-10	1.49551e-10	1.43496e-10	1.33878e-10	1.21353e-10	1.06751e-10	9.09788e-11	7.49532e-11	5.95114e-11	4.53461e-11	3.29648e-11	2.26704e-11	1.4561e-11	8.55539e-12	4.43282e-12	1.87888e-12	5.34269e-13	3.89942e-14	6.75709e-14	3.52817e-13	6.97686e-13	9.76225e-13	1.12585e-12	1.13415e-12	1.02294e-12	8.32626e-13	6.08822e-13	3.92256e-13	2.1275e-13	8.6816e-14	1.82339e-14	6.28174e-16	2.10814e-14	6.38793e-14	1.13752e-13	1.58205e-13	1.88817e-13	2.01567e-13	1.96381e-13	1.76194e-13	1.45761e-13	1.1051e-13	7.55631e-14	4.50547e-14	2.1742e-14	6.92166e-15	5.63729e-16	1.59915e-15	8.27828e-15
648.5	1.51492e-10	1.49431e-10	1.4339e-10	1.33792e-10	1.21297e-10	1.06721e-10	9.09788e-11	7.49791e-11	5.95566e-11	4.54036e-11	3.30286e-11	2.27326e-11	1.46167e-11	8.60082e-12	4.46632e-12	1.90033e-12	5.45105e-13	4.15547e-14	6.46651e-14	3.47208e-13	6.91735e-13	9.71606e-13	1.12352e-12	1.13433e-12	1.0253e-12	8.36508e-13	6.13352e-13	3.96625e-13	2.16317e-13	8.92011e-14	1.93188e-14	5.35538e-16	2.01048e-14	6.24037e-14	1.12171e-13	1.56856e-13	1.8794e-13	2.01284e-13	1.96693e-13	1.77011e-13	1.46926e-13	1.11833e-13	7.68599e-14	4.61711e-14	2.25663e-14	7.3969e-15	6.84211e-16	1.40369e-15	7.83791e-15
649	1.51367e-10	1.49307e-10	1.43281e-10	1.33709e-10	1.21238e-10	1.06694e-10	9.09788e-11	7.5005e-11	5.96019e-11	4.54611e-11	3.30918e-11	2.2795e-11	1.46724e-11	8.64649e-12	4.49997e-12	1.92194e-12	5.56045e-13	4.42069e-14	6.18244e-14	3.41633e-13	6.85772e-13	9.66963e-13	1.12114e-12	1.13446e-12	1.02764e-12	8.4035e-13	6.1786e-13	4.00996e-13	2.19902e-13	9.16136e-14	2.04353e-14	4.71748e-16	1.91496e-14	6.09383e-14	1.10589e-13	1.55496e-13	1.87047e-13	2.00979e-13	1.96988e-13	1.77812e-13	1.48078e-13	1.13151e-13	7.8161e-14	4.72955e-14	2.3404e-14	7.88751e-15	8.20427e-16	1.22228e-15	7.40832e-15
649.5	1.51234e-10	1.49183e-10	1.43173e-10	1.3362e-10	1.21177e-10	1.06662e-10	9.09788e-11	7.50291e-11	5.96458e-11	4.55187e-11	3.31543e-11	2.2857e-11	1.47279e-11	8.69201e-12	4.53357e-12	1.94357e-12	5.67074e-13	4.69483e-14	5.90459e-14	3.36086e-13	6.79798e-13	9.62277e-13	1.11869e-12	1.13451e-12	1.02989e-12	8.44131e-13	6.22343e-13	4.05359e-13	2.23506e-13	9.40524e-14	2.15829e-14	4.36868e-16	1.82159e-14	5.9484e-14	1.09006e-13	1.54127e-13	1.86136e-13	2.0065e-13	1.97256e-13	1.78591e-13	1.49214e-13	1.14462e-13	7.94621e-14	4.84273e-14	2.42538e-14	8.39325e-15	9.72367e-16	1.05499e-15	6.98956e-15
650	1.51109e-10	1.49063e-10	1.43064e-10	1.33533e-10	1.21121e-10	1.06635e-10	9.09788e-11	7.50551e-11	5.96898e-11	4.55764e-11	3.32177e-11	2.29192e-11	1.47836e-11	8.73756e-12	4.5673e-12	1.96535e-12	5.78229e-13	4.9784e-14	5.63352e-14	3.30583e-13	6.73845e-13	9.57569e-13	1.11622e-12	1.13457e-12	1.03214e-12	8.4791e-13	6.2683e-13	4.09732e-13	2.27128e-13	9.65206e-14	2.27625e-14	4.31003e-16	1.73041e-14	5.80417e-14	1.07426e-13	1.52753e-13	1.85212e-13	2.00309e-13	1.9751e-13	1.79358e-13	1.50342e-13	1.15768e-13	8.07644e-14	4.9569e-14	2.51166e-14	8.91456e-15	1.14004e-15	9.01966e-16	6.58203e-15
650.5	1.50977e-10	1.48933e-10	1.42952e-10	1.33444e-10	1.21057e-10	1.06601e-10	9.09746e-11	7.50758e-11	5.97324e-11	4.56321e-11	3.32797e-11	2.29805e-11	1.48388e-11	8.78294e-12	4.60098e-12	1.98715e-12	5.89454e-13	5.27084e-14	5.36859e-14	3.25087e-13	6.67867e-13	9.52818e-13	1.11368e-12	1.13451e-12	1.03428e-12	8.51628e-13	6.31277e-13	4.14095e-13	2.3076e-13	9.90125e-14	2.39718e-14	4.54151e-16	1.64138e-14	5.66096e-14	1.05842e-13	1.5136e-13	1.8426e-13	1.99936e-13	1.97733e-13	1.80094e-13	1.5145e-13	1.17066e-13	8.20673e-14	5.07154e-14	2.59908e-14	9.45061e-15	1.3234e-15	7.63203e-16	6.18557e-15
651	1.50848e-10	1.48809e-10	1.4284e-10	1.33355e-10	1.20996e-10	1.06569e-10	9.09725e-11	7.51e-11	5.97751e-11	4.56878e-11	3.33419e-11	2.30415e-11	1.48943e-11	8.82856e-12	4.63479e-12	2.00909e-12	6.008e-13	5.5725e-14	5.11034e-14	3.19639e-13	6.61896e-13	9.48047e-13	1.11112e-12	1.13444e-12	1.03643e-12	8.55323e-13	6.35711e-13	4.18466e-13	2.34412e-13	1.01534e-13	2.52133e-14	5.06419e-16	1.55464e-14	5.51912e-14	1.04263e-13	1.49965e-13	1.83299e-13	1.99549e-13	1.97938e-13	1.80821e-13	1.52553e-13	1.18361e-13	8.3372e-14	5.18704e-14	2.68782e-14	1.00018e-14	1.52247e-15	6.38852e-16	5.80069e-15
651.5	1.50713e-10	1.48683e-10	1.42728e-10	1.33263e-10	1.20932e-10	1.06537e-10	9.09662e-11	7.51208e-11	5.98177e-11	4.57425e-11	3.34026e-11	2.31026e-11	1.49493e-11	8.87401e-12	4.66853e-12	2.03109e-12	6.12252e-13	5.88329e-14	4.8587e-14	3.14217e-13	6.55919e-13	9.43235e-13	1.10846e-12	1.13428e-12	1.03851e-12	8.58974e-13	6.40118e-13	4.22834e-13	2.38078e-13	1.04081e-13	2.6485e-14	5.87841e-16	1.47008e-14	5.37849e-14	1.02683e-13	1.48556e-13	1.82322e-13	1.99136e-13	1.98121e-13	1.81526e-13	1.53635e-13	1.19647e-13	8.46759e-14	5.30322e-14	2.77767e-14	1.05677e-14	1.73716e-15	5.28932e-16	5.42725e-15
652	1.50581e-10	1.48556e-10	1.42613e-10	1.33174e-10	1.20868e-10	1.06503e-10	9.0962e-11	7.51415e-11	5.98591e-11	4.57973e-11	3.34642e-11	2.31633e-11	1.50044e-11	8.91928e-12	4.7024e-12	2.05319e-12	6.23792e-13	6.20326e-14	4.6136e-14	3.08823e-13	6.49935e-13	9.38404e-13	1.10581e-12	1.13407e-12	1.04052e-12	8.62601e-13	6.44525e-13	4.27209e-13	2.41758e-13	1.06652e-13	2.77869e-14	6.98458e-16	1.38781e-14	5.23902e-14	1.01107e-13	1.47143e-13	1.81326e-13	1.98706e-13	1.9828e-13	1.82213e-13	1.54707e-13	1.20926e-13	8.59805e-14	5.42001e-14	2.86867e-14	1.11483e-14	1.96757e-15	4.33561e-16	5.06559e-15
652.5	1.50446e-10	1.48423e-10	1.42498e-10	1.33079e-10	1.20801e-10	1.06466e-10	9.09557e-11	7.51606e-11	5.98991e-11	4.58511e-11	3.35243e-11	2.32236e-11	1.50588e-11	8.96458e-12	4.73631e-12	2.07534e-12	6.35419e-13	6.53206e-14	4.37512e-14	3.03466e-13	6.43947e-13	9.33512e-13	1.10306e-12	1.13381e-12	1.04249e-12	8.66164e-13	6.48888e-13	4.31569e-13	2.45454e-13	1.0925e-13	2.91199e-14	8.3832e-16	1.30783e-14	5.10094e-14	9.95291e-14	1.45717e-13	1.8031e-13	1.98249e-13	1.98418e-13	1.82877e-13	1.55761e-13	1.22197e-13	8.72831e-14	5.53732e-14	2.96081e-14	1.17436e-14	2.21345e-15	3.52761e-16	4.71585e-15
653	1.50314e-10	1.48296e-10	1.42384e-10	1.32987e-10	1.20737e-10	1.06431e-10	9.09515e-11	7.51813e-11	5.99391e-11	4.59061e-11	3.35854e-11	2.32841e-11	1.5114e-11	9.01011e-12	4.77024e-12	2.09764e-12	6.47172e-13	6.87037e-14	4.14343e-14	2.98147e-13	6.3797e-13	9.28646e-13	1.1003e-12	1.1335e-12	1.04443e-12	8.69721e-13	6.53251e-13	4.35933e-13	2.49167e-13	1.11874e-13	3.04832e-14	1.00747e-15	1.23016e-14	4.96421e-14	9.7958e-14	1.44288e-13	1.79283e-13	1.97779e-13	1.98541e-13	1.83527e-13	1.56809e-13	1.23461e-13	8.8587e-14	5.65549e-14	3.05408e-14	1.23532e-14	2.47503e-15	2.86642e-16	4.37824e-15
653.5	1.50176e-10	1.48163e-10	1.42266e-10	1.32889e-10	1.20667e-10	1.06392e-10	9.09411e-11	7.51986e-11	5.99777e-11	4.59579e-11	3.36442e-11	2.33437e-11	1.51681e-11	9.05524e-12	4.80419e-12	2.11992e-12	6.59007e-13	7.21739e-14	3.91823e-14	2.92853e-13	6.31975e-13	9.23698e-13	1.09744e-12	1.1331e-12	1.04629e-12	8.73213e-13	6.57567e-13	4.40281e-13	2.52883e-13	1.1452e-13	3.18765e-14	1.20587e-15	1.15476e-14	4.8287e-14	9.63851e-14	1.42847e-13	1.78238e-13	1.97279e-13	1.98632e-13	1.84149e-13	1.5783e-13	1.24715e-13	8.98876e-14	5.77391e-14	3.1484e-14	1.29769e-14	2.75201e-15	2.35201e-16	4.05257e-15
654	1.50038e-10	1.48033e-10	1.42151e-10	1.32798e-10	1.20604e-10	1.06356e-10	9.09348e-11	7.52177e-11	6.00164e-11	4.60108e-11	3.37039e-11	2.3404e-11	1.52226e-11	9.10039e-12	4.83816e-12	2.1424e-12	6.7095e-13	7.57373e-14	3.6999e-14	2.87601e-13	6.25994e-13	9.18756e-13	1.09459e-12	1.13269e-12	1.04812e-12	8.76678e-13	6.61881e-13	4.44642e-13	2.5662e-13	1.17193e-13	3.33004e-14	1.43364e-15	1.08171e-14	4.69472e-14	9.48178e-14	1.414e-13	1.77178e-13	1.96766e-13	1.9871e-13	1.84761e-13	1.58847e-13	1.25962e-13	9.11906e-14	5.89318e-14	3.24384e-14	1.36151e-14	3.04446e-15	1.98532e-16	3.73947e-15
654.5	1.49896e-10	1.47894e-10	1.42027e-10	1.32697e-10	1.20531e-10	1.06314e-10	9.09222e-11	7.52315e-11	6.00523e-11	4.60617e-11	3.37621e-11	2.34623e-11	1.52767e-11	9.14534e-12	4.87214e-12	2.16481e-12	6.82967e-13	7.93908e-14	3.48819e-14	2.82371e-13	6.19998e-13	9.13734e-13	1.09164e-12	1.13219e-12	1.04983e-12	8.80076e-13	6.66162e-13	4.48983e-13	2.60363e-13	1.19886e-13	3.47528e-14	1.69071e-15	1.011e-14	4.56205e-14	9.32524e-14	1.39943e-13	1.761e-13	1.96223e-13	1.98756e-13	1.8534e-13	1.59838e-13	1.27198e-13	9.24869e-14	6.01257e-14	3.34026e-14	1.42669e-14	3.35228e-15	1.76644e-16	3.43851e-15
655	1.49758e-10	1.47761e-10	1.41909e-10	1.32599e-10	1.20462e-10	1.06275e-10	9.09117e-11	7.52489e-11	6.00911e-11	4.61137e-11	3.38213e-11	2.35218e-11	1.53306e-11	9.19073e-12	4.90625e-12	2.18741e-12	6.95088e-13	8.31343e-14	3.28337e-14	2.77192e-13	6.14031e-13	9.08741e-13	1.08868e-12	1.13167e-12	1.05157e-12	8.83446e-13	6.70425e-13	4.53336e-13	2.64125e-13	1.22606e-13	3.6236e-14	1.97715e-15	9.42692e-15	4.43088e-14	9.16917e-14	1.38481e-13	1.75009e-13	1.95668e-13	1.98783e-13	1.85909e-13	1.60824e-13	1.28428e-13	9.37843e-14	6.13268e-14	3.4378e-14	1.49324e-14	3.67553e-15	1.69606e-16	3.15036e-15
655.5	1.4962e-10	1.47628e-10	1.41788e-10	1.32504e-10	1.20393e-10	1.06236e-10	9.09034e-11	7.52645e-11	6.01271e-11	4.61647e-11	3.38797e-11	2.35809e-11	1.53847e-11	9.23592e-12	4.94038e-12	2.21009e-12	7.07327e-13	8.69721e-14	3.08539e-14	2.72045e-13	6.08051e-13	9.03712e-13	1.08568e-12	1.1311e-12	1.05325e-12	8.86809e-13	6.74683e-13	4.57688e-13	2.67898e-13	1.25352e-13	3.77494e-14	2.29298e-15	8.76779e-15	4.3013e-14	9.01364e-14	1.37016e-13	1.73908e-13	1.95097e-13	1.98797e-13	1.86462e-13	1.61789e-13	1.29652e-13	9.50824e-14	6.25331e-14	3.53631e-14	1.56121e-14	4.01412e-15	1.77439e-16	2.87488e-15
656	1.49475e-10	1.47489e-10	1.41664e-10	1.32401e-10	1.20318e-10	1.06192e-10	9.08887e-11	7.52783e-11	6.01617e-11	4.62136e-11	3.39367e-11	2.3639e-11	1.54383e-11	9.28068e-12	4.97428e-12	2.23275e-12	7.19631e-13	9.0895e-14	2.89408e-14	2.66925e-13	6.0206e-13	8.98628e-13	1.08258e-12	1.13042e-12	1.05482e-12	8.90082e-13	6.78875e-13	4.62009e-13	2.71675e-13	1.28118e-13	3.92907e-14	2.63815e-15	8.13224e-15	4.17302e-14	8.85809e-14	1.35541e-13	1.72783e-13	1.94496e-13	1.98779e-13	1.86986e-13	1.62738e-13	1.30858e-13	9.63718e-14	6.37412e-14	3.63572e-14	1.6305e-14	4.36767e-15	2.00166e-16	2.6121e-15
656.5	1.49338e-10	1.47357e-10	1.41547e-10	1.32303e-10	1.20246e-10	1.06152e-10	9.08783e-11	7.52939e-11	6.01977e-11	4.62647e-11	3.39946e-11	2.36979e-11	1.54924e-11	9.32588e-12	5.00864e-12	2.25559e-12	7.32066e-13	9.49139e-14	2.70982e-14	2.61854e-13	5.96101e-13	8.93552e-13	1.07952e-12	1.12974e-12	1.0564e-12	8.93367e-13	6.83093e-13	4.66359e-13	2.75474e-13	1.30909e-13	4.0863e-14	3.01273e-15	7.5216e-15	4.0465e-14	8.70362e-14	1.34066e-13	1.71656e-13	1.93888e-13	1.98747e-13	1.87495e-13	1.63678e-13	1.32063e-13	9.76652e-14	6.49561e-14	3.7362e-14	1.70114e-14	4.73664e-15	2.37821e-16	2.36244e-15
657	1.49194e-10	1.47218e-10	1.4142e-10	1.32203e-10	1.20171e-10	1.06108e-10	9.08636e-11	7.53061e-11	6.02324e-11	4.63138e-11	3.40518e-11	2.37558e-11	1.55457e-11	9.37066e-12	5.04266e-12	2.27845e-12	7.44561e-13	9.90216e-14	2.53233e-14	2.56815e-13	5.90133e-13	8.88444e-13	1.07637e-12	1.12899e-12	1.05791e-12	8.96582e-13	6.87242e-13	4.70674e-13	2.79274e-13	1.33721e-13	4.24629e-14	3.41657e-15	6.93474e-15	3.92139e-14	8.54929e-14	1.32581e-13	1.70506e-13	1.9325e-13	1.98692e-13	1.87984e-13	1.64596e-13	1.33254e-13	9.8951e-14	6.61729e-14	3.83751e-14	1.77309e-14	5.12059e-15	2.90416e-16	2.12564e-15
657.5	1.49049e-10	1.47075e-10	1.41296e-10	1.32099e-10	1.20096e-10	1.06062e-10	9.0849e-11	7.53182e-11	6.02657e-11	4.63628e-11	3.41083e-11	2.38133e-11	1.55991e-11	9.41564e-12	5.07692e-12	2.30139e-12	7.57164e-13	1.03219e-13	2.36178e-14	2.51814e-13	5.84158e-13	8.83304e-13	1.07315e-12	1.12818e-12	1.05935e-12	8.99746e-13	6.91385e-13	4.74996e-13	2.83087e-13	1.36556e-13	4.4092e-14	3.84982e-15	6.3725e-15	3.79787e-14	8.39537e-14	1.3109e-13	1.69344e-13	1.92593e-13	1.98614e-13	1.88447e-13	1.65497e-13	1.34434e-13	1.00235e-13	6.73938e-14	3.93976e-14	1.84633e-14	5.5195e-15	3.57965e-16	1.90204e-15
658	1.48905e-10	1.46937e-10	1.41169e-10	1.31996e-10	1.20022e-10	1.06018e-10	9.08343e-11	7.53304e-11	6.0299e-11	4.64109e-11	3.41641e-11	2.3871e-11	1.56524e-11	9.46063e-12	5.11117e-12	2.32445e-12	7.69875e-13	1.07508e-13	2.19821e-14	2.46854e-13	5.78203e-13	8.78153e-13	1.06992e-12	1.12733e-12	1.06077e-12	9.02901e-13	6.95505e-13	4.79303e-13	2.86913e-13	1.39415e-13	4.57499e-14	4.31231e-15	5.83512e-15	3.67604e-14	8.24233e-14	1.29599e-13	1.68171e-13	1.91924e-13	1.98513e-13	1.88895e-13	1.66387e-13	1.35606e-13	1.01515e-13	6.86183e-14	4.04287e-14	1.92083e-14	5.93321e-15	4.40474e-16	1.69173e-15
658.5	1.48758e-10	1.46795e-10	1.41043e-10	1.31889e-10	1.19944e-10	1.05972e-10	9.08176e-11	7.53408e-11	6.03309e-11	4.64579e-11	3.422e-11	2.39276e-11	1.57051e-11	9.50517e-12	5.14541e-12	2.34752e-12	7.82654e-13	1.11885e-13	2.04155e-14	2.4193e-13	5.72256e-13	8.72951e-13	1.06665e-12	1.12639e-12	1.06211e-12	9.05983e-13	6.996e-13	4.83604e-13	2.90743e-13	1.42292e-13	4.74351e-14	4.80408e-15	5.32219e-15	3.55574e-14	8.08965e-14	1.28097e-13	1.66982e-13	1.91227e-13	1.98395e-13	1.89322e-13	1.67255e-13	1.36767e-13	1.02792e-13	6.98441e-14	4.14677e-14	1.99664e-14	6.36195e-15	5.3796e-16	1.49465e-15
659	1.48611e-10	1.46653e-10	1.40916e-10	1.31786e-10	1.19867e-10	1.05923e-10	9.08009e-11	7.53494e-11	6.03629e-11	4.65061e-11	3.42752e-11	2.3985e-11	1.5758e-11	9.54993e-12	5.17965e-12	2.37066e-12	7.95536e-13	1.16354e-13	1.89191e-14	2.3705e-13	5.66304e-13	8.67741e-13	1.06331e-12	1.12543e-12	1.06341e-12	9.09034e-13	7.03672e-13	4.87899e-13	2.94585e-13	1.45191e-13	4.91496e-14	5.32525e-15	4.83437e-15	3.43716e-14	7.9378e-14	1.26596e-13	1.65783e-13	1.9052e-13	1.98253e-13	1.89727e-13	1.68109e-13	1.37915e-13	1.04064e-13	7.10739e-14	4.25158e-14	2.07367e-14	6.80519e-15	6.50414e-16	1.31105e-15
659.5	1.48464e-10	1.46511e-10	1.40789e-10	1.3168e-10	1.1979e-10	1.05877e-10	9.07841e-11	7.53598e-11	6.03949e-11	4.65522e-11	3.43305e-11	2.40414e-11	1.58107e-11	9.59467e-12	5.21399e-12	2.39392e-12	8.08519e-13	1.20912e-13	1.74928e-14	2.32204e-13	5.60377e-13	8.62522e-13	1.05994e-12	1.12442e-12	1.06466e-12	9.12053e-13	7.07718e-13	4.92198e-13	2.98435e-13	1.48112e-13	5.08932e-14	5.87543e-15	4.3716e-15	3.32032e-14	7.78664e-14	1.25092e-13	1.6457e-13	1.89789e-13	1.98089e-13	1.90117e-13	1.68947e-13	1.39053e-13	1.05332e-13	7.23053e-14	4.35723e-14	2.15194e-14	7.26307e-15	7.77804e-16	1.14096e-15
660	1.48317e-10	1.46366e-10	1.40657e-10	1.31571e-10	1.1971e-10	1.05828e-10	9.07632e-11	7.53685e-11	6.04255e-11	4.65983e-11	3.43843e-11	2.40979e-11	1.58632e-11	9.63918e-12	5.2482e-12	2.41724e-12	8.2158e-13	1.2556e-13	1.61369e-14	2.27405e-13	5.54434e-13	8.57255e-13	1.05653e-12	1.12334e-12	1.06586e-12	9.14998e-13	7.11721e-13	4.96467e-13	3.02287e-13	1.51053e-13	5.26623e-14	6.45491e-15	3.93378e-15	3.20516e-14	7.63607e-14	1.23581e-13	1.63347e-13	1.89043e-13	1.97902e-13	1.9048e-13	1.69766e-13	1.40178e-13	1.06593e-13	7.35377e-14	4.46355e-14	2.23141e-14	7.73553e-15	9.20174e-16	9.84442e-16
660.5	1.48166e-10	1.46224e-10	1.40527e-10	1.31465e-10	1.1963e-10	1.05777e-10	9.07444e-11	7.53755e-11	6.04547e-11	4.66434e-11	3.4439e-11	2.41535e-11	1.59155e-11	9.68367e-12	5.28251e-12	2.44056e-12	8.34738e-13	1.30296e-13	1.48511e-14	2.22638e-13	5.48517e-13	8.51981e-13	1.05308e-12	1.12223e-12	1.06699e-12	9.17931e-13	7.15698e-13	5.00737e-13	3.06154e-13	1.54014e-13	5.44603e-14	7.0635e-15	3.52136e-15	3.09172e-14	7.48618e-14	1.2207e-13	1.6211e-13	1.88278e-13	1.97697e-13	1.90827e-13	1.70569e-13	1.41293e-13	1.07852e-13	7.47722e-14	4.57067e-14	2.31206e-14	8.22224e-15	1.07746e-15	8.41589e-16
661	1.48016e-10	1.4608e-10	1.40398e-10	1.31356e-10	1.1955e-10	1.05728e-10	9.07235e-11	7.53824e-11	6.04839e-11	4.66885e-11	3.44929e-11	2.42097e-11	1.5968e-11	9.72837e-12	5.31692e-12	2.46405e-12	8.47989e-13	1.35123e-13	1.36364e-14	2.17921e-13	5.426e-13	8.46701e-13	1.04959e-12	1.12106e-12	1.0681e-12	9.2081e-13	7.19664e-13	5.04998e-13	3.10027e-13	1.56997e-13	5.62872e-14	7.70123e-15	3.1343e-15	2.98003e-14	7.33719e-14	1.20556e-13	1.60861e-13	1.87495e-13	1.97474e-13	1.91153e-13	1.71356e-13	1.424e-13	1.09106e-13	7.60099e-14	4.67854e-14	2.39387e-14	8.72328e-15	1.24968e-15	7.12476e-16
661.5	1.47863e-10	1.45932e-10	1.40265e-10	1.31247e-10	1.19468e-10	1.05674e-10	9.07027e-11	7.53894e-11	6.05132e-11	4.67326e-11	3.45454e-11	2.4265e-11	1.60199e-11	9.7726e-12	5.35119e-12	2.48754e-12	8.61311e-13	1.40039e-13	1.24925e-14	2.13241e-13	5.36698e-13	8.41376e-13	1.04604e-12	1.11982e-12	1.06913e-12	9.23655e-13	7.23602e-13	5.09249e-13	3.13906e-13	1.59996e-13	5.81393e-14	8.36778e-15	2.77275e-15	2.87012e-14	7.18886e-14	1.19039e-13	1.59603e-13	1.86694e-13	1.97229e-13	1.91456e-13	1.72123e-13	1.43489e-13	1.10352e-13	7.72467e-14	4.78707e-14	2.47679e-14	9.23847e-15	1.43675e-15	5.97145e-16
662	1.4771e-10	1.45784e-10	1.40133e-10	1.31135e-10	1.19385e-10	1.05623e-10	9.06818e-11	7.53946e-11	6.05411e-11	4.67767e-11	3.45987e-11	2.43198e-11	1.60716e-11	9.81703e-12	5.38555e-12	2.51108e-12	8.74742e-13	1.45044e-13	1.14198e-14	2.08603e-13	5.30799e-13	8.36046e-13	1.04246e-12	1.11854e-12	1.07011e-12	9.26446e-13	7.27495e-13	5.13488e-13	3.1779e-13	1.63016e-13	6.00178e-14	9.06338e-15	2.43674e-15	2.7621e-14	7.04142e-14	1.1752e-13	1.58332e-13	1.85879e-13	1.96961e-13	1.91739e-13	1.72874e-13	1.44567e-13	1.11594e-13	7.84838e-14	4.89632e-14	2.56094e-14	9.76787e-15	1.6387e-15	4.95678e-16
662.5	1.4756e-10	1.45636e-10	1.40001e-10	1.31024e-10	1.19303e-10	1.05572e-10	9.06588e-11	7.53998e-11	6.05689e-11	4.68209e-11	3.46513e-11	2.43753e-11	1.61235e-11	9.86143e-12	5.42001e-12	2.53472e-12	8.8826e-13	1.50141e-13	1.04186e-14	2.04014e-13	5.24916e-13	8.30711e-13	1.03887e-12	1.11722e-12	1.07105e-12	9.29202e-13	7.31375e-13	5.17714e-13	3.21677e-13	1.66054e-13	6.19256e-14	9.78814e-15	2.12642e-15	2.65583e-14	6.89493e-14	1.16001e-13	1.57054e-13	1.85042e-13	1.96675e-13	1.92004e-13	1.73608e-13	1.45636e-13	1.12829e-13	7.97242e-14	5.00622e-14	2.64612e-14	1.0311e-14	1.8555e-15	4.08141e-16
663	1.47408e-10	1.45489e-10	1.39865e-10	1.30915e-10	1.1922e-10	1.05519e-10	9.06358e-11	7.5405e-11	6.05954e-11	4.68641e-11	3.4704e-11	2.44304e-11	1.61752e-11	9.90581e-12	5.45444e-12	2.55847e-12	9.01883e-13	1.55325e-13	9.48877e-15	1.99462e-13	5.19051e-13	8.25354e-13	1.03524e-12	1.11586e-12	1.07196e-12	9.31944e-13	7.35225e-13	5.21939e-13	3.25574e-13	1.69114e-13	6.38587e-14	1.05417e-14	1.84187e-15	2.55153e-14	6.74948e-14	1.1448e-13	1.55765e-13	1.84192e-13	1.96372e-13	1.92252e-13	1.74329e-13	1.46693e-13	1.14059e-13	8.09636e-14	5.11682e-14	2.7325e-14	1.08683e-14	2.08708e-15	3.34565e-16
663.5	1.47252e-10	1.45342e-10	1.3973e-10	1.30801e-10	1.19132e-10	1.05465e-10	9.06129e-11	7.54084e-11	6.0622e-11	4.69062e-11	3.47552e-11	2.44844e-11	1.62267e-11	9.94993e-12	5.48883e-12	2.58226e-12	9.15567e-13	1.60598e-13	8.63058e-15	1.94958e-13	5.13192e-13	8.19955e-13	1.03153e-12	1.11445e-12	1.0728e-12	9.34609e-13	7.39043e-13	5.26138e-13	3.29473e-13	1.72191e-13	6.58173e-14	1.13237e-14	1.58314e-15	2.44901e-14	6.60465e-14	1.12959e-13	1.54465e-13	1.83324e-13	1.96042e-13	1.92473e-13	1.75025e-13	1.47734e-13	1.15282e-13	8.22034e-14	5.22793e-14	2.81988e-14	1.14388e-14	2.3334e-15	2.74986e-16
664	1.47096e-10	1.45188e-10	1.39595e-10	1.30686e-10	1.19045e-10	1.05407e-10	9.05858e-11	7.54102e-11	6.06471e-11	4.69472e-11	3.48065e-11	2.4538e-11	1.62776e-11	9.99402e-12	5.52319e-12	2.60603e-12	9.2933e-13	1.65959e-13	7.84404e-15	1.90493e-13	5.07329e-13	8.14554e-13	1.02778e-12	1.11294e-12	1.07357e-12	9.37217e-13	7.42831e-13	5.30322e-13	3.33373e-13	1.75283e-13	6.78032e-14	1.21344e-14	1.3503e-15	2.34833e-14	6.46086e-14	1.11435e-13	1.53151e-13	1.82436e-13	1.95695e-13	1.92673e-13	1.75703e-13	1.48761e-13	1.16496e-13	8.34411e-14	5.33949e-14	2.90824e-14	1.20229e-14	2.59442e-15	2.29451e-16
664.5	1.4694e-10	1.45037e-10	1.39457e-10	1.30572e-10	1.1896e-10	1.05351e-10	9.05628e-11	7.54137e-11	6.06722e-11	4.69894e-11	3.48578e-11	2.45923e-11	1.6329e-11	1.00381e-11	5.55776e-12	2.62997e-12	9.43213e-13	1.71408e-13	7.12968e-15	1.86076e-13	5.01499e-13	8.09152e-13	1.02405e-12	1.11142e-12	1.07431e-12	9.3981e-13	7.46603e-13	5.34515e-13	3.37287e-13	1.78394e-13	6.98152e-14	1.29742e-14	1.14351e-15	2.24973e-14	6.31815e-14	1.09913e-13	1.51834e-13	1.81539e-13	1.9533e-13	1.92855e-13	1.76368e-13	1.49779e-13	1.17706e-13	8.46798e-14	5.4518e-14	2.99771e-14	1.26206e-14	2.87005e-15	1.9803e-16
665	1.46784e-10	1.44887e-10	1.39319e-10	1.30458e-10	1.18872e-10	1.05296e-10	9.05357e-11	7.54137e-11	6.0696e-11	4.70295e-11	3.49076e-11	2.46462e-11	1.63799e-11	1.00821e-11	5.59217e-12	2.65387e-12	9.57172e-13	1.76946e-13	6.48754e-15	1.81702e-13	4.95678e-13	8.03711e-13	1.02023e-12	1.10986e-12	1.07498e-12	9.42345e-13	7.50326e-13	5.38679e-13	3.41193e-13	1.81522e-13	7.18505e-14	1.3842e-14	9.62764e-16	2.15293e-14	6.17632e-14	1.08388e-13	1.50505e-13	1.80622e-13	1.9494e-13	1.93019e-13	1.77011e-13	1.50779e-13	1.18908e-13	8.59172e-14	5.56442e-14	3.08816e-14	1.32315e-14	3.16031e-15	1.80717e-16
665.5	1.46629e-10	1.44737e-10	1.39187e-10	1.30344e-10	1.18787e-10	1.0524e-10	9.05107e-11	7.54171e-11	6.07212e-11	4.70717e-11	3.49591e-11	2.47002e-11	1.64308e-11	1.01263e-11	5.62678e-12	2.678e-12	9.71225e-13	1.82574e-13	5.91793e-15	1.77382e-13	4.89892e-13	7.98289e-13	1.01641e-12	1.10826e-12	1.07565e-12	9.44866e-13	7.54032e-13	5.4285e-13	3.4512e-13	1.84667e-13	7.39146e-14	1.47387e-14	8.08202e-16	2.05826e-14	6.03573e-14	1.06869e-13	1.49173e-13	1.79697e-13	1.9454e-13	1.93161e-13	1.77644e-13	1.51771e-13	1.20105e-13	8.71565e-14	5.6778e-14	3.17965e-14	1.38554e-14	3.46513e-15	1.77566e-16
666	1.4647e-10	1.44584e-10	1.39046e-10	1.30227e-10	1.18697e-10	1.05182e-10	9.04815e-11	7.54171e-11	6.07435e-11	4.71107e-11	3.50082e-11	2.47526e-11	1.64812e-11	1.017e-11	5.66122e-12	2.70203e-12	9.85349e-13	1.88287e-13	5.42026e-15	1.73097e-13	4.84094e-13	7.92812e-13	1.01253e-12	1.10657e-12	1.07622e-12	9.47305e-13	7.57705e-13	5.46978e-13	3.49036e-13	1.87828e-13	7.60011e-14	1.56632e-14	6.79751e-16	1.9654e-14	5.89603e-14	1.05346e-13	1.47826e-13	1.78748e-13	1.94115e-13	1.93281e-13	1.7825e-13	1.52746e-13	1.21289e-13	8.83894e-14	5.79149e-14	3.27205e-14	1.44924e-14	3.78434e-15	1.88573e-16
666.5	1.46312e-10	1.44428e-10	1.38906e-10	1.3011e-10	1.18607e-10	1.05121e-10	9.04524e-11	7.54154e-11	6.07659e-11	4.71498e-11	3.50574e-11	2.48056e-11	1.65318e-11	1.02136e-11	5.69561e-12	2.72615e-12	9.9954e-13	1.94084e-13	4.99528e-15	1.68861e-13	4.78311e-13	7.87336e-13	1.0086e-12	1.10484e-12	1.07674e-12	9.49708e-13	7.61342e-13	5.51099e-13	3.52947e-13	1.91003e-13	7.81124e-14	1.66161e-14	5.77564e-16	1.87456e-14	5.75745e-14	1.03825e-13	1.4647e-13	1.77783e-13	1.93669e-13	1.93384e-13	1.78838e-13	1.53706e-13	1.22467e-13	8.96231e-14	5.90555e-14	3.36535e-14	1.51419e-14	4.11794e-15	2.13772e-16
667	1.46154e-10	1.44278e-10	1.38768e-10	1.29993e-10	1.1852e-10	1.05063e-10	9.04253e-11	7.54154e-11	6.07897e-11	4.719e-11	3.51075e-11	2.48582e-11	1.65825e-11	1.02577e-11	5.7302e-12	2.75036e-12	1.01386e-12	1.99977e-13	4.64323e-15	1.64676e-13	4.72563e-13	7.8188e-13	1.00469e-12	1.10311e-12	1.07726e-12	9.52094e-13	7.64962e-13	5.55226e-13	3.56878e-13	1.942e-13	8.02509e-14	1.75975e-14	5.01707e-16	1.78583e-14	5.62018e-14	1.02308e-13	1.45114e-13	1.76811e-13	1.9321e-13	1.93468e-13	1.79416e-13	1.54657e-13	1.2364e-13	9.08573e-14	6.02033e-14	3.45971e-14	1.58045e-14	4.46601e-15	2.53186e-16
667.5	1.45992e-10	1.44119e-10	1.38625e-10	1.29873e-10	1.18427e-10	1.05003e-10	9.03941e-11	7.54137e-11	6.08107e-11	4.7228e-11	3.5156e-11	2.49104e-11	1.66322e-11	1.03013e-11	5.76461e-12	2.7746e-12	1.02823e-12	2.05954e-13	4.36365e-15	1.60531e-13	4.6681e-13	7.76372e-13	1.00069e-12	1.10126e-12	1.07768e-12	9.54399e-13	7.68529e-13	5.5932e-13	3.60803e-13	1.97406e-13	8.24119e-14	1.86063e-14	4.52147e-16	1.69907e-14	5.48378e-14	1.00791e-13	1.43744e-13	1.75817e-13	1.92721e-13	1.93526e-13	1.79966e-13	1.55586e-13	1.24799e-13	9.20852e-14	6.13522e-14	3.55476e-14	1.64793e-14	4.82814e-15	3.06796e-16
668	1.45831e-10	1.43963e-10	1.38481e-10	1.29751e-10	1.18334e-10	1.0494e-10	9.03629e-11	7.54102e-11	6.08303e-11	4.7265e-11	3.52038e-11	2.4962e-11	1.66821e-11	1.03448e-11	5.79909e-12	2.79892e-12	1.04268e-12	2.12012e-13	4.1571e-15	1.56437e-13	4.61084e-13	7.7085e-13	9.96667e-13	1.09941e-12	1.07805e-12	9.56665e-13	7.72076e-13	5.63404e-13	3.6472e-13	2.00627e-13	8.4596e-14	1.96431e-14	4.28963e-16	1.61432e-14	5.34872e-14	9.9275e-14	1.42367e-13	1.74807e-13	1.92221e-13	1.93566e-13	1.80501e-13	1.56502e-13	1.25951e-13	9.33104e-14	6.25043e-14	3.65082e-14	1.71664e-14	5.20439e-15	3.74636e-16
668.5	1.45673e-10	1.4381e-10	1.38344e-10	1.29634e-10	1.18244e-10	1.04879e-10	9.03337e-11	7.54084e-11	6.08513e-11	4.73031e-11	3.52525e-11	2.50144e-11	1.67321e-11	1.03884e-11	5.83365e-12	2.82332e-12	1.05726e-12	2.18167e-13	4.02383e-15	1.52391e-13	4.55386e-13	7.6535e-13	9.92659e-13	1.09751e-12	1.0784e-12	9.58937e-13	7.75604e-13	5.67479e-13	3.68655e-13	2.03868e-13	8.68061e-14	2.07081e-14	4.32215e-16	1.53176e-14	5.21495e-14	9.77642e-14	1.40987e-13	1.73792e-13	1.91703e-13	1.93589e-13	1.81021e-13	1.57409e-13	1.27098e-13	9.45366e-14	6.3662e-14	3.74774e-14	1.78657e-14	5.595e-15	4.56688e-16
669	1.45509e-10	1.43648e-10	1.38197e-10	1.29512e-10	1.18149e-10	1.04817e-10	9.03005e-11	7.54032e-11	6.08709e-11	4.73402e-11	3.52988e-11	2.50651e-11	1.67815e-11	1.04318e-11	5.86813e-12	2.84767e-12	1.07186e-12	2.24399e-13	3.96342e-15	1.48392e-13	4.49687e-13	7.59801e-13	9.88553e-13	1.09554e-12	1.07867e-12	9.61103e-13	7.79076e-13	5.71518e-13	3.72572e-13	2.07114e-13	8.90389e-14	2.18002e-14	4.61881e-16	1.45114e-14	5.08218e-14	9.62521e-14	1.39595e-13	1.72755e-13	1.91161e-13	1.93584e-13	1.81518e-13	1.58296e-13	1.2823e-13	9.57569e-14	6.48216e-14	3.84539e-14	1.85772e-14	5.99929e-15	5.52955e-16
669.5	1.45342e-10	1.43489e-10	1.38051e-10	1.2939e-10	1.18054e-10	1.04751e-10	9.02672e-11	7.5398e-11	6.08892e-11	4.73762e-11	3.5346e-11	2.51166e-11	1.6831e-11	1.04751e-11	5.90255e-12	2.8721e-12	1.08655e-12	2.30723e-13	3.97622e-15	1.44441e-13	4.44007e-13	7.54258e-13	9.84419e-13	1.09353e-12	1.0789e-12	9.6323e-13	7.82528e-13	5.75546e-13	3.76496e-13	2.10378e-13	9.12935e-14	2.29198e-14	5.18024e-16	1.37268e-14	4.95074e-14	9.47436e-14	1.38201e-13	1.71708e-13	1.90603e-13	1.93566e-13	1.81995e-13	1.5917e-13	1.29354e-13	9.6975e-14	6.59827e-14	3.94385e-14	1.92997e-14	6.41756e-15	6.63422e-16
670	1.45181e-10	1.43334e-10	1.37911e-10	1.29268e-10	1.17961e-10	1.04689e-10	9.0236e-11	7.53946e-11	6.09088e-11	4.74133e-11	3.53932e-11	2.51675e-11	1.68803e-11	1.05184e-11	5.93718e-12	2.89674e-12	1.10136e-12	2.37132e-13	4.06256e-15	1.4054e-13	4.38369e-13	7.48721e-13	9.80302e-13	1.09152e-12	1.0791e-12	9.65362e-13	7.85959e-13	5.79575e-13	3.80426e-13	2.13658e-13	9.3575e-14	2.40674e-14	6.00676e-16	1.29637e-14	4.82081e-14	9.32417e-14	1.36801e-13	1.70648e-13	1.90033e-13	1.93531e-13	1.82461e-13	1.60033e-13	1.30473e-13	9.81906e-14	6.71491e-14	4.04324e-14	2.0035e-14	6.84983e-15	7.88098e-16
670.5	1.45014e-10	1.43173e-10	1.37762e-10	1.29143e-10	1.17864e-10	1.04624e-10	9.02007e-11	7.53876e-11	6.09256e-11	4.74471e-11	3.54389e-11	2.52174e-11	1.69293e-11	1.05616e-11	5.97159e-12	2.92126e-12	1.11622e-12	2.43624e-13	4.22211e-15	1.36685e-13	4.32723e-13	7.43156e-13	9.76113e-13	1.08941e-12	1.07922e-12	9.67386e-13	7.89333e-13	5.83566e-13	3.84344e-13	2.1695e-13	9.58738e-14	2.52418e-14	7.0979e-16	1.22217e-14	4.69191e-14	9.17403e-14	1.35391e-13	1.6957e-13	1.89435e-13	1.93468e-13	1.82898e-13	1.60876e-13	1.31577e-13	9.94008e-14	6.83156e-14	4.14324e-14	2.07807e-14	7.29541e-15	9.26937e-16
671	1.44851e-10	1.43011e-10	1.37616e-10	1.29018e-10	1.17766e-10	1.04556e-10	9.01654e-11	7.53807e-11	6.09425e-11	4.74821e-11	3.54846e-11	2.52679e-11	1.69781e-11	1.06045e-11	6.00606e-12	2.94585e-12	1.13115e-12	2.50202e-13	4.45513e-15	1.3288e-13	4.2711e-13	7.37581e-13	9.71896e-13	1.08725e-12	1.07927e-12	9.69393e-13	7.92666e-13	5.87543e-13	3.88267e-13	2.20252e-13	9.81974e-14	2.6443e-14	8.45435e-16	1.15009e-14	4.56436e-14	9.02423e-14	1.3398e-13	1.68481e-13	1.88821e-13	1.93384e-13	1.8332e-13	1.617e-13	1.32669e-13	1.00607e-13	6.94848e-14	4.24395e-14	2.15382e-14	7.75479e-15	1.07992e-15
671.5	1.44687e-10	1.42853e-10	1.37471e-10	1.28896e-10	1.17671e-10	1.04491e-10	9.01322e-11	7.53755e-11	6.09607e-11	4.75171e-11	3.55304e-11	2.5318e-11	1.70271e-11	1.06478e-11	6.0406e-12	2.97057e-12	1.1462e-12	2.56868e-13	4.76201e-15	1.29131e-13	4.21522e-13	7.32015e-13	9.67654e-13	1.08508e-12	1.07934e-12	9.71382e-13	7.96013e-13	5.91521e-13	3.92193e-13	2.23568e-13	1.00545e-13	2.76726e-14	1.0076e-15	1.08021e-14	4.43844e-14	8.87524e-14	1.32565e-13	1.67386e-13	1.88196e-13	1.9329e-13	1.83726e-13	1.62517e-13	1.33758e-13	1.0181e-13	7.06578e-14	4.3454e-14	2.23069e-14	8.22773e-15	1.24704e-15
672	1.44517e-10	1.42689e-10	1.37322e-10	1.28769e-10	1.17571e-10	1.04424e-10	9.00928e-11	7.53668e-11	6.09762e-11	4.75499e-11	3.55754e-11	2.53676e-11	1.70754e-11	1.06905e-11	6.07505e-12	2.99523e-12	1.16129e-12	2.63615e-13	5.14221e-15	1.25424e-13	4.15939e-13	7.26424e-13	9.63385e-13	1.08283e-12	1.07929e-12	9.73285e-13	7.99282e-13	5.95456e-13	3.96105e-13	2.26892e-13	1.02913e-13	2.89274e-14	1.1963e-15	1.01246e-14	4.3136e-14	8.7263e-14	1.31141e-13	1.66269e-13	1.87547e-13	1.9317e-13	1.84107e-13	1.63313e-13	1.34831e-13	1.03008e-13	7.1829e-14	4.44754e-14	2.30861e-14	8.71385e-15	1.42824e-15
672.5	1.44354e-10	1.42531e-10	1.37177e-10	1.28647e-10	1.17476e-10	1.04359e-10	9.00596e-11	7.53598e-11	6.0993e-11	4.75861e-11	3.56213e-11	2.54179e-11	1.71242e-11	1.0734e-11	6.1097e-12	3.02009e-12	1.17649e-12	2.70458e-13	5.59642e-15	1.21776e-13	4.10403e-13	7.20842e-13	9.59113e-13	1.08059e-12	1.07927e-12	9.75192e-13	8.02546e-13	5.99405e-13	4.00028e-13	2.3024e-13	1.05305e-13	3.02099e-14	1.41153e-15	9.46978e-15	4.19044e-14	8.57828e-14	1.29718e-13	1.65151e-13	1.86887e-13	1.93037e-13	1.8448e-13	1.64101e-13	1.35897e-13	1.04203e-13	7.30046e-14	4.55051e-14	2.3877e-14	9.21361e-15	1.62353e-15
673	1.44185e-10	1.42367e-10	1.37028e-10	1.2852e-10	1.17379e-10	1.04289e-10	9.00223e-11	7.53512e-11	6.1007e-11	4.76179e-11	3.56656e-11	2.54665e-11	1.71724e-11	1.07766e-11	6.14412e-12	3.04488e-12	1.19174e-12	2.77377e-13	6.12407e-15	1.18173e-13	4.04874e-13	7.15254e-13	9.54773e-13	1.07828e-12	1.07915e-12	9.77012e-13	8.05768e-13	6.03309e-13	4.03943e-13	2.33588e-13	1.07716e-13	3.15188e-14	1.65326e-15	8.83649e-15	4.06865e-14	8.43044e-14	1.28289e-13	1.64014e-13	1.86204e-13	1.92877e-13	1.84829e-13	1.64866e-13	1.36949e-13	1.0539e-13	7.41788e-14	4.65393e-14	2.4678e-14	9.72613e-15	1.83282e-15
673.5	1.44019e-10	1.42203e-10	1.3688e-10	1.28393e-10	1.17279e-10	1.04222e-10	8.99829e-11	7.53408e-11	6.10225e-11	4.76508e-11	3.57092e-11	2.55158e-11	1.72207e-11	1.08193e-11	6.1786e-12	3.06973e-12	1.20709e-12	2.84381e-13	6.72558e-15	1.14623e-13	3.99374e-13	7.09643e-13	9.50408e-13	1.07592e-12	1.079e-12	9.78814e-13	8.08947e-13	6.07198e-13	4.0785e-13	2.36952e-13	1.10149e-13	3.28534e-14	1.92145e-15	8.22546e-15	3.94821e-14	8.28324e-14	1.26856e-13	1.62866e-13	1.85507e-13	1.92704e-13	1.85157e-13	1.65615e-13	1.37994e-13	1.06574e-13	7.53546e-14	4.75806e-14	2.54888e-14	1.02518e-14	2.05608e-15
674	1.4385e-10	1.4204e-10	1.36732e-10	1.28266e-10	1.17179e-10	1.04153e-10	8.99456e-11	7.53321e-11	6.10366e-11	4.76837e-11	3.57528e-11	2.55647e-11	1.72687e-11	1.0862e-11	6.21312e-12	3.09471e-12	1.2225e-12	2.91467e-13	7.40082e-15	1.11125e-13	3.93886e-13	7.04044e-13	9.46041e-13	1.07352e-12	1.0788e-12	9.80551e-13	8.12101e-13	6.11069e-13	4.11766e-13	2.40326e-13	1.12603e-13	3.42153e-14	2.21621e-15	7.6366e-15	3.82939e-14	8.13673e-14	1.25418e-13	1.61711e-13	1.84795e-13	1.92509e-13	1.85468e-13	1.66353e-13	1.39024e-13	1.07753e-13	7.65315e-14	4.86273e-14	2.63106e-14	1.07902e-14	2.2933e-15
674.5	1.43678e-10	1.41873e-10	1.36578e-10	1.28136e-10	1.17077e-10	1.04081e-10	8.99063e-11	7.53199e-11	6.10492e-11	4.77145e-11	3.57965e-11	2.56124e-11	1.73161e-11	1.09046e-11	6.24755e-12	3.11961e-12	1.23797e-12	2.98635e-13	8.15004e-15	1.07676e-13	3.88428e-13	6.98425e-13	9.41608e-13	1.07108e-12	1.07852e-12	9.82245e-13	8.15211e-13	6.14922e-13	4.15662e-13	2.43703e-13	1.15075e-13	3.56025e-14	2.53735e-15	7.07001e-15	3.71193e-14	7.99061e-14	1.23977e-13	1.60539e-13	1.84064e-13	1.92291e-13	1.85759e-13	1.67067e-13	1.40043e-13	1.08923e-13	7.77088e-14	4.96798e-14	2.71419e-14	1.13415e-14	2.54437e-15
675	1.43509e-10	1.4171e-10	1.36427e-10	1.28006e-10	1.16974e-10	1.04011e-10	8.98649e-11	7.53095e-11	6.10619e-11	4.77452e-11	3.58385e-11	2.56608e-11	1.73636e-11	1.09471e-11	6.28203e-12	3.14463e-12	1.25355e-12	3.05886e-13	8.97305e-15	1.0428e-13	3.82992e-13	6.92819e-13	9.37174e-13	1.06859e-12	1.0782e-12	9.83898e-13	8.18295e-13	6.18743e-13	4.19556e-13	2.47098e-13	1.17568e-13	3.70152e-14	2.88503e-15	6.52604e-15	3.596e-14	7.84513e-14	1.22532e-13	1.59357e-13	1.83316e-13	1.92057e-13	1.86029e-13	1.67768e-13	1.41049e-13	1.10088e-13	7.88842e-14	5.07376e-14	2.79827e-14	1.19056e-14	2.80931e-15
675.5	1.43341e-10	1.41547e-10	1.36279e-10	1.27879e-10	1.16877e-10	1.03942e-10	8.98276e-11	7.52991e-11	6.10759e-11	4.77771e-11	3.58823e-11	2.57093e-11	1.74113e-11	1.09898e-11	6.31655e-12	3.16979e-12	1.2692e-12	3.13235e-13	9.87029e-15	1.00939e-13	3.7759e-13	6.87211e-13	9.32739e-13	1.06608e-12	1.07788e-12	9.8553e-13	8.21372e-13	6.22573e-13	4.23467e-13	2.50501e-13	1.20085e-13	3.84548e-14	3.25912e-15	6.00482e-15	3.48177e-14	7.70052e-14	1.2109e-13	1.58172e-13	1.82558e-13	1.91809e-13	1.86286e-13	1.68457e-13	1.4205e-13	1.1125e-13	8.00627e-14	5.18012e-14	2.88343e-14	1.24822e-14	3.08802e-15
676	1.43169e-10	1.41381e-10	1.36126e-10	1.27747e-10	1.16772e-10	1.03868e-10	8.97842e-11	7.52853e-11	6.10872e-11	4.78068e-11	3.59244e-11	2.57567e-11	1.74582e-11	1.10319e-11	6.35097e-12	3.19485e-12	1.2849e-12	3.20649e-13	1.0841e-14	9.76472e-14	3.72203e-13	6.81585e-13	9.28218e-13	1.06351e-12	1.07748e-12	9.87075e-13	8.24366e-13	6.26354e-13	4.27346e-13	2.5391e-13	1.22617e-13	3.9919e-14	3.65949e-15	5.50605e-15	3.36899e-14	7.55631e-14	1.19641e-13	1.56968e-13	1.81777e-13	1.91531e-13	1.86518e-13	1.69126e-13	1.43031e-13	1.12404e-13	8.12381e-14	5.28689e-14	2.96941e-14	1.30707e-14	3.38041e-15
676.5	1.42998e-10	1.41211e-10	1.35972e-10	1.27614e-10	1.16668e-10	1.03796e-10	8.97429e-11	7.52731e-11	6.10984e-11	4.78366e-11	3.59658e-11	2.58036e-11	1.75053e-11	1.10741e-11	6.38543e-12	3.21996e-12	1.30068e-12	3.28148e-13	1.18858e-14	9.44104e-14	3.66843e-13	6.75958e-13	9.23698e-13	1.06089e-12	1.07701e-12	9.88599e-13	8.27332e-13	6.3013e-13	4.31221e-13	2.5733e-13	1.2517e-13	4.14085e-14	4.0863e-15	5.03014e-15	3.25777e-14	7.41293e-14	1.1819e-13	1.55758e-13	1.8098e-13	1.91241e-13	1.86737e-13	1.69777e-13	1.44002e-13	1.13548e-13	8.24119e-14	5.39411e-14	3.05626e-14	1.36716e-14	3.68638e-15
677	1.42827e-10	1.41046e-10	1.35822e-10	1.27488e-10	1.16565e-10	1.03724e-10	8.97016e-11	7.52593e-11	6.11111e-11	4.78674e-11	3.60081e-11	2.58512e-11	1.75525e-11	1.11165e-11	6.41993e-12	3.24519e-12	1.31656e-12	3.35745e-13	1.3005e-14	9.12263e-14	3.61518e-13	6.70348e-13	9.19179e-13	1.05825e-12	1.07656e-12	9.90102e-13	8.3029e-13	6.33884e-13	4.35111e-13	2.60759e-13	1.27744e-13	4.2925e-14	4.53942e-15	4.57731e-15	3.14833e-14	7.27043e-14	1.16743e-13	1.5454e-13	1.80177e-13	1.90937e-13	1.86935e-13	1.7042e-13	1.44964e-13	1.14691e-13	8.35872e-14	5.50199e-14	3.14413e-14	1.4285e-14	4.00608e-15
677.5	1.42653e-10	1.40877e-10	1.35666e-10	1.27353e-10	1.16461e-10	1.03648e-10	8.96582e-11	7.52454e-11	6.11195e-11	4.78961e-11	3.60487e-11	2.5897e-11	1.75991e-11	1.11584e-11	6.45416e-12	3.27032e-12	1.33248e-12	3.43408e-13	1.41978e-14	8.80947e-14	3.56205e-13	6.64707e-13	9.14597e-13	1.05555e-12	1.07599e-12	9.91517e-13	8.33201e-13	6.37602e-13	4.38975e-13	2.64192e-13	1.30335e-13	4.44642e-14	5.0188e-15	4.14715e-15	3.04032e-14	7.12837e-14	1.15287e-13	1.53306e-13	1.79345e-13	1.90608e-13	1.87111e-13	1.71033e-13	1.45908e-13	1.15822e-13	8.47598e-14	5.61009e-14	3.23281e-14	1.49097e-14	4.3391e-15
678	1.42479e-10	1.40708e-10	1.3551e-10	1.27218e-10	1.16354e-10	1.03574e-10	8.96128e-11	7.52298e-11	6.11294e-11	4.79237e-11	3.60886e-11	2.59436e-11	1.76453e-11	1.12003e-11	6.48859e-12	3.29557e-12	1.34847e-12	3.51148e-13	1.54643e-14	8.50159e-14	3.50922e-13	6.59083e-13	9.09997e-13	1.05281e-12	1.0754e-12	9.92887e-13	8.36065e-13	6.41298e-13	4.42833e-13	2.67633e-13	1.32941e-13	4.60288e-14	5.52433e-15	3.74024e-15	2.934e-14	6.98731e-14	1.13833e-13	1.52069e-13	1.78505e-13	1.90257e-13	1.87266e-13	1.71637e-13	1.46842e-13	1.16947e-13	8.5929e-14	5.7186e-14	3.32231e-14	1.55464e-14	4.68565e-15
678.5	1.42308e-10	1.4054e-10	1.35357e-10	1.2709e-10	1.16252e-10	1.035e-10	8.95715e-11	7.5216e-11	6.11392e-11	4.79524e-11	3.61293e-11	2.59902e-11	1.76921e-11	1.12424e-11	6.52304e-12	3.32093e-12	1.36455e-12	3.58988e-13	1.68054e-14	8.19936e-14	3.45677e-13	6.53461e-13	9.05399e-13	1.05005e-12	1.07478e-12	9.94237e-13	8.389e-13	6.44986e-13	4.46704e-13	2.71088e-13	1.35572e-13	4.7619e-14	6.05606e-15	3.35653e-15	2.82944e-14	6.84715e-14	1.1238e-13	1.50824e-13	1.77652e-13	1.89898e-13	1.87409e-13	1.72227e-13	1.47764e-13	1.18067e-13	8.71004e-14	5.8276e-14	3.41279e-14	1.6195e-14	5.04545e-15
679	1.42135e-10	1.40372e-10	1.35204e-10	1.26955e-10	1.16145e-10	1.03424e-10	8.95262e-11	7.52004e-11	6.11477e-11	4.798e-11	3.61701e-11	2.60363e-11	1.77382e-11	1.12842e-11	6.55737e-12	3.34626e-12	1.3807e-12	3.66902e-13	1.82201e-14	7.9026e-14	3.40447e-13	6.47843e-13	9.00762e-13	1.04725e-12	1.07411e-12	9.95543e-13	8.41705e-13	6.48649e-13	4.50547e-13	2.74543e-13	1.38217e-13	4.92334e-14	6.61378e-15	2.99606e-15	2.72659e-14	6.7078e-14	1.10925e-13	1.49568e-13	1.76783e-13	1.89513e-13	1.87534e-13	1.72795e-13	1.48676e-13	1.19176e-13	8.82673e-14	5.9369e-14	3.50397e-14	1.68547e-14	5.41851e-15
679.5	1.41958e-10	1.40201e-10	1.35045e-10	1.26821e-10	1.16035e-10	1.03348e-10	8.94808e-11	7.51831e-11	6.11561e-11	4.80065e-11	3.62085e-11	2.60813e-11	1.7784e-11	1.13258e-11	6.59174e-12	3.37163e-12	1.39688e-12	3.74887e-13	1.97083e-14	7.61097e-14	3.35251e-13	6.422e-13	8.96087e-13	1.04438e-12	1.07337e-12	9.96782e-13	8.44462e-13	6.52289e-13	4.54391e-13	2.78003e-13	1.40877e-13	5.0871e-14	7.19764e-15	2.65883e-15	2.62531e-14	6.56916e-14	1.09469e-13	1.48303e-13	1.75898e-13	1.89112e-13	1.87633e-13	1.73344e-13	1.49568e-13	1.20276e-13	8.94314e-14	6.0463e-14	3.59592e-14	1.75255e-14	5.80484e-15
680	1.41782e-10	1.4003e-10	1.34887e-10	1.26683e-10	1.15928e-10	1.03269e-10	8.94335e-11	7.5164e-11	6.11632e-11	4.8033e-11	3.62477e-11	2.6127e-11	1.78295e-11	1.13674e-11	6.62598e-12	3.39703e-12	1.41316e-12	3.82957e-13	2.12706e-14	7.32487e-14	3.30081e-13	6.36576e-13	8.91395e-13	1.0415e-12	1.07258e-12	9.97976e-13	8.47188e-13	6.55888e-13	4.58216e-13	2.81475e-13	1.43559e-13	5.25327e-14	7.80746e-15	2.34493e-15	2.52575e-14	6.43147e-14	1.08014e-13	1.47028e-13	1.75001e-13	1.88695e-13	1.87715e-13	1.73876e-13	1.50449e-13	1.2137e-13	9.05941e-14	6.1563e-14	3.68867e-14	1.82075e-14	6.20412e-15
680.5	1.41605e-10	1.39859e-10	1.34732e-10	1.26549e-10	1.15822e-10	1.03193e-10	8.93882e-11	7.51467e-11	6.11702e-11	4.80596e-11	3.62869e-11	2.61722e-11	1.78752e-11	1.14088e-11	6.66024e-12	3.42247e-12	1.42952e-12	3.91102e-13	2.29071e-14	7.04433e-14	3.24938e-13	6.30957e-13	8.86707e-13	1.03856e-12	1.07177e-12	9.99148e-13	8.49865e-13	6.59478e-13	4.6204e-13	2.84944e-13	1.46255e-13	5.42188e-14	8.44326e-15	2.05457e-15	2.42806e-14	6.29477e-14	1.06559e-13	1.4575e-13	1.74088e-13	1.88257e-13	1.8778e-13	1.74393e-13	1.51314e-13	1.22456e-13	9.17551e-14	6.26643e-14	3.78216e-14	1.89008e-14	6.61637e-15
681	1.41433e-10	1.39692e-10	1.34577e-10	1.26415e-10	1.15715e-10	1.03117e-10	8.93429e-11	7.51311e-11	6.11787e-11	4.80861e-11	3.63262e-11	2.62174e-11	1.79209e-11	1.14506e-11	6.69484e-12	3.44802e-12	1.44597e-12	3.99347e-13	2.46178e-14	6.76955e-14	3.19838e-13	6.25345e-13	8.82003e-13	1.03564e-12	1.07093e-12	1.00028e-12	8.5255e-13	6.63071e-13	4.65876e-13	2.88436e-13	1.48974e-13	5.59294e-14	9.105e-15	1.78772e-15	2.33212e-14	6.15914e-14	1.05107e-13	1.44467e-13	1.73165e-13	1.87811e-13	1.87832e-13	1.749e-13	1.52174e-13	1.23535e-13	9.29138e-14	6.37691e-14	3.8765e-14	1.96051e-14	7.04158e-15
681.5	1.41251e-10	1.39515e-10	1.34416e-10	1.26276e-10	1.15603e-10	1.03036e-10	8.92915e-11	7.51104e-11	6.11829e-11	4.81094e-11	3.6363e-11	2.62615e-11	1.79659e-11	1.14916e-11	6.72884e-12	3.47344e-12	1.46241e-12	4.07652e-13	2.6401e-14	6.49995e-14	3.14746e-13	6.19712e-13	8.77223e-13	1.03259e-12	1.06999e-12	1.00131e-12	8.55145e-13	6.66592e-13	4.69667e-13	2.91911e-13	1.51698e-13	5.7662e-14	9.79197e-15	1.54433e-15	2.23784e-14	6.02421e-14	1.0365e-13	1.43166e-13	1.72219e-13	1.87331e-13	1.87854e-13	1.75376e-13	1.5301e-13	1.24601e-13	9.40633e-14	6.48739e-14	3.97128e-14	2.03194e-14	7.47946e-15
682	1.41078e-10	1.39345e-10	1.34258e-10	1.26142e-10	1.15494e-10	1.02958e-10	8.92463e-11	7.50931e-11	6.11885e-11	4.8136e-11	3.64016e-11	2.63057e-11	1.80111e-11	1.15332e-11	6.76317e-12	3.49905e-12	1.47897e-12	4.16045e-13	2.82592e-14	6.23606e-14	3.09699e-13	6.14101e-13	8.72469e-13	1.02958e-12	1.06905e-12	1.00237e-12	8.57729e-13	6.70116e-13	4.73467e-13	2.95406e-13	1.54447e-13	5.94183e-14	1.05051e-14	1.32465e-15	2.14546e-14	5.89061e-14	1.02202e-13	1.4187e-13	1.71269e-13	1.86849e-13	1.87867e-13	1.75845e-13	1.5384e-13	1.25661e-13	9.5216e-14	6.59842e-14	4.06696e-14	2.10446e-14	7.93012e-15
682.5	1.409e-10	1.39171e-10	1.341e-10	1.26003e-10	1.15385e-10	1.02877e-10	8.91969e-11	7.50723e-11	6.11942e-11	4.81604e-11	3.64393e-11	2.635e-11	1.80559e-11	1.15742e-11	6.79736e-12	3.5246e-12	1.49558e-12	4.24512e-13	3.01905e-14	5.97778e-14	3.04684e-13	6.08499e-13	8.67681e-13	1.0265e-12	1.06805e-12	1.00337e-12	8.6028e-13	6.73612e-13	4.77254e-13	2.98903e-13	1.5721e-13	6.11984e-14	1.12437e-14	1.12857e-15	2.05485e-14	5.75785e-14	1.00751e-13	1.40559e-13	1.70306e-13	1.86342e-13	1.87858e-13	1.76295e-13	1.54654e-13	1.2671e-13	9.63629e-14	6.70934e-14	4.16332e-14	2.17806e-14	8.39325e-15
683	1.40721e-10	1.38998e-10	1.33943e-10	1.25866e-10	1.15276e-10	1.02799e-10	8.91477e-11	7.50533e-11	6.11998e-11	4.81848e-11	3.64762e-11	2.63937e-11	1.81009e-11	1.16156e-11	6.83172e-12	3.55026e-12	1.51227e-12	4.33062e-13	3.21959e-14	5.72519e-14	2.99702e-13	6.02907e-13	8.62899e-13	1.02341e-12	1.06701e-12	1.00429e-12	8.6278e-13	6.7708e-13	4.81039e-13	3.02399e-13	1.59989e-13	6.30014e-14	1.2008e-14	9.56225e-16	1.96612e-14	5.62613e-14	9.93047e-14	1.39248e-13	1.69328e-13	1.85823e-13	1.87828e-13	1.76726e-13	1.55453e-13	1.2775e-13	9.75057e-14	6.82056e-14	4.2602e-14	2.25258e-14	8.8689e-15
683.5	1.40543e-10	1.38826e-10	1.3378e-10	1.25727e-10	1.15162e-10	1.02716e-10	8.90984e-11	7.50309e-11	6.12026e-11	4.82081e-11	3.65124e-11	2.64369e-11	1.81455e-11	1.16563e-11	6.86578e-12	3.57586e-12	1.52901e-12	4.41682e-13	3.42744e-14	5.4781e-14	2.94741e-13	5.97297e-13	8.58065e-13	1.02026e-12	1.06593e-12	1.00519e-12	8.65247e-13	6.80519e-13	4.84797e-13	3.059e-13	1.6278e-13	6.48261e-14	1.27973e-14	8.07588e-16	1.87914e-14	5.49554e-14	9.78566e-14	1.37927e-13	1.68333e-13	1.85281e-13	1.8778e-13	1.77137e-13	1.56236e-13	1.2878e-13	9.86438e-14	6.93186e-14	4.35773e-14	2.32814e-14	9.35686e-15
684	1.40362e-10	1.3865e-10	1.3362e-10	1.25589e-10	1.15051e-10	1.02636e-10	8.90471e-11	7.50101e-11	6.12068e-11	4.82303e-11	3.65485e-11	2.64801e-11	1.81899e-11	1.16971e-11	6.90001e-12	3.60155e-12	1.54582e-12	4.50381e-13	3.64267e-14	5.23661e-14	2.89814e-13	5.91698e-13	8.53218e-13	1.01707e-12	1.06478e-12	1.00603e-12	8.67681e-13	6.83943e-13	4.88551e-13	3.094e-13	1.65585e-13	6.6673e-14	1.36123e-14	6.82732e-16	1.79407e-14	5.36587e-14	9.6414e-14	1.366e-13	1.67332e-13	1.84723e-13	1.87715e-13	1.77533e-13	1.57007e-13	1.29802e-13	9.97769e-14	7.0432e-14	4.45584e-14	2.40464e-14	9.85689e-15
684.5	1.40185e-10	1.38478e-10	1.3346e-10	1.2545e-10	1.1494e-10	1.02553e-10	8.89959e-11	7.49877e-11	6.12097e-11	4.82536e-11	3.65847e-11	2.65234e-11	1.82339e-11	1.17382e-11	6.9341e-12	3.62727e-12	1.56272e-12	4.59166e-13	3.86527e-14	5.00081e-14	2.84918e-13	5.86111e-13	8.4836e-13	1.01386e-12	1.06363e-12	1.00684e-12	8.70082e-13	6.87337e-13	4.923e-13	3.1291e-13	1.68407e-13	6.85425e-14	1.44524e-14	5.81701e-16	1.71088e-14	5.23757e-14	9.4973e-14	1.3527e-13	1.66314e-13	1.84154e-13	1.87633e-13	1.77914e-13	1.57761e-13	1.30813e-13	1.00907e-13	7.15484e-14	4.5546e-14	2.48216e-14	1.03693e-14
685	1.40007e-10	1.38302e-10	1.333e-10	1.25311e-10	1.14829e-10	1.02473e-10	8.89467e-11	7.4967e-11	6.12139e-11	4.82759e-11	3.6621e-11	2.65662e-11	1.82781e-11	1.17788e-11	6.96835e-12	3.653e-12	1.57965e-12	4.68026e-13	4.09525e-14	4.77079e-14	2.80066e-13	5.80537e-13	8.4349e-13	1.01062e-12	1.0624e-12	1.00763e-12	8.72449e-13	6.90701e-13	4.96044e-13	3.16424e-13	1.71246e-13	7.04336e-14	1.53176e-14	5.0451e-16	1.62956e-14	5.11034e-14	9.35363e-14	1.33934e-13	1.65291e-13	1.83565e-13	1.87534e-13	1.78279e-13	1.58504e-13	1.31814e-13	1.0203e-13	7.26641e-14	4.65393e-14	2.56059e-14	1.08936e-14
685.5	1.39827e-10	1.38127e-10	1.33137e-10	1.2517e-10	1.14712e-10	1.02388e-10	8.88935e-11	7.49428e-11	6.12153e-11	4.82981e-11	3.66556e-11	2.66085e-11	1.83219e-11	1.18193e-11	7.00229e-12	3.67875e-12	1.59665e-12	4.76958e-13	4.33241e-14	4.54632e-14	2.75239e-13	5.7495e-13	8.38591e-13	1.00733e-12	1.06113e-12	1.00832e-12	8.74742e-13	6.94049e-13	4.99758e-13	3.19934e-13	1.74092e-13	7.23469e-14	1.62076e-14	4.51159e-16	1.55014e-14	4.98425e-14	9.21001e-14	1.32593e-13	1.64248e-13	1.82957e-13	1.87413e-13	1.7862e-13	1.59228e-13	1.32804e-13	1.0315e-13	7.37785e-14	4.75368e-14	2.63992e-14	1.14296e-14
686	1.39643e-10	1.37949e-10	1.32975e-10	1.25029e-10	1.14599e-10	1.02306e-10	8.88403e-11	7.49204e-11	6.12167e-11	4.83192e-11	3.6691e-11	2.66508e-11	1.83654e-11	1.18599e-11	7.03639e-12	3.70459e-12	1.61369e-12	4.85959e-13	4.57699e-14	4.32763e-14	2.70439e-13	5.6939e-13	8.33681e-13	1.00401e-12	1.05984e-12	1.009e-12	8.77041e-13	6.97349e-13	5.03466e-13	3.23445e-13	1.76958e-13	7.42814e-14	1.7123e-14	4.21697e-16	1.47265e-14	4.85926e-14	9.06692e-14	1.31244e-13	1.632e-13	1.82339e-13	1.87275e-13	1.78945e-13	1.59941e-13	1.33783e-13	1.04263e-13	7.48945e-14	4.85389e-14	2.72019e-14	1.19773e-14
686.5	1.39463e-10	1.37775e-10	1.32813e-10	1.24888e-10	1.14485e-10	1.02221e-10	8.87892e-11	7.48962e-11	6.12181e-11	4.83404e-11	3.67257e-11	2.66925e-11	1.8409e-11	1.19004e-11	7.0705e-12	3.73035e-12	1.63083e-12	4.95051e-13	4.82892e-14	4.11472e-14	2.65687e-13	5.63819e-13	8.28762e-13	1.00067e-12	1.0585e-12	1.00962e-12	8.79286e-13	7.00648e-13	5.07166e-13	3.26964e-13	1.79833e-13	7.62377e-14	1.8063e-14	4.16141e-16	1.39708e-14	4.73555e-14	8.92421e-14	1.29894e-13	1.62136e-13	1.81702e-13	1.8712e-13	1.79254e-13	1.60639e-13	1.34753e-13	1.05373e-13	7.60116e-14	4.95473e-14	2.8013e-14	1.25366e-14
687	1.39284e-10	1.376e-10	1.32651e-10	1.24747e-10	1.14372e-10	1.02139e-10	8.8736e-11	7.48721e-11	6.12195e-11	4.83615e-11	3.67604e-11	2.67344e-11	1.84523e-11	1.19407e-11	7.10444e-12	3.7563e-12	1.64801e-12	5.0422e-13	5.08815e-14	3.9076e-14	2.60964e-13	5.58277e-13	8.23835e-13	9.9731e-13	1.05711e-12	1.01023e-12	8.81495e-13	7.03915e-13	5.10858e-13	3.30484e-13	1.82726e-13	7.8215e-14	1.90279e-14	4.345e-16	1.32343e-14	4.61318e-14	8.78193e-14	1.28543e-13	1.61065e-13	1.81051e-13	1.86948e-13	1.79548e-13	1.61321e-13	1.35713e-13	1.06476e-13	7.71276e-14	5.05603e-14	2.88337e-14	1.31075e-14
687.5	1.39101e-10	1.37423e-10	1.32486e-10	1.24606e-10	1.14256e-10	1.02054e-10	8.86809e-11	7.4848e-11	6.12195e-11	4.83816e-11	3.67943e-11	2.67756e-11	1.84952e-11	1.19809e-11	7.13839e-12	3.78216e-12	1.66525e-12	5.13452e-13	5.35451e-14	3.70612e-14	2.56271e-13	5.52726e-13	8.1888e-13	9.93871e-13	1.05567e-12	1.01076e-12	8.8367e-13	7.07147e-13	5.14517e-13	3.34003e-13	1.85627e-13	8.02121e-14	2.00166e-14	4.76749e-16	1.25176e-14	4.4919e-14	8.63993e-14	1.27183e-13	1.59982e-13	1.80385e-13	1.86758e-13	1.79821e-13	1.61987e-13	1.3666e-13	1.07572e-13	7.8242e-14	5.15763e-14	2.9662e-14	1.36896e-14
688	1.38918e-10	1.37243e-10	1.32324e-10	1.24463e-10	1.14141e-10	1.01967e-10	8.86278e-11	7.48221e-11	6.12195e-11	4.84005e-11	3.68273e-11	2.68164e-11	1.85383e-11	1.2021e-11	7.17233e-12	3.80803e-12	1.68256e-12	5.22757e-13	5.62834e-14	3.51051e-14	2.51611e-13	5.47205e-13	8.13898e-13	9.90421e-13	1.05419e-12	1.01128e-12	8.85788e-13	7.10362e-13	5.18179e-13	3.3752e-13	1.88538e-13	8.22318e-14	2.10305e-14	5.42938e-16	1.18203e-14	4.372e-14	8.49846e-14	1.2582e-13	1.58888e-13	1.79701e-13	1.86548e-13	1.80074e-13	1.62637e-13	1.37594e-13	1.08663e-13	7.9356e-14	5.25981e-14	3.04986e-14	1.42827e-14
688.5	1.38739e-10	1.37066e-10	1.3216e-10	1.2432e-10	1.14025e-10	1.01883e-10	8.85727e-11	7.47963e-11	6.12181e-11	4.84206e-11	3.68604e-11	2.68578e-11	1.8581e-11	1.20609e-11	7.20643e-12	3.83398e-12	1.69993e-12	5.32145e-13	5.90935e-14	3.3207e-14	2.46996e-13	5.41677e-13	8.08928e-13	9.86961e-13	1.05269e-12	1.01174e-12	8.87892e-13	7.13543e-13	5.21819e-13	3.41036e-13	1.91465e-13	8.42694e-14	2.20684e-14	6.33038e-16	1.11429e-14	4.25334e-14	8.35757e-14	1.24457e-13	1.57787e-13	1.79003e-13	1.86325e-13	1.80314e-13	1.63271e-13	1.38519e-13	1.09749e-13	8.04693e-14	5.36229e-14	3.13437e-14	1.48871e-14
689	1.38554e-10	1.36886e-10	1.31993e-10	1.24177e-10	1.1391e-10	1.01796e-10	8.85156e-11	7.47687e-11	6.12167e-11	4.84384e-11	3.68927e-11	2.6898e-11	1.86234e-11	1.21007e-11	7.24019e-12	3.85985e-12	1.71732e-12	5.41602e-13	6.19769e-14	3.13668e-14	2.42404e-13	5.36155e-13	8.03915e-13	9.83445e-13	1.05114e-12	1.01214e-12	8.89939e-13	7.16688e-13	5.25448e-13	3.44556e-13	1.94406e-13	8.63277e-14	2.31302e-14	7.47033e-16	1.04853e-14	4.13599e-14	8.21694e-14	1.23086e-13	1.56668e-13	1.78287e-13	1.86076e-13	1.80534e-13	1.63889e-13	1.39431e-13	1.10826e-13	8.15812e-14	5.46512e-14	3.21959e-14	1.55021e-14
689.5	1.38373e-10	1.3671e-10	1.31832e-10	1.24034e-10	1.13794e-10	1.01709e-10	8.84606e-11	7.47429e-11	6.12167e-11	4.84585e-11	3.69258e-11	2.69383e-11	1.86659e-11	1.21409e-11	7.27411e-12	3.88589e-12	1.73484e-12	5.51138e-13	6.49322e-14	2.95849e-14	2.37859e-13	5.30664e-13	7.98932e-13	9.79919e-13	1.04954e-12	1.01251e-12	8.91969e-13	7.1983e-13	5.29066e-13	3.48073e-13	1.97356e-13	8.84077e-14	2.4217e-14	8.84993e-16	9.84782e-15	4.02004e-14	8.07718e-14	1.21717e-13	1.55546e-13	1.77562e-13	1.85819e-13	1.80738e-13	1.64498e-13	1.40336e-13	1.11897e-13	8.26913e-14	5.56839e-14	3.30567e-14	1.61284e-14
690	1.38188e-10	1.36534e-10	1.31665e-10	1.23888e-10	1.13676e-10	1.01623e-10	8.84056e-11	7.47171e-11	6.12153e-11	4.84764e-11	3.69581e-11	2.69786e-11	1.87085e-11	1.21804e-11	7.30802e-12	3.91183e-12	1.75239e-12	5.60751e-13	6.7961e-14	2.78619e-14	2.33346e-13	5.2517e-13	7.93908e-13	9.76338e-13	1.0479e-12	1.01284e-12	8.93943e-13	7.2292e-13	5.32672e-13	3.51593e-13	2.00318e-13	9.05065e-14	2.53268e-14	1.04684e-15	9.23039e-15	3.90535e-14	7.9378e-14	1.20346e-13	1.54415e-13	1.76819e-13	1.85541e-13	1.80926e-13	1.65086e-13	1.41224e-13	1.12961e-13	8.38012e-14	5.67192e-14	3.3925e-14	1.67649e-14
690.5	1.38003e-10	1.36352e-10	1.31498e-10	1.23743e-10	1.13556e-10	1.01534e-10	8.83466e-11	7.46879e-11	6.12111e-11	4.84931e-11	3.69896e-11	2.70178e-11	1.87499e-11	1.222e-11	7.34159e-12	3.93777e-12	1.76995e-12	5.70414e-13	7.10608e-14	2.61957e-14	2.28865e-13	5.19685e-13	7.8886e-13	9.72725e-13	1.04621e-12	1.01312e-12	8.9586e-13	7.25972e-13	5.36253e-13	3.55108e-13	2.03283e-13	9.26232e-14	2.64606e-14	1.23254e-15	8.63297e-15	3.79201e-14	7.79884e-14	1.18968e-13	1.53271e-13	1.7606e-13	1.85242e-13	1.81092e-13	1.65657e-13	1.42099e-13	1.14017e-13	8.49063e-14	5.77564e-14	3.47993e-14	1.74117e-14
691	1.37819e-10	1.36173e-10	1.31332e-10	1.236e-10	1.13438e-10	1.01447e-10	8.82897e-11	7.46603e-11	6.12097e-11	4.8511e-11	3.70212e-11	2.70576e-11	1.87923e-11	1.22594e-11	7.37548e-12	3.96388e-12	1.7876e-12	5.80176e-13	7.42335e-14	2.45901e-14	2.2443e-13	5.14221e-13	7.83827e-13	9.69125e-13	1.0445e-12	1.01337e-12	8.9778e-13	7.29021e-13	5.39834e-13	3.58625e-13	2.06267e-13	9.47611e-14	2.76185e-14	1.44212e-15	8.05601e-15	3.68027e-14	7.66073e-14	1.1759e-13	1.52121e-13	1.75291e-13	1.84931e-13	1.81242e-13	1.66219e-13	1.42965e-13	1.15067e-13	8.60102e-14	5.87977e-14	3.56821e-14	1.80688e-14
691.5	1.37635e-10	1.35991e-10	1.31166e-10	1.23453e-10	1.13321e-10	1.01358e-10	8.82328e-11	7.46311e-11	6.12054e-11	4.85277e-11	3.70527e-11	2.70969e-11	1.88339e-11	1.22987e-11	7.40918e-12	3.98988e-12	1.8053e-12	5.89997e-13	7.74783e-14	2.30425e-14	2.20024e-13	5.08757e-13	7.78771e-13	9.6545e-13	1.04275e-12	1.01356e-12	8.99643e-13	7.32032e-13	5.43375e-13	3.62135e-13	2.09262e-13	9.69148e-14	2.87998e-14	1.67556e-15	7.49929e-15	3.56977e-14	7.52315e-14	1.16212e-13	1.50959e-13	1.74506e-13	1.84599e-13	1.81376e-13	1.66759e-13	1.4382e-13	1.16107e-13	8.71124e-14	5.98412e-14	3.65713e-14	1.87361e-14
692	1.37452e-10	1.35813e-10	1.31e-10	1.23308e-10	1.13201e-10	1.01267e-10	8.81739e-11	7.46019e-11	6.12012e-11	4.85445e-11	3.70834e-11	2.71356e-11	1.88751e-11	1.23381e-11	7.44286e-12	4.01597e-12	1.82306e-12	5.99888e-13	8.07942e-14	2.15541e-14	2.1566e-13	5.03315e-13	7.73695e-13	9.61767e-13	1.04095e-12	1.01372e-12	9.01467e-13	7.35021e-13	5.46915e-13	3.65645e-13	2.12261e-13	9.909e-14	3.00041e-14	1.93281e-15	6.96322e-15	3.46075e-14	7.38618e-14	1.14831e-13	1.49789e-13	1.73704e-13	1.84255e-13	1.81489e-13	1.67286e-13	1.44661e-13	1.17141e-13	8.82104e-14	6.08878e-14	3.74671e-14	1.94133e-14
692.5	1.37265e-10	1.35631e-10	1.30834e-10	1.23163e-10	1.13084e-10	1.01179e-10	8.8115e-11	7.45727e-11	6.11984e-11	4.85613e-11	3.71142e-11	2.71744e-11	1.89165e-11	1.23774e-11	7.47653e-12	4.04203e-12	1.84086e-12	6.0986e-13	8.41841e-14	2.01247e-14	2.11334e-13	4.97886e-13	7.68635e-13	9.58054e-13	1.03911e-12	1.01384e-12	9.03254e-13	7.37972e-13	5.5044e-13	3.69148e-13	2.15273e-13	1.01284e-13	3.1232e-14	2.21386e-15	6.44763e-15	3.35313e-14	7.25003e-14	1.13449e-13	1.48614e-13	1.72894e-13	1.83891e-13	1.81589e-13	1.67795e-13	1.45489e-13	1.18168e-13	8.93079e-14	6.19356e-14	3.83698e-14	2.01006e-14
693	1.37079e-10	1.3545e-10	1.30665e-10	1.23016e-10	1.12961e-10	1.01088e-10	8.80562e-11	7.45418e-11	6.11928e-11	4.85758e-11	3.71433e-11	2.72126e-11	1.89575e-11	1.24162e-11	7.51e-12	4.06808e-12	1.8587e-12	6.19898e-13	8.76436e-14	1.87543e-14	2.07043e-13	4.92459e-13	7.63537e-13	9.54311e-13	1.03724e-12	1.01389e-12	9.04982e-13	7.40901e-13	5.53949e-13	3.72649e-13	2.18288e-13	1.03493e-13	3.24825e-14	2.51872e-15	5.95265e-15	3.24698e-14	7.11443e-14	1.12065e-13	1.47428e-13	1.72064e-13	1.8351e-13	1.81669e-13	1.68291e-13	1.46302e-13	1.19185e-13	9.04003e-14	6.29854e-14	3.92781e-14	2.0797e-14
693.5	1.36896e-10	1.35273e-10	1.305e-10	1.22871e-10	1.12842e-10	1.01e-10	8.79974e-11	7.45126e-11	6.11885e-11	4.85915e-11	3.71741e-11	2.72515e-11	1.89985e-11	1.24555e-11	7.5438e-12	4.0943e-12	1.87664e-12	6.30014e-13	9.11759e-14	1.74434e-14	2.02796e-13	4.87068e-13	7.58455e-13	9.50561e-13	1.03533e-12	1.01393e-12	9.06713e-13	7.43807e-13	5.57442e-13	3.76158e-13	2.21325e-13	1.05723e-13	3.37567e-14	2.84728e-15	5.47848e-15	3.14239e-14	6.97975e-14	1.10683e-13	1.46238e-13	1.7123e-13	1.83113e-13	1.81736e-13	1.68772e-13	1.47109e-13	1.20196e-13	9.14913e-14	6.40383e-14	4.0193e-14	2.15035e-14
694	1.3671e-10	1.35089e-10	1.30332e-10	1.22724e-10	1.12722e-10	1.00909e-10	8.79367e-11	7.44801e-11	6.11829e-11	4.86071e-11	3.72032e-11	2.72891e-11	1.90393e-11	1.24942e-11	7.57722e-12	4.12041e-12	1.89461e-12	6.40177e-13	9.47785e-14	1.6192e-14	1.98587e-13	4.81682e-13	7.53356e-13	9.4676e-13	1.03338e-12	1.01393e-12	9.08385e-13	7.46672e-13	5.60919e-13	3.79656e-13	2.24362e-13	1.07969e-13	3.50534e-14	3.19948e-15	5.02516e-15	3.03928e-14	6.84573e-14	1.093e-13	1.45037e-13	1.70377e-13	1.82701e-13	1.81782e-13	1.69231e-13	1.47897e-13	1.21196e-13	9.25785e-14	6.50909e-14	4.1114e-14	2.22193e-14
694.5	1.36521e-10	1.34906e-10	1.30161e-10	1.22574e-10	1.126e-10	1.00816e-10	8.78739e-11	7.44492e-11	6.11758e-11	4.86206e-11	3.72315e-11	2.73262e-11	1.90796e-11	1.25329e-11	7.61062e-12	4.14648e-12	1.91263e-12	6.50429e-13	9.8451e-14	1.49993e-14	1.94411e-13	4.76299e-13	7.48238e-13	9.42909e-13	1.03138e-12	1.01386e-12	9.09997e-13	7.49497e-13	5.64365e-13	3.83142e-13	2.27405e-13	1.1023e-13	3.63714e-14	3.57528e-15	4.5924e-15	2.93765e-14	6.71243e-14	1.07915e-13	1.43827e-13	1.69508e-13	1.82272e-13	1.81807e-13	1.69676e-13	1.48672e-13	1.22188e-13	9.36591e-14	6.61455e-14	4.20397e-14	2.29435e-14
695	1.36336e-10	1.34726e-10	1.29993e-10	1.22428e-10	1.12479e-10	1.00726e-10	8.78153e-11	7.44166e-11	6.11702e-11	4.86351e-11	3.72615e-11	2.7364e-11	1.91201e-11	1.25716e-11	7.64416e-12	4.17273e-12	1.93068e-12	6.60739e-13	1.02197e-13	1.38666e-14	1.90279e-13	4.70945e-13	7.43122e-13	9.39074e-13	1.02934e-12	1.01377e-12	9.11612e-13	7.52315e-13	5.67806e-13	3.86634e-13	2.30457e-13	1.12512e-13	3.77138e-14	3.97475e-15	4.1809e-15	2.83759e-14	6.57991e-14	1.06532e-13	1.42613e-13	1.68632e-13	1.81828e-13	1.81819e-13	1.7011e-13	1.49438e-13	1.23171e-13	9.47393e-14	6.72017e-14	4.29724e-14	2.36772e-14
695.5	1.36148e-10	1.34543e-10	1.29823e-10	1.22278e-10	1.12357e-10	1.00633e-10	8.77526e-11	7.43841e-11	6.11632e-11	4.86486e-11	3.72898e-11	2.74012e-11	1.91602e-11	1.26101e-11	7.67768e-12	4.19885e-12	1.94881e-12	6.71135e-13	1.06011e-13	1.27935e-14	1.86183e-13	4.65608e-13	7.38006e-13	9.3519e-13	1.02728e-12	1.01363e-12	9.13146e-13	7.55092e-13	5.71229e-13	3.90113e-13	2.33518e-13	1.1481e-13	3.90778e-14	4.39785e-15	3.79027e-15	2.73905e-14	6.44837e-14	1.05148e-13	1.4139e-13	1.67741e-13	1.81364e-13	1.81811e-13	1.70522e-13	1.50186e-13	1.24145e-13	9.58142e-14	6.82574e-14	4.39086e-14	2.44197e-14
696	1.35963e-10	1.3436e-10	1.29655e-10	1.22129e-10	1.12235e-10	1.0054e-10	8.769e-11	7.43515e-11	6.11561e-11	4.8662e-11	3.73173e-11	2.74378e-11	1.92004e-11	1.26485e-11	7.71099e-12	4.22503e-12	1.96698e-12	6.81585e-13	1.09898e-13	1.17799e-14	1.82129e-13	4.60278e-13	7.32858e-13	9.31301e-13	1.02518e-12	1.01344e-12	9.14682e-13	7.57844e-13	5.74632e-13	3.93595e-13	2.36587e-13	1.17125e-13	4.04632e-14	4.8444e-15	3.42066e-15	2.64204e-14	6.31757e-14	1.03765e-13	1.40162e-13	1.66836e-13	1.80888e-13	1.8179e-13	1.70919e-13	1.50925e-13	1.25109e-13	9.68835e-14	6.93138e-14	4.48508e-14	2.5171e-14
696.5	1.35772e-10	1.34175e-10	1.29482e-10	1.21978e-10	1.12111e-10	1.00445e-10	8.76274e-11	7.43173e-11	6.11477e-11	4.86743e-11	3.73448e-11	2.74739e-11	1.92398e-11	1.26867e-11	7.74408e-12	4.25118e-12	1.98513e-12	6.92086e-13	1.13854e-13	1.0826e-14	1.78111e-13	4.54957e-13	7.27713e-13	9.27364e-13	1.02301e-12	1.01321e-12	9.16136e-13	7.60554e-13	5.78003e-13	3.97064e-13	2.39662e-13	1.19454e-13	4.18707e-14	5.31423e-15	3.0722e-15	2.54665e-14	6.18757e-14	1.02381e-13	1.38928e-13	1.6592e-13	1.80389e-13	1.81748e-13	1.71297e-13	1.51646e-13	1.26064e-13	9.79467e-14	7.03704e-14	4.57973e-14	2.59298e-14
697	1.35584e-10	1.33992e-10	1.29315e-10	1.21832e-10	1.11988e-10	1.00353e-10	8.75649e-11	7.42848e-11	6.11406e-11	4.86867e-11	3.73723e-11	2.75106e-11	1.92797e-11	1.27251e-11	7.7775e-12	4.2774e-12	2.00346e-12	7.02684e-13	1.17883e-13	9.93253e-15	1.74141e-13	4.49676e-13	7.22587e-13	9.23422e-13	1.02085e-12	1.01295e-12	9.17572e-13	7.63238e-13	5.8138e-13	4.00535e-13	2.42745e-13	1.21801e-13	4.33012e-14	5.80764e-15	2.74499e-15	2.4529e-14	6.05857e-14	1.01002e-13	1.37686e-13	1.64995e-13	1.79883e-13	1.8169e-13	1.71664e-13	1.52356e-13	1.27011e-13	9.90102e-14	7.14282e-14	4.67487e-14	2.66981e-14
697.5	1.35397e-10	1.3381e-10	1.29143e-10	1.2168e-10	1.11864e-10	1.00261e-10	8.75024e-11	7.42489e-11	6.11308e-11	4.8699e-11	3.73999e-11	2.75467e-11	1.93188e-11	1.27629e-11	7.8107e-12	4.30368e-12	2.02176e-12	7.13346e-13	1.2198e-13	9.0985e-15	1.70208e-13	4.44396e-13	7.17431e-13	9.19433e-13	1.01864e-12	1.01265e-12	9.18967e-13	7.65896e-13	5.84723e-13	4.03999e-13	2.45833e-13	1.24162e-13	4.47517e-14	6.32426e-15	2.43893e-15	2.3607e-14	5.93035e-14	9.96231e-14	1.36439e-13	1.64055e-13	1.79358e-13	1.81618e-13	1.72012e-13	1.53052e-13	1.27947e-13	1.00064e-13	7.24853e-14	4.77046e-14	2.74739e-14
698	1.35207e-10	1.33626e-10	1.28973e-10	1.21532e-10	1.1174e-10	1.00166e-10	8.7438e-11	7.42147e-11	6.11223e-11	4.87113e-11	3.74266e-11	2.75823e-11	1.9358e-11	1.28009e-11	7.84404e-12	4.32982e-12	2.04014e-12	7.24052e-13	1.26145e-13	8.32454e-15	1.66314e-13	4.39137e-13	7.12279e-13	9.1544e-13	1.01639e-12	1.0123e-12	9.20344e-13	7.68529e-13	5.88044e-13	4.07455e-13	2.48926e-13	1.26541e-13	4.62253e-14	6.86404e-15	2.15417e-15	2.27018e-14	5.80323e-14	9.82449e-14	1.35189e-13	1.63106e-13	1.78822e-13	1.81526e-13	1.72346e-13	1.53734e-13	1.28872e-13	1.01114e-13	7.35411e-14	4.86642e-14	2.82573e-14
698.5	1.35021e-10	1.33441e-10	1.28801e-10	1.21381e-10	1.11617e-10	1.00071e-10	8.73736e-11	7.41805e-11	6.11125e-11	4.87225e-11	3.74524e-11	2.76179e-11	1.93972e-11	1.2839e-11	7.87717e-12	4.35612e-12	2.05854e-12	7.34852e-13	1.30386e-13	7.61062e-15	1.62465e-13	4.339e-13	7.07115e-13	9.11423e-13	1.0141e-12	1.01193e-12	9.21658e-13	7.71117e-13	5.91357e-13	4.10904e-13	2.52029e-13	1.28935e-13	4.77189e-14	7.42728e-15	1.89078e-15	2.18127e-14	5.67701e-14	9.68702e-14	1.33934e-13	1.62147e-13	1.78267e-13	1.81418e-13	1.72663e-13	1.54405e-13	1.2979e-13	1.0216e-13	7.45985e-14	4.96284e-14	2.90489e-14
699	1.34834e-10	1.3326e-10	1.28632e-10	1.21233e-10	1.11494e-10	9.9977e-11	8.73112e-11	7.41464e-11	6.11041e-11	4.87349e-11	3.74792e-11	2.76535e-11	1.94361e-11	1.28769e-11	7.91025e-12	4.38238e-12	2.07702e-12	7.4571e-13	1.34691e-13	6.95681e-15	1.58657e-13	4.28687e-13	7.01956e-13	9.07382e-13	1.01179e-12	1.01151e-12	9.22954e-13	7.73695e-13	5.94662e-13	4.14353e-13	2.55135e-13	1.31344e-13	4.92346e-14	8.01364e-15	1.64869e-15	2.09406e-14	5.55175e-14	9.54971e-14	1.32672e-13	1.61176e-13	1.77697e-13	1.81297e-13	1.72962e-13	1.5506e-13	1.30698e-13	1.032e-13	7.56537e-14	5.05964e-14	2.98483e-14
699.5	1.34645e-10	1.33073e-10	1.28461e-10	1.21079e-10	1.11368e-10	9.98803e-11	8.72449e-11	7.41088e-11	6.10928e-11	4.8745e-11	3.75051e-11	2.76885e-11	1.94751e-11	1.29143e-11	7.94328e-12	4.40859e-12	2.09546e-12	7.56624e-13	1.39069e-13	6.36312e-15	1.54889e-13	4.23477e-13	6.96787e-13	9.03317e-13	1.00944e-12	1.01102e-12	9.24209e-13	7.76229e-13	5.97916e-13	4.17792e-13	2.58244e-13	1.33767e-13	5.07703e-14	8.62283e-15	1.42801e-15	2.00845e-14	5.4275e-14	9.41261e-14	1.31404e-13	1.60192e-13	1.77113e-13	1.81155e-13	1.73245e-13	1.55697e-13	1.31592e-13	1.04234e-13	7.67096e-14	5.1568e-14	3.06549e-14
700	1.34456e-10	1.32889e-10	1.28289e-10	1.20929e-10	1.11242e-10	9.97861e-11	8.71806e-11	7.4073e-11	6.10829e-11	4.87551e-11	3.75301e-11	2.7723e-11	1.95133e-11	1.29518e-11	7.97627e-12	4.43486e-12	2.11402e-12	7.67609e-13	1.43513e-13	5.82962e-15	1.51165e-13	4.18302e-13	6.91624e-13	8.99228e-13	1.00702e-12	1.01053e-12	9.25401e-13	7.78718e-13	6.01174e-13	4.21221e-13	2.61361e-13	1.36204e-13	5.23275e-14	9.25508e-15	1.22871e-15	1.92455e-14	5.3042e-14	9.27577e-14	1.30134e-13	1.59199e-13	1.76514e-13	1.80996e-13	1.73512e-13	1.56326e-13	1.32477e-13	1.05262e-13	7.77625e-14	5.25424e-14	3.14681e-14
[truncated: 42 more columns]

## Sheet: H-polarization
Viewing angle (°)	0	2	4	6	8	10	12	14	16	18	20	22	24	26	28	30	32	34	36	38	40	42	44	46	48	50	52	54	56	58	60	62	64	66	68	70	72	74	76	78	80	82	84	86	88	90	92	94	96
Wavelength (nm)	Scattering efficiency
400	1.03445e-09	9.94581e-10	8.82938e-10	7.20908e-10	5.3744e-10	3.61352e-10	2.1457e-10	1.08368e-10	4.30794e-11	1.09961e-11	6.75414e-13	1.07095e-12	4.20659e-12	5.98825e-12	5.51239e-12	3.6483e-12	1.66748e-12	4.00304e-13	8.58381e-15	1.87534e-13	5.07949e-13	6.74544e-13	6.10787e-13	4.01652e-13	1.80776e-13	4.08404e-14	1.79411e-15	2.89961e-14	7.16985e-14	9.41955e-14	8.69261e-14	6.01478e-14	3.04348e-14	9.70175e-15	1.18173e-15	1.42922e-15	4.8012e-15	7.1051e-15	6.93107e-15	4.99954e-15	2.72898e-15	1.11245e-15	3.59799e-16	1.56261e-16	1.17425e-16	8.57907e-17	1.47785e-16	4.60193e-16	1.05906e-15
400.5	1.00587e-09	9.67231e-10	8.58915e-10	7.01681e-10	5.23552e-10	3.52428e-10	2.09638e-10	1.0615e-10	4.23809e-11	1.09194e-11	6.99729e-13	9.98987e-13	4.04185e-12	5.80831e-12	5.38245e-12	3.58748e-12	1.65691e-12	4.07483e-13	9.17339e-15	1.73896e-13	4.85646e-13	6.53446e-13	5.97654e-13	3.9731e-13	1.81757e-13	4.26845e-14	1.65878e-15	2.64594e-14	6.79986e-14	9.09013e-14	8.49709e-14	5.95594e-14	3.06514e-14	1.00709e-14	1.30221e-15	1.23347e-15	4.43568e-15	6.75523e-15	6.70471e-15	4.90388e-15	2.71244e-15	1.11959e-15	3.61951e-16	1.51485e-16	1.13136e-16	8.31247e-17	1.38293e-16	4.3384e-16	1.01494e-15
401	9.7798e-10	9.40503e-10	8.35449e-10	6.82905e-10	5.09965e-10	3.43692e-10	2.04791e-10	1.03961e-10	4.1686e-11	1.08398e-11	7.23869e-13	9.30786e-13	3.88231e-12	5.63248e-12	5.25424e-12	3.52663e-12	1.64566e-12	4.14314e-13	1.00705e-14	1.60983e-13	4.64056e-13	6.32747e-13	5.84534e-13	3.92799e-13	1.82583e-13	4.44979e-14	1.62218e-15	2.40763e-14	6.44229e-14	8.76617e-14	8.30042e-14	5.89305e-14	3.08354e-14	1.04309e-14	1.43499e-15	1.05894e-15	4.08799e-15	6.41431e-15	6.47918e-15	4.80541e-15	2.69339e-15	1.12577e-15	3.64259e-16	1.46994e-16	1.08855e-16	8.04748e-17	1.29265e-16	4.08329e-16	9.71337e-16
401.5	9.50758e-10	9.14429e-10	8.1255e-10	6.64538e-10	4.96661e-10	3.35127e-10	2.00028e-10	1.01803e-10	4.0994e-11	1.07572e-11	7.47756e-13	8.66204e-13	3.72795e-12	5.4606e-12	5.12779e-12	3.46585e-12	1.6338e-12	4.20804e-13	1.12497e-14	1.48775e-13	4.43159e-13	6.12435e-13	5.71465e-13	3.88132e-13	1.83253e-13	4.62764e-14	1.6773e-15	2.18419e-14	6.09705e-14	8.44792e-14	8.10308e-14	5.82626e-14	3.09863e-14	1.07803e-14	1.57874e-15	9.0469e-16	3.75785e-15	6.08219e-15	6.25489e-15	4.70457e-15	2.67184e-15	1.13097e-15	3.66682e-16	1.42787e-16	1.04595e-16	7.78485e-17	1.20698e-16	3.83698e-16	9.28325e-16
402	9.24166e-10	8.88935e-10	7.90151e-10	6.46577e-10	4.83638e-10	3.26731e-10	1.95348e-10	9.96713e-11	4.03051e-11	1.06719e-11	7.71294e-13	8.05063e-13	3.57849e-12	5.29261e-12	5.00311e-12	3.40502e-12	1.62125e-12	4.26914e-13	1.26864e-14	1.3724e-13	4.22941e-13	5.92516e-13	5.58444e-13	3.8331e-13	1.8376e-13	4.8012e-14	1.81723e-15	1.9751e-14	5.76408e-14	8.13523e-14	7.90497e-14	5.75586e-14	3.11036e-14	1.11181e-14	1.73213e-15	7.69821e-16	3.44493e-15	5.7593e-15	6.03198e-15	4.60129e-15	2.64789e-15	1.13512e-15	3.69182e-16	1.38855e-16	1.00364e-16	7.52419e-17	1.12574e-16	3.59948e-16	8.85972e-16
402.5	8.98194e-10	8.64032e-10	7.68245e-10	6.28999e-10	4.7088e-10	3.18486e-10	1.90739e-10	9.75663e-11	3.96187e-11	1.05833e-11	7.94456e-13	7.47223e-13	3.43376e-12	5.1285e-12	4.88011e-12	3.34418e-12	1.60805e-12	4.32653e-13	1.43579e-14	1.26354e-13	4.03385e-13	5.72981e-13	5.45456e-13	3.78329e-13	1.84107e-13	4.97016e-14	2.03531e-15	1.7798e-14	5.44302e-14	7.82799e-14	7.70637e-14	5.68198e-14	3.11867e-14	1.14433e-14	1.89387e-15	6.53461e-16	3.14898e-15	5.44553e-15	5.81099e-15	4.49604e-15	2.6215e-15	1.13823e-15	3.71706e-16	1.35185e-16	9.61723e-17	7.26574e-17	1.04882e-16	3.37062e-16	8.44326e-16
403	8.72871e-10	8.39769e-10	7.46896e-10	6.11857e-10	4.58416e-10	3.1042e-10	1.86222e-10	9.54949e-11	3.89386e-11	1.04925e-11	8.17203e-13	6.92612e-13	3.29397e-12	4.96833e-12	4.75916e-12	3.28367e-12	1.59434e-12	4.38056e-13	1.62424e-14	1.16105e-13	3.84512e-13	5.5386e-13	5.32574e-13	3.73242e-13	1.84315e-13	5.1344e-14	2.32547e-15	1.59794e-14	5.13417e-14	7.52731e-14	7.5081e-14	5.60493e-14	3.12399e-14	1.1756e-14	2.06291e-15	5.54753e-16	2.86979e-15	5.1415e-15	5.59229e-15	4.38925e-15	2.59304e-15	1.14033e-15	3.74266e-16	1.31792e-16	9.2045e-17	7.011e-17	9.7627e-17	3.15101e-16	8.03508e-16
403.5	8.48125e-10	8.16037e-10	7.26039e-10	5.95086e-10	4.46211e-10	3.0251e-10	1.81777e-10	9.34458e-11	3.82604e-11	1.0399e-11	8.3946e-13	6.41047e-13	3.15864e-12	4.81172e-12	4.63991e-12	3.22307e-12	1.58001e-12	4.43057e-13	1.83172e-14	1.06456e-13	3.66277e-13	5.35119e-13	5.19745e-13	3.6801e-13	1.84361e-13	5.29322e-14	2.68108e-15	1.42889e-14	4.83704e-14	7.23253e-14	7.30988e-14	5.52459e-14	3.12594e-14	1.20542e-14	2.2379e-15	4.72737e-16	2.60693e-15	4.84697e-15	5.37601e-15	4.28065e-15	2.5623e-15	1.1413e-15	3.76791e-16	1.2865e-16	8.79792e-17	6.75881e-17	9.078e-17	2.94015e-16	7.63537e-16
404	8.23986e-10	7.92903e-10	7.05667e-10	5.78695e-10	4.3428e-10	2.94761e-10	1.77415e-10	9.14282e-11	3.75872e-11	1.03031e-11	8.61212e-13	5.92434e-13	3.02782e-12	4.65908e-12	4.52251e-12	3.16279e-12	1.56516e-12	4.47703e-13	2.05636e-14	9.73935e-14	3.48682e-13	5.16797e-13	5.07014e-13	3.62677e-13	1.84268e-13	5.44666e-14	3.09642e-15	1.27227e-14	4.55156e-14	6.94416e-14	7.1123e-14	5.44164e-14	3.12486e-14	1.23381e-14	2.41785e-15	4.06574e-16	2.3601e-15	4.56226e-15	5.16262e-15	4.1709e-15	2.52953e-15	1.14125e-15	3.79271e-16	1.25759e-16	8.39924e-17	6.51043e-17	8.43412e-17	2.73842e-16	7.24469e-16
404.5	8.00387e-10	7.70282e-10	6.85741e-10	5.62665e-10	4.22591e-10	2.87157e-10	1.73125e-10	8.94376e-11	3.69165e-11	1.02045e-11	8.82348e-13	5.46626e-13	2.90135e-12	4.50993e-12	4.40687e-12	3.10256e-12	1.54974e-12	4.5196e-13	2.29594e-14	8.88874e-14	3.31703e-13	4.98862e-13	4.94368e-13	3.57215e-13	1.84022e-13	5.59397e-14	3.5655e-15	1.12753e-14	4.2775e-14	6.66208e-14	6.91497e-14	5.35575e-14	3.12061e-14	1.26067e-14	2.60154e-15	3.5532e-16	2.12887e-15	4.28726e-15	4.95199e-15	4.05994e-15	2.49471e-15	1.14007e-15	3.81645e-16	1.23101e-16	8.00866e-17	6.26542e-17	7.82871e-17	2.54548e-16	6.86341e-16
405	7.77392e-10	7.48204e-10	6.663e-10	5.47016e-10	4.11169e-10	2.79718e-10	1.68916e-10	8.74742e-11	3.6251e-11	1.01037e-11	9.02901e-13	5.03535e-13	2.7792e-12	4.36445e-12	4.29299e-12	3.04257e-12	1.53384e-12	4.55848e-13	2.54877e-14	8.09189e-14	3.15333e-13	4.81327e-13	4.81826e-13	3.51658e-13	1.83637e-13	5.73509e-14	4.08282e-15	9.94237e-15	4.01476e-14	6.3866e-14	6.71893e-14	5.26744e-14	3.11336e-14	1.28597e-14	2.78805e-15	3.18134e-16	1.91293e-15	4.02226e-15	4.74482e-15	3.94821e-15	2.4581e-15	1.13781e-15	3.83919e-16	1.20676e-16	7.62764e-17	6.02449e-17	7.26156e-17	2.36146e-16	6.49217e-16
405.5	7.54953e-10	7.26691e-10	6.47336e-10	5.31716e-10	3.99991e-10	2.72427e-10	1.64782e-10	8.55401e-11	3.55902e-11	1.00012e-11	9.22826e-13	4.63031e-13	2.66128e-12	4.2226e-12	4.18119e-12	2.98291e-12	1.5175e-12	4.59367e-13	2.81307e-14	7.347e-14	2.99578e-13	4.64205e-13	4.69397e-13	3.46019e-13	1.83118e-13	5.87003e-14	4.64301e-15	8.71907e-15	3.76314e-14	6.11773e-14	6.52409e-14	5.17702e-14	3.10327e-14	1.30966e-14	2.97639e-15	2.94144e-16	1.71187e-15	3.76712e-15	4.54119e-15	3.83592e-15	2.41975e-15	1.13449e-15	3.86065e-16	1.1847e-16	7.25688e-17	5.78802e-17	6.73132e-17	2.18625e-16	6.1314e-16
406	7.33044e-10	7.05667e-10	6.28811e-10	5.16773e-10	3.89054e-10	2.65283e-10	1.6072e-10	8.36315e-11	3.49341e-11	9.89578e-12	9.42041e-13	4.25001e-13	2.5473e-12	4.08413e-12	4.07099e-12	2.92348e-12	1.50065e-12	4.62498e-13	3.08695e-14	6.65135e-14	2.84394e-13	4.47466e-13	4.57088e-13	3.40291e-13	1.82457e-13	5.99819e-14	5.24071e-15	7.60046e-15	3.52233e-14	5.85545e-14	6.33053e-14	5.08429e-14	3.09022e-14	1.33168e-14	3.16548e-15	2.82468e-16	1.52518e-15	3.52184e-15	4.3413e-15	3.72315e-15	2.37969e-15	1.13008e-15	3.88034e-16	1.16469e-16	6.89652e-17	5.55559e-17	6.23606e-17	2.01976e-16	5.78123e-16
406.5	7.11656e-10	6.85141e-10	6.10703e-10	5.02169e-10	3.78355e-10	2.5828e-10	1.56729e-10	8.17504e-11	3.42815e-11	9.78859e-12	9.60528e-13	3.89341e-13	2.43731e-12	3.94912e-12	3.96269e-12	2.86431e-12	1.48334e-12	4.65243e-13	3.36884e-14	6.00316e-14	2.6978e-13	4.31132e-13	4.44898e-13	3.3448e-13	1.81669e-13	6.11942e-14	5.87111e-15	6.58173e-15	3.29215e-14	5.59977e-14	6.13847e-14	4.98965e-14	3.0744e-14	1.35201e-14	3.35459e-15	2.8226e-16	1.35245e-15	3.2864e-15	4.14534e-15	3.61019e-15	2.33803e-15	1.1246e-15	3.89816e-16	1.14662e-16	6.54727e-17	5.32783e-17	5.77457e-17	1.86179e-16	5.44189e-16
407	6.90812e-10	6.65135e-10	5.93048e-10	4.87899e-10	3.67909e-10	2.51426e-10	1.52816e-10	7.98988e-11	3.36341e-11	9.67966e-12	9.78295e-13	3.55951e-13	2.33115e-12	3.81768e-12	3.85629e-12	2.80556e-12	1.46568e-12	4.67649e-13	3.6573e-14	5.40057e-14	2.55735e-13	4.15193e-13	4.32853e-13	3.28609e-13	1.80751e-13	6.23376e-14	6.5295e-15	5.65874e-15	3.07249e-14	5.35106e-14	5.9484e-14	4.89328e-14	3.05591e-14	1.37069e-14	3.54275e-15	2.92698e-16	1.1933e-15	3.06091e-15	3.95358e-15	3.4972e-15	2.29499e-15	1.11812e-15	3.9139e-16	1.13045e-16	6.20983e-17	5.10517e-17	5.34614e-17	1.71234e-16	5.11387e-16
407.5	6.70471e-10	6.4561e-10	5.75811e-10	4.73969e-10	3.57676e-10	2.44709e-10	1.48974e-10	7.80728e-11	3.29921e-11	9.56864e-12	9.95291e-13	3.24728e-13	2.22879e-12	3.68944e-12	3.75163e-12	2.74713e-12	1.4476e-12	4.69656e-13	3.95066e-14	4.84139e-14	2.42231e-13	3.9965e-13	4.2094e-13	3.22671e-13	1.79713e-13	6.34103e-14	7.21107e-15	4.8267e-15	2.86299e-14	5.10905e-14	5.7601e-14	4.79535e-14	3.0348e-14	1.38759e-14	3.72924e-15	3.12954e-16	1.0472e-15	2.84518e-15	3.76608e-15	3.38446e-15	2.25056e-15	1.11058e-15	3.92744e-16	1.11596e-16	5.88437e-17	4.88731e-17	4.9488e-17	1.57116e-16	4.79722e-16
408	6.50594e-10	6.26542e-10	5.58972e-10	4.60352e-10	3.47672e-10	2.38133e-10	1.45198e-10	7.62729e-11	3.23542e-11	9.45584e-12	1.01149e-12	2.95563e-13	2.13e-12	3.56451e-12	3.6488e-12	2.689e-12	1.42912e-12	4.71303e-13	4.24756e-14	4.32355e-14	2.29261e-13	3.84494e-13	4.09157e-13	3.1668e-13	1.78546e-13	6.44095e-14	7.91152e-15	4.08103e-15	2.66342e-14	4.87371e-14	5.57378e-14	4.69602e-14	3.01113e-14	1.40275e-14	3.91318e-15	3.42216e-16	9.1365e-16	2.63906e-15	3.58294e-15	3.27205e-15	2.20491e-15	1.10202e-15	3.9384e-16	1.10306e-16	5.57109e-17	4.67444e-17	4.58121e-17	1.43804e-16	4.492e-16
408.5	6.31233e-10	6.07967e-10	5.4255e-10	4.47064e-10	3.37901e-10	2.31697e-10	1.41498e-10	7.45024e-11	3.1722e-11	9.34136e-12	1.02688e-12	2.68374e-13	2.03479e-12	3.44287e-12	3.54789e-12	2.63136e-12	1.41036e-12	4.72596e-13	4.54674e-14	3.84548e-14	2.1681e-13	3.69743e-13	3.97539e-13	3.10649e-13	1.77272e-13	6.53356e-14	8.627e-15	3.41751e-15	2.47366e-14	4.64537e-14	5.39002e-14	4.59558e-14	2.98511e-14	1.41619e-14	4.09393e-15	3.79717e-16	7.92264e-16	2.44264e-15	3.40455e-15	3.16024e-15	2.15814e-15	1.09252e-15	3.94675e-16	1.09167e-16	5.27048e-17	4.46704e-17	4.24229e-17	1.31293e-16	4.19846e-16
409	6.1235e-10	5.89834e-10	5.26526e-10	4.3408e-10	3.28345e-10	2.25393e-10	1.37864e-10	7.27562e-11	3.1095e-11	9.2255e-12	1.04145e-12	2.43069e-13	1.94303e-12	3.32437e-12	3.44882e-12	2.57419e-12	1.39123e-12	4.73533e-13	4.84685e-14	3.4051e-14	2.04871e-13	3.55369e-13	3.86074e-13	3.04572e-13	1.75885e-13	6.61881e-14	9.3532e-15	2.83178e-15	2.2934e-14	4.42374e-14	5.20847e-14	4.49407e-14	2.95679e-14	1.42784e-14	4.27091e-15	4.24688e-16	6.82496e-16	2.25569e-15	3.2308e-15	3.04916e-15	2.11038e-15	1.08206e-15	3.95239e-16	1.08161e-16	4.98265e-17	4.26501e-17	3.93061e-17	1.19553e-16	3.91652e-16
409.5	5.93923e-10	5.72137e-10	5.10881e-10	4.21396e-10	3.18999e-10	2.1922e-10	1.34295e-10	7.10362e-11	3.04726e-11	9.10773e-12	1.05516e-12	2.19548e-13	1.8546e-12	3.209e-12	3.35143e-12	2.51733e-12	1.37177e-12	4.741e-13	5.1466e-14	3.00061e-14	1.93424e-13	3.41382e-13	3.74766e-13	2.98463e-13	1.74385e-13	6.69653e-14	1.00863e-14	2.31958e-15	2.12232e-14	4.20882e-14	5.02956e-14	4.39157e-14	2.92611e-14	1.43774e-14	4.44324e-15	4.76354e-16	5.83848e-16	2.07802e-15	3.06189e-15	2.93894e-15	2.06167e-15	1.07063e-15	3.95512e-16	1.07273e-16	4.7075e-17	4.06837e-17	3.6446e-17	1.08563e-16	3.64628e-16
410	5.7597e-10	5.54894e-10	4.95633e-10	4.09025e-10	3.0987e-10	2.13177e-10	1.30798e-10	6.93458e-11	2.98573e-11	8.98876e-12	1.06802e-12	1.97738e-13	1.7695e-12	3.09678e-12	3.25597e-12	2.4611e-12	1.35207e-12	4.74329e-13	5.44515e-14	2.63045e-14	1.82461e-13	3.27786e-13	3.63622e-13	2.92341e-13	1.72791e-13	6.7669e-14	1.08231e-14	1.8769e-15	1.96029e-14	4.00083e-14	4.85344e-14	4.28864e-14	2.89341e-14	1.44594e-14	4.61073e-15	5.34035e-16	4.95872e-16	1.90963e-15	2.89794e-15	2.82983e-15	2.01224e-15	1.05835e-15	3.95485e-16	1.06503e-16	4.44539e-17	3.87739e-17	3.3833e-17	9.8306e-17	3.38782e-16
410.5	5.58432e-10	5.38047e-10	4.80729e-10	3.96936e-10	3.0094e-10	2.07257e-10	1.27362e-10	6.76768e-11	2.92449e-11	8.86809e-12	1.07997e-12	1.77542e-13	1.68749e-12	2.98745e-12	3.1622e-12	2.40519e-12	1.33205e-12	4.74198e-13	5.7409e-14	2.29266e-14	1.71957e-13	3.1455e-13	3.52639e-13	2.8618e-13	1.71084e-13	6.82936e-14	1.15595e-14	1.49944e-15	1.80692e-14	3.79944e-14	4.67983e-14	4.18485e-14	2.85858e-14	1.45231e-14	4.77232e-15	5.9698e-16	4.18023e-16	1.75017e-15	2.73886e-15	2.72189e-15	1.962e-15	1.04518e-15	3.9513e-16	1.05821e-16	4.19575e-17	3.69182e-17	3.14492e-17	8.87503e-17	3.14087e-16
411	5.41352e-10	5.21639e-10	4.66208e-10	3.85141e-10	2.9222e-10	2.01474e-10	1.23997e-10	6.60374e-11	2.86398e-11	8.74661e-12	1.09109e-12	1.58891e-13	1.60861e-12	2.88124e-12	3.07036e-12	2.3499e-12	1.31184e-12	4.7374e-13	6.03365e-14	1.98573e-14	1.6192e-13	3.01703e-13	3.41838e-13	2.80021e-13	1.69293e-13	6.88478e-14	1.22933e-14	1.18348e-15	1.66207e-14	3.60479e-14	4.50952e-14	4.08084e-14	2.82189e-14	1.45707e-14	4.92811e-15	6.64569e-16	3.49857e-16	1.59967e-15	2.58494e-15	2.61535e-15	1.91131e-15	1.03119e-15	3.94475e-16	1.0523e-16	3.95913e-17	3.51221e-17	2.9286e-17	7.9884e-17	2.90556e-16
411.5	5.24687e-10	5.05627e-10	4.52033e-10	3.7362e-10	2.83694e-10	1.95803e-10	1.20692e-10	6.44214e-11	2.80395e-11	8.62363e-12	1.10126e-12	1.417e-13	1.53267e-12	2.77786e-12	2.98016e-12	2.29509e-12	1.29137e-12	4.72944e-13	6.32164e-14	1.70801e-14	1.52318e-13	2.89214e-13	3.31207e-13	2.73855e-13	1.67406e-13	6.93234e-14	1.30209e-14	9.25018e-16	1.52539e-14	3.41672e-14	4.342e-14	3.97658e-14	2.7833e-14	1.46006e-14	5.07715e-15	7.36105e-16	2.90837e-16	1.45777e-15	2.43607e-15	2.51027e-15	1.86007e-15	1.01641e-15	3.93487e-16	1.0471e-16	3.73499e-17	3.33811e-17	2.73269e-17	7.16737e-17	2.68164e-16
412	5.08452e-10	4.90027e-10	4.38208e-10	3.62376e-10	2.75366e-10	1.90261e-10	1.17455e-10	6.28333e-11	2.74454e-11	8.49963e-12	1.11055e-12	1.25898e-13	1.45969e-12	2.67738e-12	2.89181e-12	2.24084e-12	1.27069e-12	4.71824e-13	6.6045e-14	1.45791e-14	1.4315e-13	2.77102e-13	3.2076e-13	2.67689e-13	1.65432e-13	6.97268e-14	1.37398e-14	7.20394e-16	1.39669e-14	3.23534e-14	4.17773e-14	3.87231e-14	2.74309e-14	1.4614e-14	5.21939e-15	8.1098e-16	2.40503e-16	1.32434e-15	2.29235e-15	2.40686e-15	1.80846e-15	1.0009e-15	3.92175e-16	1.04256e-16	3.52338e-17	3.16986e-17	2.55617e-17	6.40988e-17	2.46911e-16
412.5	4.92618e-10	4.74821e-10	4.24727e-10	3.51407e-10	2.67227e-10	1.84837e-10	1.14277e-10	6.12689e-11	2.68572e-11	8.37471e-12	1.11895e-12	1.11406e-13	1.38947e-12	2.57965e-12	2.80524e-12	2.18711e-12	1.24983e-12	4.70381e-13	6.88113e-14	1.2339e-14	1.34397e-13	2.65344e-13	3.10492e-13	2.61523e-13	1.63377e-13	7.00568e-14	1.44467e-14	5.65874e-16	1.27567e-14	3.06034e-14	4.01661e-14	3.76799e-14	2.70122e-14	1.4611e-14	5.35427e-15	8.88567e-16	1.98354e-16	1.19917e-15	2.15372e-15	2.3051e-15	1.75659e-15	9.84668e-16	3.90526e-16	1.03846e-16	3.32384e-17	3.00725e-17	2.39767e-17	5.71321e-17	2.26767e-16
413	4.77189e-10	4.59981e-10	4.11576e-10	3.40698e-10	2.59281e-10	1.79527e-10	1.11163e-10	5.97297e-11	2.62742e-11	8.2486e-12	1.12642e-12	9.81612e-14	1.32203e-12	2.48468e-12	2.72038e-12	2.13398e-12	1.2288e-12	4.68619e-13	7.15105e-14	1.03455e-14	1.26049e-13	2.53945e-13	3.00407e-13	2.55376e-13	1.61246e-13	7.03105e-14	1.51398e-14	4.57952e-16	1.16209e-14	2.89188e-14	3.85887e-14	3.66395e-14	2.65785e-14	1.45915e-14	5.48151e-15	9.68278e-16	1.63912e-16	1.08203e-15	2.02027e-15	2.20526e-15	1.70455e-15	9.67765e-16	3.88544e-16	1.03478e-16	3.13625e-17	2.85043e-17	2.25611e-17	5.07481e-17	2.07721e-16
413.5	4.62136e-10	4.45523e-10	3.98759e-10	3.3024e-10	2.51513e-10	1.74333e-10	1.08109e-10	5.82157e-11	2.56974e-11	8.12176e-12	1.13297e-12	8.60875e-14	1.25719e-12	2.39243e-12	2.63724e-12	2.08142e-12	1.20762e-12	4.66552e-13	7.4131e-14	8.58361e-15	1.18095e-13	2.42896e-13	2.90509e-13	2.49241e-13	1.59038e-13	7.04937e-14	1.58161e-14	3.93152e-16	1.05565e-14	2.72967e-14	3.70442e-14	3.56016e-14	2.61306e-14	1.45563e-14	5.6008e-15	1.04959e-15	1.36694e-16	9.72658e-16	1.89195e-15	2.10727e-15	1.65242e-15	9.50233e-16	3.86225e-16	1.03138e-16	2.96026e-17	2.69923e-17	2.1302e-17	4.492e-17	1.89745e-16
414	4.47487e-10	4.3144e-10	3.8626e-10	3.20052e-10	2.43933e-10	1.69258e-10	1.05116e-10	5.6727e-11	2.5127e-11	7.99429e-12	1.13865e-12	7.51277e-14	1.19498e-12	2.30287e-12	2.55594e-12	2.0295e-12	1.18631e-12	4.64205e-13	7.66726e-14	7.03979e-15	1.10522e-13	2.32199e-13	2.80802e-13	2.43131e-13	1.56762e-13	7.06074e-14	1.64748e-14	3.6818e-16	9.56137e-15	2.57377e-14	3.55353e-14	3.45693e-14	2.56702e-14	1.45061e-14	5.71216e-15	1.13198e-15	1.16241e-16	8.70883e-16	1.76881e-15	2.01141e-15	1.60029e-15	9.32138e-16	3.83575e-16	1.02821e-16	2.7957e-17	2.55376e-17	2.01897e-17	3.96251e-17	1.7283e-16
414.5	4.33202e-10	4.17705e-10	3.74068e-10	3.10106e-10	2.36527e-10	1.64293e-10	1.02183e-10	5.52637e-11	2.45624e-11	7.86575e-12	1.1434e-12	6.52154e-14	1.13525e-12	2.2159e-12	2.47628e-12	1.9782e-12	1.1649e-12	4.61551e-13	7.91243e-14	5.70046e-15	1.03317e-13	2.2184e-13	2.71288e-13	2.37055e-13	1.54422e-13	7.0648e-14	1.71128e-14	3.79752e-16	8.63277e-15	2.42404e-14	3.40604e-14	3.35421e-14	2.51976e-14	1.44408e-14	5.815e-15	1.21493e-15	1.02087e-16	7.76408e-16	1.65075e-15	1.91765e-15	1.54828e-15	9.13482e-16	3.80601e-16	1.02509e-16	2.64204e-17	2.4139e-17	1.92114e-17	3.48353e-17	1.56939e-16
415	4.19286e-10	4.04324e-10	3.62185e-10	3.004e-10	2.29293e-10	1.59434e-10	9.93093e-11	5.38233e-11	2.40038e-11	7.73678e-12	1.14726e-12	5.62859e-14	1.07793e-12	2.13142e-12	2.39828e-12	1.92748e-12	1.1434e-12	4.58606e-13	8.14817e-14	4.5525e-15	9.64673e-14	2.11812e-13	2.61957e-13	2.31004e-13	1.5202e-13	7.06204e-14	1.77284e-14	4.24766e-16	7.76784e-15	2.28029e-14	3.26205e-14	3.25222e-14	2.47138e-14	1.43605e-14	5.90922e-15	1.29796e-15	9.37713e-17	6.88985e-16	1.53773e-15	1.82608e-15	1.49648e-15	8.94335e-16	3.77294e-16	1.02195e-16	2.49891e-17	2.2795e-17	1.83574e-17	3.05232e-17	1.4205e-16
415.5	4.05723e-10	3.91282e-10	3.50607e-10	2.90938e-10	2.22234e-10	1.54686e-10	9.64917e-11	5.24083e-11	2.34515e-11	7.60712e-12	1.15022e-12	4.82859e-14	1.02296e-12	2.04946e-12	2.32204e-12	1.87741e-12	1.12181e-12	4.55397e-13	8.37414e-14	3.58352e-15	8.99643e-14	2.0212e-13	2.52825e-13	2.24994e-13	1.49565e-13	7.05261e-14	1.83202e-14	5.00207e-16	6.96434e-15	2.14255e-14	3.12169e-14	3.15101e-14	2.42203e-14	1.42663e-14	5.99487e-15	1.38064e-15	9.08552e-17	6.08401e-16	1.42975e-15	1.73676e-15	1.44491e-15	8.74742e-16	3.73663e-16	1.01876e-16	2.36597e-17	2.15065e-17	1.76173e-17	2.66661e-17	1.28133e-16
416	3.92518e-10	3.78573e-10	3.39313e-10	2.81709e-10	2.15338e-10	1.50041e-10	9.37303e-11	5.10164e-11	2.2905e-11	7.47705e-12	1.15229e-12	4.11566e-14	9.70264e-13	1.96997e-12	2.24745e-12	1.82797e-12	1.10015e-12	4.51918e-13	8.58974e-14	2.78125e-15	8.37915e-14	1.92752e-13	2.43888e-13	2.19023e-13	1.47055e-13	7.03639e-14	1.88869e-14	6.03156e-16	6.21971e-15	2.01067e-14	2.98497e-14	3.0507e-14	2.37181e-14	1.41583e-14	6.0717e-15	1.46251e-15	9.29031e-17	5.34343e-16	1.32672e-15	1.6498e-15	1.3937e-15	8.54752e-16	3.69726e-16	1.01536e-16	2.24275e-17	2.02712e-17	1.69813e-17	2.3237e-17	1.1516e-16
416.5	3.79647e-10	3.66201e-10	3.28314e-10	2.72703e-10	2.08608e-10	1.45502e-10	9.1027e-11	4.96489e-11	2.23651e-11	7.34666e-12	1.15345e-12	3.48434e-14	9.1975e-13	1.89282e-12	2.17445e-12	1.77922e-12	1.07845e-12	4.48177e-13	8.79448e-14	2.13403e-15	7.79417e-14	1.837e-13	2.35142e-13	2.13103e-13	1.44494e-13	7.01358e-14	1.94267e-14	7.30819e-16	5.53121e-15	1.88447e-14	2.85181e-14	2.95141e-14	2.32081e-14	1.40369e-14	6.13974e-15	1.54316e-15	9.94901e-17	4.66595e-16	1.2286e-15	1.5652e-15	1.34292e-15	8.34373e-16	3.65477e-16	1.01172e-16	2.12887e-17	1.90889e-17	1.64392e-17	2.02102e-17	1.03103e-16
417	3.67113e-10	3.54144e-10	3.17592e-10	2.63931e-10	2.02041e-10	1.41065e-10	8.83792e-11	4.83059e-11	2.18313e-11	7.21589e-12	1.15375e-12	2.92948e-14	8.71385e-13	1.81807e-12	2.10315e-12	1.73113e-12	1.05672e-12	4.44191e-13	8.98814e-14	1.63053e-15	7.24019e-14	1.74965e-13	2.26595e-13	2.07234e-13	1.41893e-13	6.98474e-14	1.99388e-14	8.80542e-16	4.89655e-15	1.76388e-14	2.72233e-14	2.85332e-14	2.26908e-14	1.3903e-14	6.19898e-15	1.62233e-15	1.10207e-16	4.04883e-16	1.1353e-15	1.48303e-15	1.29268e-15	8.13692e-16	3.60936e-16	1.00779e-16	2.02386e-17	1.79593e-17	1.59838e-17	1.75626e-17	9.19242e-17
417.5	3.54903e-10	3.42397e-10	3.07143e-10	2.5537e-10	1.95628e-10	1.36726e-10	8.57828e-11	4.69851e-11	2.13039e-11	7.08451e-12	1.15316e-12	2.44608e-14	8.25049e-13	1.74558e-12	2.03343e-12	1.68368e-12	1.03498e-12	4.39957e-13	9.17044e-14	1.2598e-15	6.71614e-14	1.66533e-13	2.18238e-13	2.01414e-13	1.39248e-13	6.94944e-14	2.04216e-14	1.04966e-15	4.3133e-15	1.64877e-14	2.59651e-14	2.75632e-14	2.21677e-14	1.37569e-14	6.24914e-15	1.69953e-15	1.24646e-16	3.48923e-16	1.04672e-15	1.40327e-15	1.24294e-15	7.92739e-16	3.5609e-16	1.00344e-16	1.92721e-17	1.68791e-17	1.56045e-17	1.52679e-17	8.15981e-17
418	3.43028e-10	3.30971e-10	2.96975e-10	2.4703e-10	1.89378e-10	1.32492e-10	8.32454e-11	4.56888e-11	2.07836e-11	6.95344e-12	1.15175e-12	2.02936e-14	7.80728e-13	1.67537e-12	1.9654e-12	1.63697e-12	1.01323e-12	4.35492e-13	9.34114e-14	1.01153e-15	6.22085e-14	1.58405e-13	2.10087e-13	1.95659e-13	1.36575e-13	6.90844e-14	2.08752e-14	1.23583e-15	3.77911e-15	1.53908e-14	2.4744e-14	2.66073e-14	2.16401e-14	1.35997e-14	6.29057e-15	1.77456e-15	1.42433e-16	2.98483e-16	9.62809e-16	1.32608e-15	1.19391e-15	7.71561e-16	3.50986e-16	9.98688e-17	1.83861e-17	1.58504e-17	1.5295e-17	1.33045e-17	7.20925e-17
418.5	3.31459e-10	3.19838e-10	2.87065e-10	2.38902e-10	1.83274e-10	1.28354e-10	8.07588e-11	4.4415e-11	2.02694e-11	6.82197e-12	1.14948e-12	1.67452e-14	7.38329e-13	1.60731e-12	1.89889e-12	1.59093e-12	9.91517e-13	4.30804e-13	9.4997e-14	8.75528e-16	5.75334e-14	1.50574e-13	2.02125e-13	1.89963e-13	1.33866e-13	6.86151e-14	2.12976e-14	1.43661e-15	3.29132e-15	1.43456e-14	2.35592e-14	2.56637e-14	2.11081e-14	1.34311e-14	6.3231e-15	1.84706e-15	1.63177e-16	2.53268e-16	8.83426e-16	1.25138e-15	1.14554e-15	7.50188e-16	3.45605e-16	9.93413e-17	1.75748e-17	1.48693e-17	1.5046e-17	1.16472e-17	6.33665e-17
419	3.20199e-10	3.08994e-10	2.77409e-10	2.30978e-10	1.77321e-10	1.24308e-10	7.83249e-11	4.31648e-11	1.97615e-11	6.69037e-12	1.14636e-12	1.3773e-14	6.97798e-13	1.54145e-12	1.834e-12	1.54557e-12	9.6984e-13	4.25902e-13	9.64628e-14	8.4217e-16	5.31239e-14	1.43028e-13	1.94357e-13	1.84336e-13	1.31126e-13	6.80879e-14	2.1689e-14	1.6498e-15	2.84787e-15	1.33515e-14	2.24109e-14	2.47355e-14	2.05726e-14	1.3252e-14	6.34688e-15	1.91677e-15	1.86526e-16	2.13025e-16	8.085e-16	1.17921e-15	1.09792e-15	7.28669e-16	3.3997e-16	9.8762e-17	1.68337e-17	1.39354e-17	1.48508e-17	1.02738e-17	5.53924e-17
419.5	3.09243e-10	2.98449e-10	2.68016e-10	2.2326e-10	1.71518e-10	1.20359e-10	7.59434e-11	4.19373e-11	1.92602e-11	6.55904e-12	1.14246e-12	1.13337e-14	6.59068e-13	1.47768e-12	1.77064e-12	1.50096e-12	9.48222e-13	4.20804e-13	9.7807e-14	9.02277e-16	4.89722e-14	1.35769e-13	1.86793e-13	1.78776e-13	1.28366e-13	6.75103e-14	2.20491e-14	1.87323e-15	2.44647e-15	1.24071e-14	2.13e-14	2.38226e-14	2.00355e-14	1.30629e-14	6.36224e-15	1.98349e-15	2.12129e-16	1.77501e-16	7.37921e-16	1.10958e-15	1.05114e-15	7.07082e-16	3.34103e-16	9.81251e-17	1.61585e-17	1.30482e-17	1.47028e-17	9.16305e-18	4.81349e-17
420	2.9858e-10	2.88184e-10	2.58863e-10	2.1574e-10	1.65859e-10	1.16504e-10	7.36139e-11	4.07324e-11	1.87659e-11	6.42777e-12	1.13773e-12	9.38707e-15	6.22085e-13	1.41596e-12	1.70883e-12	1.45707e-12	9.26659e-13	4.15509e-13	9.90285e-14	1.04691e-15	4.50671e-14	1.28786e-13	1.79416e-13	1.73293e-13	1.25586e-13	6.6879e-14	2.23764e-14	2.10484e-15	2.08478e-15	1.15109e-14	2.02251e-14	2.29256e-14	1.94967e-14	1.28647e-14	6.36898e-15	2.04692e-15	2.39651e-16	1.4643e-16	6.71583e-16	1.04253e-15	1.00522e-15	6.85409e-16	3.27997e-16	9.74272e-17	1.5545e-17	1.22056e-17	1.45949e-17	8.29278e-18	4.15604e-17
420.5	2.88184e-10	2.78176e-10	2.49942e-10	2.08401e-10	1.60328e-10	1.12733e-10	7.13296e-11	3.95476e-11	1.82768e-11	6.29622e-12	1.13219e-12	7.89278e-15	5.86746e-13	1.35619e-12	1.64847e-12	1.41381e-12	9.05107e-13	4.09996e-13	1.00118e-13	1.26745e-15	4.13952e-14	1.22065e-13	1.72227e-13	1.67873e-13	1.22781e-13	6.61942e-14	2.26699e-14	2.34256e-15	1.76048e-15	1.06611e-14	1.91849e-14	2.20435e-14	1.89566e-14	1.2657e-14	6.36693e-15	2.10683e-15	2.68757e-16	1.19545e-16	6.09312e-16	9.77958e-16	9.60152e-16	6.63682e-16	3.2167e-16	9.66585e-17	1.49868e-17	1.14049e-17	1.45198e-17	7.64135e-18	3.56312e-17
421	2.78093e-10	2.68454e-10	2.41279e-10	2.0127e-10	1.54949e-10	1.09059e-10	6.90987e-11	3.83875e-11	1.77959e-11	6.16524e-12	1.1259e-12	6.81554e-15	5.53057e-13	1.29843e-12	1.58968e-12	1.37132e-12	8.83731e-13	4.04334e-13	1.01086e-13	1.55611e-15	3.79516e-14	1.15617e-13	1.65238e-13	1.6254e-13	1.19972e-13	6.54651e-14	2.29319e-14	2.58494e-15	1.47174e-15	9.85735e-15	1.81815e-14	2.11802e-14	1.84175e-14	1.24417e-14	6.35697e-15	2.16322e-15	2.99171e-16	9.66095e-17	5.51061e-16	9.15988e-16	9.16094e-16	6.42022e-16	3.15152e-16	9.58297e-17	1.44824e-17	1.06476e-17	1.44744e-17	7.19085e-18	3.0318e-17
421.5	2.68275e-10	2.59e-10	2.32841e-10	1.94326e-10	1.49706e-10	1.0547e-10	6.69191e-11	3.72495e-11	1.73213e-11	6.03462e-12	1.1189e-12	6.11885e-15	5.20931e-13	1.24262e-12	1.53239e-12	1.3296e-12	8.62442e-13	3.98502e-13	1.0193e-13	1.90493e-15	3.47256e-14	1.09426e-13	1.58442e-13	1.5729e-13	1.17152e-13	6.46919e-14	2.31611e-14	2.82996e-15	1.21633e-15	9.09767e-15	1.72143e-14	2.03339e-14	1.78797e-14	1.22191e-14	6.33913e-15	2.21585e-15	3.3059e-16	7.7366e-17	4.96684e-16	8.56545e-16	8.73032e-16	6.20412e-16	3.08454e-16	9.49314e-17	1.40259e-17	9.93093e-18	1.44524e-17	6.92118e-18	2.55853e-17
422	2.58708e-10	2.49787e-10	2.24621e-10	1.87547e-10	1.44587e-10	1.01965e-10	6.47814e-11	3.61318e-11	1.68527e-11	5.90391e-12	1.11107e-12	5.7678e-15	4.90298e-13	1.18861e-12	1.47649e-12	1.28852e-12	8.41221e-13	3.92482e-13	1.02643e-13	2.30648e-15	3.17052e-14	1.03478e-13	1.51827e-13	1.52111e-13	1.14319e-13	6.3869e-14	2.33566e-14	3.07588e-15	9.9211e-16	8.38012e-15	1.6281e-14	1.95047e-14	1.73424e-14	1.19886e-14	6.31306e-15	2.26444e-15	3.62702e-16	6.1563e-17	4.46005e-16	7.99558e-16	8.3096e-16	5.98866e-16	3.01571e-16	9.39593e-17	1.36126e-17	9.25209e-18	1.44471e-17	6.81271e-18	2.13978e-17
422.5	2.49419e-10	2.40841e-10	2.16631e-10	1.80963e-10	1.39605e-10	9.85462e-11	6.2696e-11	3.50364e-11	1.63915e-11	5.77391e-12	1.10258e-12	5.73139e-15	4.61137e-13	1.13648e-12	1.42207e-12	1.24822e-12	8.20163e-13	3.8634e-13	1.03236e-13	2.75398e-15	2.88842e-14	9.77822e-14	1.45405e-13	1.47025e-13	1.11491e-13	6.30086e-14	2.35196e-14	3.32154e-15	7.97223e-16	7.70424e-15	1.5383e-14	1.86943e-14	1.68085e-14	1.1752e-14	6.27957e-15	2.30909e-15	3.95303e-16	4.89677e-17	3.98961e-16	7.45109e-16	7.89969e-16	5.77471e-16	2.94544e-16	9.29202e-17	1.32395e-17	8.61192e-18	1.44564e-17	6.84968e-18	1.77256e-17
423	2.40381e-10	2.32135e-10	2.08857e-10	1.74546e-10	1.34747e-10	9.52094e-11	6.06555e-11	3.39625e-11	1.59368e-11	5.6443e-12	1.09335e-12	5.97792e-15	4.33361e-13	1.0861e-12	1.36905e-12	1.20865e-12	7.99227e-13	3.80049e-13	1.03703e-13	3.24056e-15	2.62525e-14	9.2323e-14	1.39168e-13	1.4202e-13	1.08658e-13	6.21069e-14	2.36499e-14	3.56525e-15	6.29695e-16	7.06806e-15	1.45191e-14	1.79028e-14	1.62776e-14	1.15096e-14	6.23864e-15	2.34963e-15	4.28105e-16	3.93405e-17	3.55369e-16	6.93091e-16	7.5005e-16	5.56224e-16	2.87376e-16	9.18079e-17	1.29024e-17	8.00774e-18	1.4475e-17	7.01391e-18	1.45338e-17
423.5	2.31595e-10	2.23671e-10	2.01289e-10	1.68302e-10	1.30017e-10	9.1956e-11	5.86611e-11	3.29094e-11	1.54885e-11	5.51506e-12	1.08345e-12	6.47814e-15	4.0694e-13	1.03746e-12	1.31744e-12	1.16977e-12	7.78431e-13	3.73611e-13	1.04045e-13	3.75993e-15	2.38013e-14	8.70944e-14	1.33116e-13	1.37107e-13	1.05828e-13	6.11674e-14	2.37471e-14	3.80566e-15	4.87663e-16	6.47023e-15	1.36886e-14	1.71297e-14	1.57503e-14	1.12616e-14	6.19056e-15	2.38594e-15	4.60882e-16	3.24519e-17	3.15123e-16	6.43487e-16	7.1123e-16	5.35168e-16	2.80079e-16	9.06254e-17	1.25971e-17	7.43824e-18	1.44984e-17	7.28971e-18	1.17913e-17
424	2.23059e-10	2.15447e-10	1.93941e-10	1.6223e-10	1.25409e-10	8.8783e-11	5.67127e-11	3.18779e-11	1.50477e-11	5.38654e-12	1.0729e-12	7.20444e-15	3.81821e-13	9.90535e-13	1.26724e-12	1.13167e-12	7.57827e-13	3.67071e-13	1.04265e-13	4.30626e-15	2.15229e-14	8.20956e-14	1.27245e-13	1.32285e-13	1.03008e-13	6.01949e-14	2.38133e-14	4.04176e-15	3.69318e-16	5.90949e-15	1.28917e-14	1.63765e-14	1.52279e-14	1.10093e-14	6.13564e-15	2.41808e-15	4.93435e-16	2.80802e-17	2.78087e-16	5.96293e-16	6.73566e-16	5.14351e-16	2.72684e-16	8.93738e-17	1.23208e-17	6.90256e-18	1.45248e-17	7.66231e-18	9.46673e-18
424.5	2.14753e-10	2.07439e-10	1.86784e-10	1.56311e-10	1.20918e-10	8.56841e-11	5.48075e-11	3.08653e-11	1.46127e-11	5.25836e-12	1.06167e-12	8.12924e-15	3.5794e-13	9.45214e-13	1.21832e-12	1.09426e-12	7.37344e-13	3.60388e-13	1.04359e-13	4.87349e-15	1.94075e-14	7.73108e-14	1.21551e-13	1.27547e-13	1.00189e-13	5.91861e-14	2.38457e-14	4.27189e-15	2.72873e-16	5.38419e-15	1.21269e-14	1.56416e-14	1.47096e-14	1.0752e-14	6.07365e-15	2.44585e-15	5.25509e-16	2.60022e-17	2.44096e-16	5.51417e-16	6.3703e-16	4.93765e-16	2.6518e-16	8.80481e-17	1.20692e-17	6.39823e-18	1.45489e-17	8.11596e-18	7.52905e-18
425	2.06681e-10	1.9966e-10	1.79825e-10	1.5056e-10	1.16547e-10	8.26647e-11	5.29456e-11	2.98738e-11	1.41844e-11	5.13098e-12	1.04981e-12	9.22826e-15	3.35266e-13	9.0153e-13	1.17077e-12	1.05757e-12	7.17051e-13	3.53606e-13	1.04335e-13	5.45645e-15	1.74482e-14	7.27394e-14	1.16035e-13	1.22902e-13	9.73845e-14	5.8146e-14	2.38479e-14	4.49542e-15	1.96666e-16	4.89328e-15	1.13946e-14	1.49269e-14	1.41971e-14	1.04911e-14	6.00551e-15	2.46928e-15	5.56942e-16	2.60106e-17	2.13044e-16	5.0885e-16	6.01645e-16	4.73467e-16	2.57602e-16	8.66563e-17	1.18394e-17	5.92461e-18	1.4569e-17	8.63794e-18	5.94922e-18
425.5	1.98857e-10	1.92114e-10	1.73073e-10	1.44974e-10	1.12297e-10	7.9726e-11	5.11317e-11	2.89041e-11	1.37639e-11	5.00461e-12	1.03741e-12	1.04783e-14	3.13769e-13	8.59449e-13	1.12458e-12	1.02172e-12	6.96996e-13	3.46745e-13	1.04198e-13	6.05062e-15	1.56383e-14	6.83801e-14	1.10703e-13	1.18361e-13	9.45998e-14	5.70808e-14	2.38205e-14	4.71162e-15	1.39059e-16	4.43537e-15	1.06942e-14	1.42325e-14	1.36915e-14	1.02277e-14	5.93157e-15	2.48863e-15	5.87611e-16	2.79029e-17	1.84799e-16	4.68565e-16	5.67466e-16	4.53503e-16	2.49983e-16	8.5202e-17	1.16292e-17	5.481e-18	1.45838e-17	9.21637e-18	4.6984e-18
426	1.91241e-10	1.84774e-10	1.66506e-10	1.39531e-10	1.08156e-10	7.68582e-11	4.9356e-11	2.79537e-11	1.33497e-11	4.87877e-12	1.02438e-12	1.18552e-14	2.93366e-13	8.18861e-13	1.07964e-12	9.86507e-13	6.77096e-13	3.39782e-13	1.03939e-13	6.65059e-15	1.39679e-14	6.42185e-14	1.05536e-13	1.13907e-13	9.18269e-14	5.59874e-14	2.37613e-14	4.91892e-15	9.84396e-17	4.00876e-15	1.0024e-14	1.35575e-14	1.31917e-14	9.96139e-15	5.85154e-15	2.50351e-15	6.17277e-16	3.1476e-17	1.59195e-16	4.30447e-16	5.34454e-16	4.3384e-16	2.42304e-16	8.36816e-17	1.14343e-17	5.06477e-18	1.45888e-17	9.83739e-18	3.74757e-18
426.5	1.83853e-10	1.77652e-10	1.60129e-10	1.34249e-10	1.04129e-10	7.40662e-11	4.76255e-11	2.70234e-11	1.29423e-11	4.75379e-12	1.01083e-12	1.33389e-14	2.74038e-13	7.79776e-13	1.03605e-12	9.52051e-13	6.57446e-13	3.32744e-13	1.03574e-13	7.25254e-15	1.24311e-14	6.02532e-14	1.00545e-13	1.09554e-13	8.90779e-14	5.48694e-14	2.36739e-14	5.11705e-15	7.33145e-17	3.61235e-15	9.38426e-15	1.29027e-14	1.26996e-14	9.69304e-15	5.7662e-15	2.51426e-15	6.45833e-16	3.65443e-17	1.36119e-16	3.94512e-16	5.02632e-16	4.14553e-16	2.34601e-16	8.21013e-17	1.1253e-17	4.67541e-18	1.45841e-17	1.04913e-17	3.07036e-18
427	1.76673e-10	1.7073e-10	1.53929e-10	1.29107e-10	1.00207e-10	7.13444e-11	4.59357e-11	2.61126e-11	1.25415e-11	4.62967e-12	9.96713e-13	1.49087e-14	2.55735e-13	7.42147e-13	9.93642e-13	9.18333e-13	6.3797e-13	3.25627e-13	1.03091e-13	7.85163e-15	1.102e-14	5.64742e-14	9.57194e-14	1.05293e-13	8.63475e-14	5.37292e-14	2.35565e-14	5.30493e-15	6.22071e-17	3.24467e-15	8.77385e-15	1.22676e-14	1.22149e-14	9.42302e-15	5.67558e-15	2.52069e-15	6.73116e-16	4.2922e-17	1.15425e-16	3.60653e-16	4.71976e-16	3.9564e-16	2.26882e-16	8.04618e-17	1.1082e-17	4.31112e-18	1.4566e-17	1.11663e-17	2.64028e-18
427.5	1.69707e-10	1.6401e-10	1.47907e-10	1.24111e-10	9.63918e-11	6.86926e-11	4.42843e-11	2.52214e-11	1.21476e-11	4.50651e-12	9.82064e-13	1.65451e-14	2.38408e-13	7.05911e-13	9.52489e-13	8.85319e-13	6.18728e-13	3.18449e-13	1.02499e-13	8.44442e-15	9.72792e-15	5.28786e-14	9.10563e-14	1.0113e-13	8.36431e-14	5.25678e-14	2.34115e-14	5.48201e-15	6.37206e-17	2.90442e-15	8.19219e-15	1.16523e-14	1.17379e-14	9.15166e-15	5.57982e-15	2.52302e-15	6.99005e-16	5.04324e-17	9.69817e-17	3.28829e-16	4.42517e-16	3.77112e-16	2.19159e-16	7.87662e-17	1.09197e-17	3.97091e-18	1.45338e-17	1.18536e-17	2.4322e-18
428	1.62945e-10	1.57489e-10	1.42063e-10	1.19259e-10	9.26851e-11	6.6112e-11	4.26756e-11	2.43495e-11	1.17606e-11	4.3844e-12	9.66963e-13	1.82314e-14	2.22034e-13	6.71058e-13	9.12578e-13	8.53061e-13	5.99736e-13	3.11215e-13	1.01803e-13	9.02734e-15	8.5483e-15	4.94607e-14	8.65586e-14	9.70666e-14	8.09636e-14	5.13902e-14	2.32391e-14	5.64781e-15	7.65156e-17	2.59048e-15	7.63889e-15	1.10571e-14	1.12696e-14	8.87973e-15	5.47974e-15	2.52122e-15	7.23436e-16	5.89115e-17	8.06659e-17	2.98992e-16	4.14248e-16	3.59005e-16	2.11456e-16	7.70194e-17	1.07634e-17	3.65368e-18	1.44874e-17	1.25441e-17	2.42214e-18
428.5	1.5638e-10	1.51154e-10	1.36383e-10	1.14543e-10	8.90779e-11	6.35975e-11	4.11055e-11	2.34963e-11	1.13799e-11	4.26314e-12	9.51349e-13	1.99503e-14	2.06557e-13	6.37529e-13	8.73816e-13	8.21486e-13	5.80965e-13	3.03934e-13	1.01e-13	9.59688e-15	7.47429e-15	4.62115e-14	8.22186e-14	9.30979e-14	7.83123e-14	5.01949e-14	2.30404e-14	5.80163e-15	9.9307e-17	2.30128e-15	7.11246e-15	1.04814e-14	1.08096e-14	8.60756e-15	5.37527e-15	2.51542e-15	7.46243e-16	6.81977e-17	6.63376e-17	2.71057e-16	3.87133e-16	3.41326e-16	2.03779e-16	7.52229e-17	1.06113e-17	3.35776e-18	1.44241e-17	1.32294e-17	2.5869e-18
429	1.50017e-10	1.45017e-10	1.30879e-10	1.09969e-10	8.55776e-11	6.11519e-11	3.95758e-11	2.26631e-11	1.10068e-11	4.14314e-12	9.35341e-13	2.16875e-14	1.9196e-13	6.05327e-13	8.36277e-13	7.90679e-13	5.62458e-13	2.96627e-13	1.00104e-13	1.01506e-14	6.50025e-15	4.31301e-14	7.80387e-14	8.92319e-14	7.56955e-14	4.89869e-14	2.28171e-14	5.94361e-15	1.30882e-16	2.03592e-15	6.61317e-15	9.92613e-15	1.03593e-14	8.33604e-15	5.26708e-15	2.50576e-15	7.67432e-16	7.8143e-17	5.38778e-17	2.44985e-16	3.61202e-16	3.24101e-16	1.96146e-16	7.33855e-17	1.04621e-17	3.08276e-18	1.43453e-17	1.3903e-17	2.90476e-18
429.5	1.43837e-10	1.39056e-10	1.25531e-10	1.05521e-10	8.21675e-11	5.87706e-11	3.80829e-11	2.18474e-11	1.06397e-11	4.02411e-12	9.18861e-13	2.34261e-14	1.78176e-13	5.74368e-13	7.99834e-13	7.60554e-13	5.44189e-13	2.89268e-13	9.91037e-14	1.06846e-14	5.61914e-15	4.02068e-14	7.40099e-14	8.54594e-14	7.31072e-14	4.7765e-14	2.25678e-14	6.07239e-15	1.70059e-16	1.79283e-15	6.13917e-15	9.38966e-15	9.91791e-15	8.06473e-15	5.15502e-15	2.49218e-15	7.8681e-16	8.85952e-17	4.31529e-17	2.20684e-16	3.36411e-16	3.07326e-16	1.88565e-16	7.15023e-17	1.03136e-17	2.8267e-18	1.42479e-17	1.45566e-17	3.35436e-18
430	1.37854e-10	1.33282e-10	1.20348e-10	1.01209e-10	7.88624e-11	5.64573e-11	3.66303e-11	2.10518e-11	1.02799e-11	3.90643e-12	9.02049e-13	2.51553e-14	1.652e-13	5.44653e-13	7.64592e-13	7.31173e-13	5.26211e-13	2.8191e-13	9.80144e-14	1.11975e-14	4.82603e-15	3.74378e-14	7.01342e-14	8.179e-14	7.0557e-14	4.6535e-14	2.22967e-14	6.18871e-15	2.1575e-16	1.57109e-15	5.69076e-15	8.87319e-15	9.48659e-15	7.79507e-15	5.03988e-15	2.47503e-15	8.04452e-16	9.9426e-17	3.40494e-17	1.98112e-16	3.12774e-16	2.91038e-16	1.81059e-16	6.95873e-17	1.01646e-17	2.58923e-18	1.41338e-17	1.51855e-17	3.91643e-18
430.5	1.3205e-10	1.27682e-10	1.15319e-10	9.7022e-11	7.56467e-11	5.42051e-11	3.52128e-11	2.02736e-11	9.92659e-12	3.78983e-12	8.8481e-13	2.68602e-14	1.52978e-13	5.16119e-13	7.30416e-13	7.02474e-13	5.08475e-13	2.74524e-13	9.68345e-14	1.16861e-14	4.11462e-15	3.48169e-14	6.64049e-14	7.82168e-14	6.80409e-14	4.5296e-14	2.20019e-14	6.29158e-15	2.66901e-16	1.3693e-15	5.26635e-15	8.37587e-15	9.06463e-15	7.52662e-15	4.92153e-15	2.45426e-15	8.202e-16	1.10502e-16	2.64417e-17	1.7719e-16	2.90255e-16	2.7522e-16	1.73628e-16	6.76394e-17	1.00138e-17	2.36886e-18	1.40017e-17	1.57837e-17	4.57193e-18
431	1.26421e-10	1.22248e-10	1.10441e-10	9.29566e-11	7.25237e-11	5.2014e-11	3.38322e-11	1.95128e-11	9.57988e-12	3.67435e-12	8.67201e-13	2.85299e-14	1.41482e-13	4.88731e-13	6.97317e-13	6.74466e-13	4.9101e-13	2.67128e-13	9.5563e-14	1.21487e-14	3.47953e-15	3.2337e-14	6.28189e-14	7.47395e-14	6.55602e-14	4.40504e-14	2.1685e-14	6.38102e-15	3.22508e-16	1.18642e-15	4.8653e-15	7.89714e-15	8.65287e-15	7.25989e-15	4.80043e-15	2.42991e-15	8.34046e-16	1.217e-16	2.02148e-17	1.57848e-16	2.68831e-16	2.5989e-16	1.66288e-16	6.56599e-17	9.86007e-18	2.16451e-18	1.3851e-17	1.63456e-17	5.3031e-18
431.5	1.20971e-10	1.16988e-10	1.05713e-10	8.90164e-11	6.94944e-11	4.98862e-11	3.24878e-11	1.87707e-11	9.24017e-12	3.56033e-12	8.49298e-13	3.01544e-14	1.3068e-13	4.62488e-13	6.65319e-13	6.47187e-13	4.73838e-13	2.59735e-13	9.42106e-14	1.25835e-14	2.91588e-15	2.99958e-14	5.93772e-14	7.13625e-14	6.31219e-14	4.28006e-14	2.13486e-14	6.45714e-15	3.81654e-16	1.02136e-15	4.48725e-15	7.43755e-15	8.25163e-15	6.99568e-15	4.67703e-15	2.40232e-15	8.4598e-16	1.32917e-16	1.52577e-17	1.40026e-16	2.48508e-16	2.45059e-16	1.59052e-16	6.36605e-17	9.70264e-18	1.9756e-18	1.36833e-17	1.68686e-17	6.09383e-18
432	1.15688e-10	1.11887e-10	1.0113e-10	8.51922e-11	6.65518e-11	4.78167e-11	3.11788e-11	1.8046e-11	8.90697e-12	3.44755e-12	8.31075e-13	3.17227e-14	1.20537e-13	4.37321e-13	6.34337e-13	6.20569e-13	4.5693e-13	2.52348e-13	9.27769e-14	1.29885e-14	2.4183e-15	2.77863e-14	5.60712e-14	6.80801e-14	6.07212e-14	4.1548e-14	2.09918e-14	6.51959e-15	4.43435e-16	8.72951e-16	4.13105e-15	6.99616e-15	7.86068e-15	6.73395e-15	4.55145e-15	2.37148e-15	8.55973e-16	1.44039e-16	1.14588e-17	1.23652e-16	2.2924e-16	2.30728e-16	1.51929e-16	6.16396e-17	9.54048e-18	1.80086e-18	1.34977e-17	1.7348e-17	6.92835e-18
432.5	1.10573e-10	1.0695e-10	9.66919e-11	8.14873e-11	6.36986e-11	4.58058e-11	2.99047e-11	1.73388e-11	8.58045e-12	3.33611e-12	8.12569e-13	3.32269e-14	1.11025e-13	4.13209e-13	6.04394e-13	5.94648e-13	4.40322e-13	2.4498e-13	9.12662e-14	1.33626e-14	1.98207e-15	2.57034e-14	5.29005e-14	6.48948e-14	5.83633e-14	4.0294e-14	2.06172e-14	6.56871e-15	5.07072e-16	7.40202e-16	3.79612e-15	6.5731e-15	7.48032e-15	6.47515e-15	4.42405e-15	2.33765e-15	8.63993e-16	1.54974e-16	8.71264e-18	1.08658e-16	2.11013e-16	2.16905e-16	1.44927e-16	5.96046e-17	9.37325e-18	1.63957e-18	1.32951e-17	1.77812e-17	7.79256e-18
433	1.05623e-10	1.02169e-10	9.23911e-11	7.78969e-11	6.09298e-11	4.38541e-11	2.86662e-11	1.66495e-11	8.26057e-12	3.22612e-12	7.93816e-13	3.46593e-14	1.02117e-13	3.90131e-13	5.75466e-13	5.69416e-13	4.24004e-13	2.37629e-13	8.9685e-14	1.37044e-14	1.60258e-15	2.37427e-14	4.9862e-14	6.18073e-14	5.60493e-14	3.90409e-14	2.02251e-14	6.6042e-15	5.71755e-16	6.22071e-16	3.48153e-15	6.16794e-15	7.11066e-15	6.21971e-15	4.29527e-15	2.30096e-15	8.70062e-16	1.6563e-16	6.91735e-18	9.49773e-17	1.93807e-16	2.03587e-16	1.38061e-16	5.75599e-17	9.20026e-18	1.49087e-18	1.30762e-17	1.81656e-17	8.67321e-18
433.5	1.00825e-10	9.75349e-11	8.82226e-11	7.44149e-11	5.82425e-11	4.19566e-11	2.74593e-11	1.59761e-11	7.94694e-12	3.11738e-12	7.74783e-13	3.60089e-14	9.37756e-14	3.68027e-13	5.47495e-13	5.44829e-13	4.07972e-13	2.30298e-13	8.80299e-14	1.40123e-14	1.27529e-15	2.18973e-14	4.69505e-14	5.88098e-14	5.37762e-14	3.77894e-14	1.98162e-14	6.62583e-15	6.36737e-16	5.17523e-16	3.1864e-15	5.78016e-15	6.7515e-15	5.96747e-15	4.16505e-15	2.26136e-15	8.74158e-16	1.75922e-16	5.97338e-18	8.25392e-17	1.77582e-16	1.90774e-16	1.31329e-16	5.5506e-17	9.0209e-18	1.35379e-18	1.28401e-17	1.84982e-17	9.55719e-18
434	9.61922e-11	9.30615e-11	8.41957e-11	7.10477e-11	5.56416e-11	4.01181e-11	2.62875e-11	1.53207e-11	7.64064e-12	3.0103e-12	7.55597e-13	3.72752e-14	8.59864e-14	3.46913e-13	5.20535e-13	5.20955e-13	3.92265e-13	2.23018e-13	8.63177e-14	1.4287e-14	9.96116e-16	2.0166e-14	4.41682e-14	5.59126e-14	5.15525e-14	3.65443e-14	1.93932e-14	6.63483e-15	7.01455e-16	4.25677e-16	2.91045e-15	5.41003e-15	6.40383e-15	5.71939e-15	4.03422e-15	2.21942e-15	8.76375e-16	1.85785e-16	5.78749e-18	7.12853e-17	1.62334e-16	1.78484e-16	1.24753e-16	5.34552e-17	8.83548e-18	1.22786e-18	1.25907e-17	1.87802e-17	1.04349e-17
434.5	9.17065e-11	8.87299e-11	8.02971e-11	6.77844e-11	5.31202e-11	3.83336e-11	2.5149e-11	1.46822e-11	7.34091e-12	2.90476e-12	7.36224e-13	3.84494e-14	7.87136e-14	3.26731e-13	4.94504e-13	4.97737e-13	3.76851e-13	2.15774e-13	8.45415e-14	1.45268e-14	7.60852e-16	1.85409e-14	4.15069e-14	5.3108e-14	4.93731e-14	3.53045e-14	1.89561e-14	6.63071e-15	7.65244e-16	3.45533e-16	2.65241e-15	5.05673e-15	6.0668e-15	5.47545e-15	3.90265e-15	2.17495e-15	8.76678e-16	1.95151e-16	6.26816e-18	6.11421e-17	1.4802e-16	1.66698e-16	1.18329e-16	5.14055e-17	8.64371e-18	1.11212e-18	1.23259e-17	1.90082e-17	1.12954e-17
435	8.73695e-11	8.45396e-11	7.65226e-11	6.46264e-11	5.06757e-11	3.66024e-11	2.40414e-11	1.40595e-11	7.04742e-12	2.80059e-12	7.16655e-13	3.95248e-14	7.19316e-14	3.07447e-13	4.69386e-13	4.7516e-13	3.61743e-13	2.08574e-13	8.27066e-14	1.47306e-14	5.6564e-16	1.70181e-14	3.89628e-14	5.03953e-14	4.72411e-14	3.40706e-14	1.85059e-14	6.61348e-15	8.27504e-16	2.76217e-16	2.41174e-15	4.71976e-15	5.7405e-15	5.23564e-15	3.7706e-15	2.12824e-15	8.75105e-16	2.03948e-16	7.32892e-18	5.20427e-17	1.34608e-16	1.55414e-16	1.12068e-16	4.93628e-17	8.4454e-18	1.00589e-18	1.20476e-17	1.91823e-17	1.21289e-17
435.5	8.31783e-11	8.04896e-11	7.28752e-11	6.15715e-11	4.83103e-11	3.49237e-11	2.29668e-11	1.34536e-11	6.76067e-12	2.69811e-12	6.96979e-13	4.04995e-14	6.56175e-14	2.89035e-13	4.45184e-13	4.53242e-13	3.46944e-13	2.01433e-13	8.08202e-14	1.48991e-14	4.06846e-16	1.55937e-14	3.65359e-14	4.77738e-14	4.51575e-14	3.28466e-14	1.80439e-14	6.5837e-15	8.87749e-16	2.16875e-16	2.18761e-15	4.39906e-15	5.42538e-15	5.00058e-15	3.63848e-15	2.07951e-15	8.71686e-16	2.12129e-16	8.88751e-18	4.39289e-17	1.22073e-16	1.44637e-16	1.05977e-16	4.73304e-17	8.24062e-18	9.08552e-19	1.17568e-17	1.93023e-17	1.2928e-17
[truncated: 529 more rows]
[truncated: 42 more columns]
