# Supplementary material for: Scattering-angle-dependent Christiansen color spectra data of poly(vinyl chloride) (PVC) suspended in styrene liquid and a comprehensive data list of wavelength-dependent refractive indices of PVC
Source: Data Brief. 2018 Aug 30;20:1099–104. doi: 10.1016/j.dib.2018.08.101 (PMC6139890; doi:10.1016/j.dib.2018.08.101)
Supplement: Supplementary file 3 — Supplementary material [file mmc3.xlsx]

## Sheet: V-polarization
Viewing angle (°)	0	2	4	6	8	10	12	14	16	18	20	22	24	26	28	30	32	34	36	38	40	42	44	46	48	50	52	54	56	58	60	62	64	66	68	70	72	74	76	78	80	82	84	86	88	90	92	94	96
Wavelength (nm)	Scattering spectra
400.092	0.00592466	0.00527061	0.00313053	0.00195649	0.00150671	0.00122357	0.000955001	0.000746668	0.000586522	0.000496206	0.000397594	0.000325095	0.000260604	0.000216168	0.000175013	0.000142154	0.000111171	9.36238e-05	7.69239e-05	6.37047e-05	5.05396e-05	4.24602e-05	3.41103e-05	2.79173e-05	2.38271e-05	1.8965e-05	1.59929e-05	1.32372e-05	1.10226e-05	9.44281e-06	7.75479e-06	6.49238e-06	5.59066e-06	4.84765e-06	3.69345e-06	3.36883e-06	2.69795e-06	2.55367e-06	2.33004e-06	2.06314e-06	1.69523e-06	1.50046e-06	1.21913e-06	9.73858e-07	7.57445e-07	1.12535e-06	7.863e-07	6.7088e-07	9.81072e-07
400.531	0.00585487	0.00524495	0.0031258	0.00193994	0.00150188	0.00121701	0.000952596	0.000747808	0.000586073	0.000491644	0.000398005	0.000326394	0.000261097	0.000215676	0.000175386	0.000142092	0.000110968	9.24737e-05	7.71361e-05	6.3431e-05	5.06408e-05	4.22634e-05	3.35991e-05	2.78874e-05	2.37328e-05	1.90831e-05	1.57968e-05	1.30629e-05	1.09175e-05	9.44649e-06	7.87506e-06	6.4902e-06	5.56457e-06	4.80397e-06	3.59849e-06	3.28995e-06	2.75179e-06	2.52217e-06	2.27821e-06	2.04859e-06	1.63242e-06	1.48173e-06	1.16601e-06	9.36397e-07	7.21133e-07	1.06556e-06	7.71362e-07	6.92431e-07	9.14871e-07
400.97	0.00575438	0.00509548	0.00308798	0.00191275	0.00150391	0.00120491	0.000951785	0.000745158	0.000589156	0.000488899	0.00039298	0.000325432	0.000258807	0.000214261	0.000173767	0.000141344	0.000109845	9.24421e-05	7.70304e-05	6.3094e-05	5.04731e-05	4.25628e-05	3.33904e-05	2.75065e-05	2.34252e-05	1.90807e-05	1.5881e-05	1.29089e-05	1.08753e-05	9.26839e-06	7.88897e-06	6.47401e-06	5.50699e-06	4.75329e-06	3.54453e-06	3.30988e-06	2.76238e-06	2.47797e-06	2.28599e-06	2.10112e-06	1.56784e-06	1.44696e-06	1.14833e-06	8.92353e-07	7.21704e-07	1.03456e-06	7.64366e-07	7.28814e-07	8.85243e-07
401.408	0.00559528	0.00506091	0.00309527	0.00191778	0.00149052	0.00120944	0.000948568	0.000744754	0.000585008	0.000487268	0.000392211	0.000321307	0.000257253	0.00021315	0.000172825	0.000141646	0.000110078	9.18751e-05	7.6356e-05	6.27084e-05	4.99083e-05	4.17338e-05	3.34711e-05	2.75848e-05	2.33828e-05	1.8856e-05	1.57415e-05	1.28178e-05	1.08404e-05	9.20199e-06	7.77543e-06	6.48306e-06	5.53673e-06	4.65396e-06	3.59464e-06	3.35452e-06	2.82486e-06	2.5e-06	2.31639e-06	2.16102e-06	1.58192e-06	1.42656e-06	1.15113e-06	8.89831e-07	7.2034e-07	1.0452e-06	7.48588e-07	6.85029e-07	9.1808e-07
401.847	0.00555689	0.00502975	0.00311329	0.00191282	0.00149392	0.00121594	0.000944988	0.000744956	0.000582175	0.000488414	0.000391982	0.000320994	0.000258369	0.000213141	0.000172235	0.000141414	0.00011019	9.20388e-05	7.64882e-05	6.30988e-05	5.02541e-05	4.0871e-05	3.35965e-05	2.73973e-05	2.3152e-05	1.85413e-05	1.57369e-05	1.26654e-05	1.07607e-05	9.22848e-06	7.66112e-06	6.49438e-06	5.47524e-06	4.54747e-06	3.59159e-06	3.20502e-06	2.83953e-06	2.42485e-06	2.26319e-06	2.19291e-06	1.49708e-06	1.41274e-06	1.10348e-06	8.36397e-07	6.74741e-07	9.83997e-07	7.23941e-07	5.8337e-07	8.78569e-07
402.285	0.00554168	0.00502385	0.00314384	0.00191798	0.00150512	0.00122732	0.000949168	0.000750437	0.000582355	0.000492367	0.000391112	0.000321976	0.000258438	0.000215158	0.000172333	0.000141158	0.000110124	9.16507e-05	7.66059e-05	6.28732e-05	4.99452e-05	4.06384e-05	3.38158e-05	2.7378e-05	2.33964e-05	1.84421e-05	1.5748e-05	1.27951e-05	1.07588e-05	9.14233e-06	7.65184e-06	6.6162e-06	5.45461e-06	4.54492e-06	3.62124e-06	3.20139e-06	2.86551e-06	2.41766e-06	2.15875e-06	2.19374e-06	1.41001e-06	1.445e-06	1.01815e-06	8.0822e-07	6.82263e-07	9.41173e-07	6.89261e-07	5.63305e-07	8.9219e-07
402.724	0.00549254	0.00496721	0.00313545	0.00190081	0.00149333	0.00121649	0.000943525	0.00074777	0.000580493	0.000485795	0.000389645	0.000320107	0.000257966	0.000213244	0.000171424	0.000140215	0.000109249	9.13457e-05	7.60696e-05	6.20549e-05	4.94573e-05	4.04195e-05	3.35245e-05	2.73588e-05	2.32045e-05	1.81447e-05	1.55595e-05	1.2525e-05	1.07278e-05	8.98596e-06	7.61732e-06	6.44224e-06	5.37775e-06	4.34782e-06	3.55291e-06	3.19347e-06	2.91698e-06	2.37091e-06	2.11516e-06	2.21884e-06	1.4101e-06	1.4101e-06	9.60806e-07	8.36385e-07	6.9814e-07	8.36385e-07	5.94456e-07	5.94456e-07	8.84771e-07
403.163	0.00543779	0.00493091	0.00311208	0.0018936	0.00148075	0.00121377	0.000949343	0.000746359	0.000577091	0.000485025	0.000388969	0.0003214	0.000258165	0.000213268	0.000171879	0.000139987	0.000109023	9.12534e-05	7.5548e-05	6.16659e-05	4.98309e-05	4.08342e-05	3.32309e-05	2.71414e-05	2.30817e-05	1.81344e-05	1.55266e-05	1.25059e-05	1.07238e-05	8.98291e-06	7.62051e-06	6.34068e-06	5.37048e-06	4.23514e-06	3.47825e-06	3.23743e-06	2.92091e-06	2.32228e-06	2.08833e-06	2.25347e-06	1.40713e-06	1.39337e-06	9.2547e-07	7.94735e-07	6.91522e-07	8.70424e-07	6.57118e-07	5.74548e-07	9.18589e-07
403.601	0.00544069	0.0049535	0.00308897	0.00188432	0.00148136	0.00121261	0.000951714	0.000747367	0.000580038	0.000487153	0.000387371	0.000322624	0.000256785	0.000211811	0.000169842	0.000140611	0.000109467	9.11124e-05	7.54211e-05	6.1625e-05	4.99631e-05	4.11869e-05	3.32473e-05	2.71756e-05	2.31392e-05	1.82696e-05	1.54216e-05	1.26146e-05	1.05315e-05	8.91284e-06	7.51274e-06	6.41315e-06	5.45698e-06	4.17982e-06	3.5788e-06	3.12803e-06	2.87533e-06	2.34261e-06	2.12406e-06	2.20601e-06	1.42742e-06	1.39327e-06	8.81039e-07	8.26401e-07	7.51274e-07	9.08358e-07	6.28338e-07	5.19062e-07	8.81039e-07
404.04	0.00538382	0.0049423	0.00305851	0.00188182	0.00149159	0.00122974	0.000954647	0.000745301	0.000581194	0.000487593	0.000387812	0.0003224	0.00025692	0.00020978	0.000169874	0.000139511	0.000109132	9.10638e-05	7.51523e-05	6.19918e-05	5.01219e-05	4.12577e-05	3.35482e-05	2.69663e-05	2.32236e-05	1.82379e-05	1.56092e-05	1.25865e-05	1.07118e-05	8.76234e-06	7.45138e-06	6.28307e-06	5.4408e-06	4.25211e-06	3.59324e-06	3.13135e-06	2.79851e-06	2.32304e-06	2.14643e-06	2.07851e-06	1.39926e-06	1.33133e-06	9.10196e-07	8.01516e-07	7.74346e-07	8.89819e-07	5.77363e-07	5.29816e-07	8.62649e-07
404.479	0.0053969	0.0048984	0.00309251	0.00191551	0.00150833	0.00125172	0.000962686	0.000753864	0.000583516	0.000491884	0.000391484	0.000323236	0.000258795	0.000211993	0.000171378	0.000141638	0.000109791	9.14719e-05	7.51577e-05	6.19023e-05	5.02444e-05	4.11527e-05	3.37773e-05	2.70714e-05	2.32784e-05	1.83025e-05	1.56039e-05	1.26197e-05	1.06348e-05	8.68393e-06	7.39919e-06	6.34556e-06	5.61822e-06	4.2383e-06	3.66051e-06	3.30023e-06	2.88558e-06	2.36896e-06	2.11745e-06	2.01549e-06	1.39011e-06	1.34253e-06	9.21075e-07	8.05515e-07	8.05515e-07	8.80289e-07	5.67599e-07	5.67599e-07	8.87087e-07
404.917	0.00530892	0.00489775	0.00307329	0.00192435	0.00149599	0.00124827	0.000958898	0.000759241	0.00058412	0.000492179	0.000391407	0.000324405	0.000258549	0.000211264	0.000170146	0.000140353	0.000109751	9.1315e-05	7.47331e-05	6.11339e-05	4.99108e-05	4.07941e-05	3.33795e-05	2.70837e-05	2.31675e-05	1.82401e-05	1.53888e-05	1.26521e-05	1.07445e-05	8.64819e-06	7.26637e-06	6.32269e-06	5.51381e-06	4.23984e-06	3.68037e-06	3.27593e-06	2.85128e-06	2.2581e-06	2.08285e-06	1.96826e-06	1.34812e-06	1.32116e-06	8.08872e-07	7.48207e-07	8.02132e-07	8.56057e-07	5.19027e-07	5.86432e-07	8.22354e-07
405.356	0.00532946	0.00489646	0.0030618	0.00193233	0.00149811	0.00125873	0.000962573	0.00076384	0.00059149	0.000491454	0.000391217	0.000325063	0.000256698	0.000210899	0.000169518	0.000139923	0.000109122	9.10767e-05	7.4605e-05	6.08283e-05	4.9596e-05	4.0473e-05	3.33419e-05	2.70579e-05	2.3027e-05	1.82194e-05	1.52062e-05	1.25681e-05	1.07468e-05	8.59075e-06	7.11767e-06	6.32087e-06	5.4638e-06	4.29203e-06	3.60905e-06	3.28096e-06	2.86582e-06	2.27658e-06	2.02214e-06	1.94849e-06	1.40613e-06	1.34586e-06	8.63762e-07	7.36542e-07	8.63762e-07	8.70458e-07	4.35229e-07	6.09321e-07	8.16892e-07
405.795	0.00535702	0.00492869	0.00307779	0.00194406	0.00150763	0.00125762	0.000965539	0.000768198	0.000595092	0.000489631	0.000391559	0.00032265	0.000255604	0.000210297	0.000168818	0.000139291	0.000109962	9.04546e-05	7.45921e-05	6.03275e-05	5.00909e-05	4.03371e-05	3.28302e-05	2.71244e-05	2.30098e-05	1.81295e-05	1.53332e-05	1.25635e-05	1.06993e-05	8.61536e-06	7.13064e-06	6.15858e-06	5.54605e-06	4.32765e-06	3.56199e-06	3.29567e-06	2.90286e-06	2.25704e-06	2.03733e-06	1.95077e-06	1.40482e-06	1.27166e-06	8.85504e-07	6.99082e-07	8.85504e-07	8.12267e-07	4.66055e-07	6.12529e-07	8.05609e-07
406.233	0.00536911	0.00496596	0.0030986	0.00195704	0.00152675	0.00126857	0.000972124	0.000769307	0.000606096	0.000496846	0.000393244	0.0003236	0.000256549	0.000210031	0.000169461	0.000139723	0.000110283	9.07793e-05	7.40329e-05	5.97786e-05	5.00265e-05	4.05402e-05	3.29644e-05	2.71431e-05	2.3116e-05	1.82183e-05	1.53542e-05	1.24834e-05	1.07223e-05	8.60245e-06	7.10724e-06	6.17689e-06	5.55887e-06	4.30953e-06	3.55196e-06	3.23963e-06	3.00704e-06	2.28269e-06	1.99694e-06	1.92384e-06	1.43873e-06	1.28588e-06	8.67223e-07	7.21024e-07	9.13741e-07	8.27351e-07	5.21663e-07	6.74507e-07	8.07414e-07
406.672	0.00534953	0.0050164	0.00312134	0.00197791	0.00154209	0.00127537	0.000973368	0.000776802	0.000610681	0.00049433	0.000392341	0.000323245	0.000257392	0.000209508	0.000169732	0.000139353	0.000111043	9.02945e-05	7.38479e-05	5.94198e-05	4.96411e-05	4.02927e-05	3.28801e-05	2.7271e-05	2.28632e-05	1.83693e-05	1.5219e-05	1.26047e-05	1.06324e-05	8.74619e-06	7.07836e-06	6.14517e-06	5.56937e-06	4.2126e-06	3.58385e-06	3.21984e-06	3.02791e-06	2.27341e-06	2.05501e-06	1.94911e-06	1.47921e-06	1.30051e-06	8.23988e-07	7.37949e-07	9.29882e-07	8.37225e-07	5.46016e-07	6.65147e-07	8.04133e-07
407.111	0.00541019	0.00509399	0.00317264	0.00200951	0.00155365	0.00128818	0.0009812	0.000786474	0.000615462	0.000496756	0.000393596	0.000323571	0.000257893	0.00020997	0.000168864	0.000140274	0.000110778	9.0736e-05	7.4152e-05	5.91655e-05	4.94819e-05	4.02594e-05	3.29967e-05	2.73315e-05	2.28981e-05	1.84845e-05	1.52105e-05	1.27863e-05	1.06454e-05	8.71525e-06	7.14742e-06	5.99461e-06	5.56643e-06	4.1567e-06	3.60335e-06	3.24763e-06	3.06318e-06	2.29245e-06	2.0553e-06	1.96307e-06	1.52171e-06	1.28456e-06	8.62961e-07	7.77323e-07	9.28836e-07	9.09073e-07	5.59936e-07	6.78511e-07	8.03673e-07
407.549	0.00544862	0.00518697	0.00320494	0.00202292	0.00158007	0.00129584	0.000987158	0.000789217	0.000620974	0.000497734	0.000394905	0.000321838	0.000257994	0.000209261	0.000167952	0.000140217	0.000110568	9.04374e-05	7.37897e-05	5.87937e-05	4.92106e-05	4.02326e-05	3.31189e-05	2.70975e-05	2.28522e-05	1.85218e-05	1.51073e-05	1.27524e-05	1.06984e-05	8.82101e-06	7.06139e-06	6.00169e-06	5.47838e-06	4.20936e-06	3.62718e-06	3.20199e-06	3.09733e-06	2.23387e-06	2.00492e-06	1.86101e-06	1.56011e-06	1.29846e-06	9.38684e-07	8.34022e-07	9.38684e-07	8.79812e-07	6.24699e-07	6.96654e-07	8.14398e-07
407.988	0.00544785	0.00518542	0.00322696	0.00203464	0.00159741	0.00129518	0.000997834	0.000790016	0.000629956	0.000500607	0.000395071	0.000325387	0.000257719	0.000209408	0.000167019	0.000140082	0.000110347	8.97051e-05	7.33413e-05	5.85065e-05	4.90883e-05	4.01093e-05	3.24642e-05	2.70182e-05	2.28476e-05	1.84492e-05	1.51114e-05	1.2743e-05	1.06934e-05	8.74799e-06	6.90014e-06	6.02827e-06	5.49474e-06	4.21296e-06	3.5493e-06	3.26301e-06	3.08733e-06	2.26101e-06	1.97472e-06	1.82507e-06	1.50625e-06	1.29805e-06	9.98748e-07	8.55605e-07	9.85735e-07	8.75124e-07	6.47397e-07	6.79929e-07	8.10059e-07
408.427	0.00544821	0.00520654	0.00328395	0.00206222	0.0016243	0.00131196	0.00100564	0.000796163	0.000636012	0.000500461	0.000395528	0.000323738	0.000255962	0.000208416	0.000166598	0.000139377	0.000111105	8.93386e-05	7.28154e-05	5.81856e-05	4.90906e-05	4.02383e-05	3.24379e-05	2.71492e-05	2.26114e-05	1.85138e-05	1.52188e-05	1.29337e-05	1.08169e-05	8.79727e-06	6.95884e-06	6.02021e-06	5.56707e-06	4.31125e-06	3.60565e-06	3.28198e-06	2.98421e-06	2.2333e-06	1.92906e-06	1.81901e-06	1.5536e-06	1.32056e-06	1.02926e-06	8.93321e-07	1.02279e-06	9.19215e-07	7.18541e-07	7.05594e-07	8.15641e-07
408.865	0.00551454	0.00520472	0.00330951	0.00208115	0.00164078	0.00132221	0.00102132	0.000795563	0.000637878	0.000500064	0.000394812	0.000323213	0.000257639	0.000207	0.000165944	0.000138574	0.000110659	8.79832e-05	7.29999e-05	5.79365e-05	4.87382e-05	3.97802e-05	3.25851e-05	2.69892e-05	2.24637e-05	1.83549e-05	1.51628e-05	1.28424e-05	1.07078e-05	8.76563e-06	6.85546e-06	5.9837e-06	5.45168e-06	4.20173e-06	3.68253e-06	3.33639e-06	3.04794e-06	2.24028e-06	1.94543e-06	1.76595e-06	1.5416e-06	1.29802e-06	1.0288e-06	8.8778e-07	1.00316e-06	8.23681e-07	6.89071e-07	7.53171e-07	7.53171e-07
409.304	0.00556436	0.00530989	0.00335045	0.00211965	0.00165938	0.00133429	0.00103217	0.000801486	0.000640533	0.000502481	0.000394521	0.000323205	0.000257361	0.000205162	0.000164987	0.000137631	0.000110753	8.7723e-05	7.21684e-05	5.76316e-05	4.85024e-05	3.98345e-05	3.23434e-05	2.68405e-05	2.24635e-05	1.83029e-05	1.50648e-05	1.27745e-05	1.06179e-05	8.68387e-06	6.82622e-06	5.94829e-06	5.40754e-06	4.19243e-06	3.81709e-06	3.40357e-06	3.04731e-06	2.2648e-06	1.9658e-06	1.8322e-06	1.55864e-06	1.31689e-06	1.0497e-06	9.22462e-07	9.98804e-07	8.01588e-07	7.18885e-07	7.50694e-07	8.27035e-07
409.743	0.00564892	0.0053908	0.00342106	0.00217669	0.00168161	0.00135632	0.00104772	0.000811221	0.000644671	0.000508714	0.00039656	0.000323821	0.000258953	0.000204494	0.000164506	0.000137436	0.000110936	8.82767e-05	7.21072e-05	5.75722e-05	4.82259e-05	3.96731e-05	3.24849e-05	2.69311e-05	2.24754e-05	1.82545e-05	1.50809e-05	1.28213e-05	1.05998e-05	8.5687e-06	6.80418e-06	5.9854e-06	5.47128e-06	4.25896e-06	3.85274e-06	3.39575e-06	3.05934e-06	2.19613e-06	1.99302e-06	1.82799e-06	1.53602e-06	1.30752e-06	1.0219e-06	9.13995e-07	1.01555e-06	7.80704e-07	7.6801e-07	7.42621e-07	8.69564e-07
410.181	0.00578198	0.00558594	0.00359183	0.00222684	0.00170703	0.0013804	0.00105713	0.000821756	0.000647725	0.000514672	0.000397998	0.000323314	0.000260139	0.000204426	0.000165187	0.000136983	0.000111372	8.88273e-05	7.17688e-05	5.75403e-05	4.78332e-05	3.95016e-05	3.25138e-05	2.67718e-05	2.26993e-05	1.80576e-05	1.48831e-05	1.27709e-05	1.05007e-05	8.55927e-06	6.73801e-06	5.96018e-06	5.38472e-06	4.32232e-06	3.86068e-06	3.32948e-06	3.03859e-06	2.19752e-06	1.96986e-06	1.78647e-06	1.52087e-06	1.27425e-06	9.83351e-07	9.45408e-07	1.04659e-06	7.8099e-07	8.3158e-07	7.36723e-07	9.01142e-07
410.62	0.00597742	0.00567509	0.0036469	0.0022678	0.00174941	0.00139385	0.00106909	0.000826839	0.00065438	0.000519587	0.000400479	0.000325524	0.000259513	0.000204967	0.0001656	0.000135712	0.000110816	8.92433e-05	7.1418e-05	5.73876e-05	4.8097e-05	4.00189e-05	3.224e-05	2.66436e-05	2.24864e-05	1.82222e-05	1.4802e-05	1.29061e-05	1.05503e-05	8.61664e-06	6.79631e-06	5.94599e-06	5.35391e-06	4.32722e-06	3.86741e-06	3.31942e-06	3.01079e-06	2.19195e-06	1.93371e-06	1.71325e-06	1.4865e-06	1.29753e-06	1.01409e-06	9.826e-07	1.08968e-06	7.74742e-07	8.44028e-07	7.49547e-07	9.07015e-07
411.059	0.00614852	0.00576828	0.00371667	0.0023121	0.00178624	0.00142397	0.00108226	0.00083494	0.000658945	0.000521558	0.000400906	0.000325318	0.000258004	0.000204196	0.000165243	0.000135127	0.000110997	8.88719e-05	7.12285e-05	5.74084e-05	4.76466e-05	4.08148e-05	3.18678e-05	2.65904e-05	2.25102e-05	1.82482e-05	1.48386e-05	1.28455e-05	1.0608e-05	8.70261e-06	6.93514e-06	5.88844e-06	5.38703e-06	4.34034e-06	3.84519e-06	3.33752e-06	3.06174e-06	2.14666e-06	1.9273e-06	1.68286e-06	1.50737e-06	1.3068e-06	1.03103e-06	1.03103e-06	1.08117e-06	7.67785e-07	8.30462e-07	7.36447e-07	9.30744e-07
411.498	0.00624681	0.00582842	0.00378205	0.00235529	0.00180631	0.00144064	0.00109373	0.000834369	0.000662126	0.00051685	0.000400592	0.000323729	0.000255627	0.000201506	0.000163976	0.000133653	0.000110103	8.8433e-05	7.04599e-05	5.70539e-05	4.7547e-05	4.06654e-05	3.12672e-05	2.64236e-05	2.23413e-05	1.82278e-05	1.46177e-05	1.2766e-05	1.04545e-05	8.70225e-06	6.93757e-06	5.84396e-06	5.29716e-06	4.25947e-06	3.79966e-06	3.35228e-06	3.02916e-06	2.10954e-06	1.9977e-06	1.61866e-06	1.58759e-06	1.28934e-06	1.04079e-06	1.00972e-06	1.0905e-06	7.8603e-07	8.91662e-07	7.17679e-07	9.04089e-07
411.936	0.00639451	0.00593688	0.00387447	0.00240996	0.00185249	0.00146248	0.00110805	0.000838028	0.000666017	0.000516662	0.000398704	0.000323595	0.000253535	0.000200743	0.000162512	0.000133053	0.000109813	8.73416e-05	7.00419e-05	5.66363e-05	4.70476e-05	4.06757e-05	3.13332e-05	2.60295e-05	2.22248e-05	1.83093e-05	1.45538e-05	1.26946e-05	1.0269e-05	8.69906e-06	6.92601e-06	5.88557e-06	5.26992e-06	4.26642e-06	3.74312e-06	3.33064e-06	3.04129e-06	2.11782e-06	2.00085e-06	1.60683e-06	1.64993e-06	1.29285e-06	1.06507e-06	1.0035e-06	1.05275e-06	8.43434e-07	9.60406e-07	6.89522e-07	8.80372e-07
412.375	0.00655053	0.00608103	0.00400997	0.00247943	0.00189896	0.00148861	0.00111698	0.00084272	0.000670653	0.000516878	0.000398407	0.000322007	0.000252619	0.000200456	0.000162104	0.000131404	0.000109972	8.65884e-05	6.95768e-05	5.63151e-05	4.64069e-05	4.04315e-05	3.13769e-05	2.60174e-05	2.20907e-05	1.81701e-05	1.44873e-05	1.26276e-05	1.02131e-05	8.60335e-06	6.92658e-06	5.9754e-06	5.12787e-06	4.30472e-06	3.73157e-06	3.29257e-06	3.00599e-06	2.18895e-06	2.00603e-06	1.6097e-06	1.64019e-06	1.29873e-06	1.06704e-06	1.05484e-06	1.07923e-06	8.10947e-07	9.51186e-07	6.82903e-07	9.02407e-07
412.814	0.00666292	0.00617228	0.00414715	0.00256309	0.00194101	0.00151701	0.00113765	0.000848959	0.000674753	0.00051569	0.000398362	0.000320224	0.000251656	0.000199594	0.000161767	0.000128574	0.000109145	8.5855e-05	6.85011e-05	5.61746e-05	4.57108e-05	3.97899e-05	3.12643e-05	2.59158e-05	2.20695e-05	1.81626e-05	1.44253e-05	1.24567e-05	1.01973e-05	8.68908e-06	7.04152e-06	5.94516e-06	5.12744e-06	4.2552e-06	3.66765e-06	3.3345e-06	3.04375e-06	2.18363e-06	1.95951e-06	1.66876e-06	1.65059e-06	1.30533e-06	1.07516e-06	1.06304e-06	1.06304e-06	7.8441e-07	1.01458e-06	7.17781e-07	8.81325e-07
413.252	0.00685326	0.00637717	0.00431678	0.00263837	0.00199084	0.00153386	0.00114895	0.00085297	0.000674497	0.000514747	0.000399885	0.00031869	0.000250877	0.000198247	0.00016071	0.000128574	0.000108305	8.57861e-05	6.77377e-05	5.56755e-05	4.52635e-05	3.94574e-05	3.09658e-05	2.59189e-05	2.18201e-05	1.79674e-05	1.42227e-05	1.24163e-05	1.00339e-05	8.64763e-06	7.02132e-06	6.01313e-06	5.02295e-06	4.20079e-06	3.61268e-06	3.30662e-06	3.09058e-06	2.1424e-06	1.93236e-06	1.65031e-06	1.64431e-06	1.32625e-06	1.0682e-06	1.0562e-06	1.00219e-06	7.56142e-07	1.0502e-06	6.9013e-07	8.70164e-07
413.691	0.00698128	0.00660391	0.00442225	0.00269579	0.00203127	0.00153862	0.00115412	0.000848923	0.000673093	0.000512829	0.000395314	0.000316479	0.00024761	0.000195486	0.00015766	0.000126469	0.000106701	8.45895e-05	6.7033e-05	5.45917e-05	4.44499e-05	3.8922e-05	3.06376e-05	2.55284e-05	2.15189e-05	1.77747e-05	1.40481e-05	1.23323e-05	9.96194e-06	8.51143e-06	6.96658e-06	5.85216e-06	4.83798e-06	4.154e-06	3.48771e-06	3.22237e-06	3.03959e-06	2.06668e-06	1.99003e-06	1.65394e-06	1.59497e-06	1.27657e-06	1.07609e-06	1.0584e-06	9.69955e-07	7.57685e-07	1.04071e-06	6.92825e-07	7.9896e-07
414.13	0.00713015	0.00677229	0.0045961	0.00276926	0.00208942	0.00156104	0.00116224	0.000846901	0.000663869	0.000508692	0.000390539	0.000313009	0.000242732	0.000192941	0.000155743	0.000124783	0.000104501	8.29564e-05	6.59676e-05	5.44048e-05	4.39881e-05	3.83735e-05	3.00459e-05	2.51597e-05	2.11265e-05	1.74588e-05	1.39363e-05	1.21025e-05	9.72322e-06	8.46393e-06	6.99573e-06	5.77706e-06	4.81954e-06	4.06512e-06	3.36294e-06	3.22947e-06	3.01475e-06	2.16168e-06	1.98178e-06	1.62779e-06	1.57556e-06	1.25639e-06	1.15773e-06	1.0881e-06	1.00105e-06	7.68921e-07	1.05908e-06	6.64463e-07	8.09543e-07
414.569	0.0073703	0.00709243	0.00478706	0.00285355	0.0021329	0.00158818	0.00117879	0.000849137	0.000663672	0.000506953	0.000388522	0.000309702	0.000241748	0.000191099	0.00015396	0.000123864	0.000104001	8.20823e-05	6.541e-05	5.40556e-05	4.34486e-05	3.7987e-05	2.99239e-05	2.49509e-05	2.11681e-05	1.74082e-05	1.39875e-05	1.21133e-05	9.50321e-06	8.29015e-06	6.96212e-06	5.76056e-06	4.84071e-06	4.08759e-06	3.38045e-06	3.19073e-06	2.97227e-06	2.12141e-06	2.02367e-06	1.62699e-06	1.58674e-06	1.24755e-06	1.09807e-06	1.12107e-06	9.8309e-07	8.04869e-07	1.05783e-06	6.7839e-07	8.27866e-07
415.007	0.00765863	0.0073712	0.00494502	0.00294659	0.00218498	0.0016103	0.00118056	0.000849028	0.000660228	0.000504105	0.000384461	0.00030708	0.00023923	0.000189137	0.000152376	0.00012245	0.000102325	8.13489e-05	6.44432e-05	5.37211e-05	4.29423e-05	3.7567e-05	2.98233e-05	2.45842e-05	2.08513e-05	1.72092e-05	1.39359e-05	1.19787e-05	9.49387e-06	8.14936e-06	6.82186e-06	5.74398e-06	4.63773e-06	4.0761e-06	3.3386e-06	3.14004e-06	2.93581e-06	2.08485e-06	1.99408e-06	1.57995e-06	1.55158e-06	1.22254e-06	1.01264e-06	1.05235e-06	9.61584e-07	8.36777e-07	1.0013e-06	6.55239e-07	8.19758e-07
415.446	0.00793475	0.00770772	0.00511284	0.00305588	0.00224899	0.00164446	0.00119635	0.000862107	0.000655079	0.000502088	0.000383826	0.000304066	0.000236802	0.000188844	0.000151384	0.000122002	0.000101302	8.05174e-05	6.43346e-05	5.34006e-05	4.32687e-05	3.70489e-05	2.96048e-05	2.46007e-05	2.05142e-05	1.70694e-05	1.38497e-05	1.19922e-05	9.33539e-06	8.17023e-06	6.81931e-06	5.77235e-06	4.71413e-06	4.07808e-06	3.31819e-06	3.12681e-06	2.87351e-06	2.0123e-06	1.97853e-06	1.62391e-06	1.53385e-06	1.16235e-06	1.03289e-06	1.08355e-06	9.31569e-07	8.07735e-07	9.99115e-07	6.05098e-07	7.68333e-07
415.885	0.0082541	0.00796413	0.00533404	0.00315028	0.00229587	0.00167307	0.00120093	0.000860274	0.000649165	0.000495903	0.000380708	0.000299367	0.000234428	0.000185917	0.000149873	0.000120479	9.93402e-05	7.96562e-05	6.3726e-05	5.27966e-05	4.29061e-05	3.63816e-05	2.93585e-05	2.42276e-05	2.03878e-05	1.67086e-05	1.37442e-05	1.16498e-05	9.29488e-06	8.07034e-06	6.74606e-06	5.73207e-06	4.64051e-06	4.14183e-06	3.27745e-06	3.08906e-06	2.85634e-06	1.98088e-06	1.91993e-06	1.56531e-06	1.48774e-06	1.19407e-06	1.02784e-06	1.07771e-06	9.33644e-07	8.11744e-07	9.61348e-07	6.0673e-07	7.78498e-07
416.324	0.00855204	0.00819548	0.00552308	0.00325327	0.00236068	0.00169104	0.00120089	0.000861213	0.000646402	0.000487695	0.000376743	0.00029477	0.000231789	0.000184335	0.000147497	0.000118408	9.76963e-05	7.84719e-05	6.21947e-05	5.19208e-05	4.23973e-05	3.57936e-05	2.86987e-05	2.40843e-05	2.01167e-05	1.63018e-05	1.33984e-05	1.13409e-05	9.09234e-06	8.00628e-06	6.62551e-06	5.70864e-06	4.64986e-06	4.13685e-06	3.23089e-06	3.09445e-06	2.81611e-06	1.95927e-06	1.87741e-06	1.52267e-06	1.44626e-06	1.15701e-06	1.02057e-06	1.09152e-06	9.44163e-07	7.31317e-07	8.84129e-07	6.27623e-07	7.6952e-07
416.762	0.00895425	0.00846009	0.00577723	0.00337685	0.00241269	0.00171888	0.0012123	0.000861681	0.000644967	0.000483996	0.000374453	0.000293913	0.000229385	0.000181621	0.000145449	0.000116365	9.62434e-05	7.71462e-05	6.158e-05	5.12295e-05	4.19302e-05	3.50569e-05	2.82644e-05	2.39005e-05	1.9701e-05	1.5922e-05	1.33829e-05	1.12535e-05	8.90304e-06	7.95424e-06	6.59574e-06	5.71703e-06	4.58494e-06	4.03507e-06	3.15097e-06	3.09706e-06	2.77361e-06	1.94341e-06	1.87872e-06	1.58761e-06	1.39893e-06	1.14556e-06	9.62272e-07	1.03774e-06	8.9219e-07	7.73591e-07	8.22109e-07	5.90301e-07	7.25073e-07
417.201	0.00938755	0.00889683	0.00606812	0.0035158	0.00248717	0.00174123	0.00122283	0.000866854	0.000637393	0.000479618	0.000375235	0.000290694	0.000227808	0.000179403	0.000144787	0.000115184	9.55156e-05	7.65405e-05	6.15658e-05	5.06181e-05	4.11372e-05	3.44166e-05	2.8176e-05	2.35702e-05	1.95645e-05	1.57348e-05	1.31906e-05	1.1073e-05	8.74215e-06	7.8514e-06	6.62995e-06	5.60052e-06	4.55509e-06	4.01638e-06	3.1683e-06	2.94427e-06	2.70959e-06	1.86151e-06	1.89351e-06	1.53081e-06	1.42413e-06	1.12011e-06	9.22753e-07	9.49422e-07	8.74749e-07	7.62738e-07	8.00075e-07	5.86721e-07	6.88064e-07
417.64	0.00990975	0.00932973	0.00636967	0.00365652	0.00255985	0.00177312	0.00123391	0.000871506	0.000636147	0.000477689	0.000372491	0.000289137	0.000227574	0.000178624	0.000143294	0.000114681	9.44769e-05	7.5701e-05	6.13943e-05	5.0314e-05	4.05426e-05	3.39578e-05	2.7902e-05	2.33191e-05	1.94951e-05	1.54121e-05	1.31695e-05	1.07789e-05	8.65275e-06	7.8171e-06	6.64295e-06	5.62217e-06	4.61198e-06	3.91913e-06	3.08347e-06	2.86133e-06	2.72911e-06	1.87758e-06	1.9199e-06	1.54967e-06	1.40158e-06	1.08953e-06	8.51524e-07	9.20281e-07	8.62102e-07	7.51034e-07	7.66901e-07	5.81787e-07	6.45254e-07
418.079	0.0104139	0.00982027	0.00668475	0.003816	0.00262813	0.00180009	0.00123946	0.000875561	0.000636417	0.000474578	0.000372761	0.000286185	0.000224906	0.000178031	0.000142101	0.000113688	9.36151e-05	7.48779e-05	6.05796e-05	5.00129e-05	4.05854e-05	3.3541e-05	2.74262e-05	2.30214e-05	1.91562e-05	1.52699e-05	1.31121e-05	1.08338e-05	8.56593e-06	7.73841e-06	6.65948e-06	5.53866e-06	4.53829e-06	3.88884e-06	3.00371e-06	2.84134e-06	2.67898e-06	1.77813e-06	1.84098e-06	1.59482e-06	1.38008e-06	1.08678e-06	8.24907e-07	8.56331e-07	8.66806e-07	7.35869e-07	7.35869e-07	5.31606e-07	6.52069e-07
418.517	0.0109176	0.0102661	0.00697388	0.00394567	0.00269015	0.00181031	0.00124357	0.000873639	0.000631741	0.000467924	0.000369314	0.000283631	0.000221941	0.000176411	0.000140808	0.000111773	9.24209e-05	7.36244e-05	6.01152e-05	4.91527e-05	4.01294e-05	3.28512e-05	2.71373e-05	2.27239e-05	1.88094e-05	1.50863e-05	1.28887e-05	1.08048e-05	8.53987e-06	7.66597e-06	6.58524e-06	5.48382e-06	4.47031e-06	3.89116e-06	2.87248e-06	2.80008e-06	2.63978e-06	1.79692e-06	1.84345e-06	1.50734e-06	1.35738e-06	1.02644e-06	8.04087e-07	8.55797e-07	8.35113e-07	7.52377e-07	7.47206e-07	4.93828e-07	5.66222e-07
418.956	0.0113595	0.010749	0.00727196	0.00407245	0.00273711	0.00182464	0.00124124	0.000868335	0.000626127	0.000458702	0.00036332	0.000276919	0.000217457	0.000173698	0.000139021	0.000110052	9.08611e-05	7.24063e-05	5.86318e-05	4.84721e-05	3.91496e-05	3.25287e-05	2.68083e-05	2.23563e-05	1.85309e-05	1.49135e-05	1.28131e-05	1.06163e-05	8.47526e-06	7.53159e-06	6.40021e-06	5.33477e-06	4.37588e-06	3.82795e-06	2.85891e-06	2.73207e-06	2.57987e-06	1.81885e-06	1.72245e-06	1.49922e-06	1.33179e-06	1.02738e-06	8.14295e-07	8.34589e-07	8.14295e-07	7.22972e-07	6.51943e-07	4.64224e-07	5.40327e-07
419.395	0.0119175	0.0112674	0.00759307	0.00420817	0.00278689	0.00184369	0.0012469	0.000862838	0.000618834	0.000448849	0.000358021	0.000274026	0.00021482	0.000170803	0.000135838	0.000108131	8.92895e-05	7.10216e-05	5.75545e-05	4.79405e-05	3.88003e-05	3.19171e-05	2.63556e-05	2.22656e-05	1.81307e-05	1.48288e-05	1.27389e-05	1.04595e-05	8.45436e-06	7.40692e-06	6.29463e-06	5.20729e-06	4.42919e-06	3.73089e-06	2.868e-06	2.69841e-06	2.56873e-06	1.79562e-06	1.7208e-06	1.47141e-06	1.33674e-06	1.03747e-06	8.42942e-07	8.72869e-07	8.18003e-07	7.08271e-07	6.1849e-07	4.63868e-07	5.23721e-07
419.834	0.0125559	0.0118228	0.00800351	0.00435117	0.0028416	0.00186345	0.00125403	0.00086139	0.000613183	0.000440282	0.000352702	0.00026954	0.000211858	0.000168215	0.000133385	0.000107292	8.80239e-05	6.92954e-05	5.69857e-05	4.7425e-05	3.83431e-05	3.11757e-05	2.61806e-05	2.2079e-05	1.79995e-05	1.46023e-05	1.26288e-05	1.01546e-05	8.35786e-06	7.21403e-06	6.20274e-06	5.05399e-06	4.42562e-06	3.69415e-06	2.82523e-06	2.62886e-06	2.51595e-06	1.77467e-06	1.70594e-06	1.50466e-06	1.29357e-06	1.01374e-06	7.92831e-07	8.46832e-07	8.12468e-07	6.7992e-07	6.01373e-07	4.29552e-07	5.08099e-07
420.273	0.0132865	0.0124761	0.00847858	0.00453481	0.0029126	0.00188905	0.00126273	0.000857578	0.000608605	0.00043447	0.00034847	0.000266644	0.000210443	0.000166593	0.000131723	0.00010617	8.71454e-05	6.85937e-05	5.66183e-05	4.70573e-05	3.81395e-05	3.05684e-05	2.61761e-05	2.18883e-05	1.78261e-05	1.44288e-05	1.24826e-05	1.00754e-05	8.33307e-06	7.09063e-06	6.08115e-06	5.04255e-06	4.39707e-06	3.6254e-06	2.80519e-06	2.56253e-06	2.44605e-06	1.78601e-06	1.71321e-06	1.46569e-06	1.28126e-06	9.75508e-07	7.42551e-07	8.25057e-07	8.0079e-07	6.64899e-07	5.87246e-07	4.41648e-07	4.95034e-07
420.711	0.0141105	0.0131827	0.00898521	0.00473074	0.0030007	0.00191685	0.00127095	0.000858431	0.000604563	0.000432087	0.000344986	0.000264362	0.000210326	0.000165239	0.000130158	0.000105156	8.64756e-05	6.81434e-05	5.59539e-05	4.64879e-05	3.79337e-05	3.02313e-05	2.59362e-05	2.15955e-05	1.75355e-05	1.42146e-05	1.24486e-05	9.89553e-06	8.18709e-06	7.02093e-06	5.96995e-06	5.00536e-06	4.35269e-06	3.65684e-06	2.74023e-06	2.50028e-06	2.4139e-06	1.75643e-06	1.64126e-06	1.51169e-06	1.22375e-06	9.74197e-07	7.39046e-07	7.6784e-07	7.48644e-07	6.57463e-07	5.66282e-07	4.75101e-07	4.51106e-07
421.15	0.0149734	0.0139409	0.00950417	0.00493402	0.00307673	0.00194067	0.00127398	0.000857031	0.000599272	0.000431165	0.000341466	0.000259926	0.000207511	0.000162923	0.000129411	0.000103915	8.51661e-05	6.74731e-05	5.5318e-05	4.63292e-05	3.76961e-05	3.00829e-05	2.54462e-05	2.13882e-05	1.73752e-05	1.40169e-05	1.21859e-05	9.83316e-06	8.12552e-06	6.84004e-06	5.81072e-06	5.02331e-06	4.34974e-06	3.67617e-06	2.80812e-06	2.43339e-06	2.28634e-06	1.70764e-06	1.63649e-06	1.49893e-06	1.17637e-06	9.86636e-07	7.39977e-07	7.49464e-07	8.01642e-07	6.26134e-07	5.17035e-07	5.02805e-07	4.83831e-07
421.589	0.0159861	0.0147377	0.0100184	0.00511722	0.00315694	0.00195481	0.00127422	0.000850696	0.000591382	0.000425769	0.000335107	0.000258005	0.000204936	0.000160143	0.000127039	0.000102725	8.36598e-05	6.67455e-05	5.47056e-05	4.56231e-05	3.74289e-05	2.95854e-05	2.48513e-05	2.11014e-05	1.69821e-05	1.37793e-05	1.20352e-05	9.74882e-06	8.00011e-06	6.7704e-06	5.7511e-06	4.90013e-06	4.34372e-06	3.60964e-06	2.79139e-06	2.44071e-06	2.18355e-06	1.67857e-06	1.62714e-06	1.47284e-06	1.16425e-06	1.0006e-06	7.15381e-07	7.24732e-07	7.76165e-07	6.17192e-07	4.81596e-07	5.04975e-07	4.53542e-07
422.028	0.0169893	0.0156075	0.010558	0.0053072	0.00323526	0.00197211	0.00126318	0.000843035	0.000582252	0.000423074	0.000329023	0.000252474	0.000202362	0.000156949	0.00012556	0.000102462	8.28176e-05	6.56839e-05	5.41808e-05	4.46928e-05	3.71277e-05	2.93899e-05	2.45307e-05	2.09382e-05	1.66962e-05	1.35918e-05	1.19107e-05	9.6216e-06	7.89441e-06	6.57714e-06	5.59149e-06	4.84074e-06	4.22816e-06	3.53729e-06	2.74508e-06	2.38122e-06	2.07723e-06	1.64889e-06	1.63507e-06	1.45084e-06	1.09619e-06	9.21168e-07	7.27723e-07	6.90876e-07	7.73781e-07	6.12577e-07	4.46767e-07	4.74402e-07	4.42161e-07
422.467	0.0180103	0.0165468	0.0110961	0.00548821	0.00329841	0.0019892	0.00126095	0.000838662	0.000575778	0.000414931	0.000321367	0.000248057	0.000199077	0.000154674	0.000123547	0.00010053	8.12508e-05	6.46449e-05	5.34989e-05	4.39953e-05	3.66099e-05	2.876e-05	2.41612e-05	2.05092e-05	1.65401e-05	1.33594e-05	1.1837e-05	9.44471e-06	7.76374e-06	6.43165e-06	5.48015e-06	4.78692e-06	4.24774e-06	3.4367e-06	2.75707e-06	2.39912e-06	2.014e-06	1.64699e-06	1.58356e-06	1.47028e-06	1.1214e-06	9.44697e-07	7.22682e-07	7.00028e-07	7.81584e-07	6.32064e-07	4.23641e-07	4.82543e-07	4.50827e-07
422.905	0.0193873	0.0177236	0.0117319	0.00573444	0.00337397	0.00202597	0.00126758	0.000841294	0.000570159	0.000409771	0.000317663	0.000244599	0.000198928	0.00015301	0.000123473	0.000100254	8.06905e-05	6.45231e-05	5.32409e-05	4.40797e-05	3.64642e-05	2.8781e-05	2.42455e-05	2.05427e-05	1.66029e-05	1.33627e-05	1.17516e-05	9.39133e-06	7.68997e-06	6.4399e-06	5.51024e-06	4.81074e-06	4.30079e-06	3.40723e-06	2.74384e-06	2.33317e-06	1.9947e-06	1.6788e-06	1.51633e-06	1.44864e-06	1.1192e-06	9.61246e-07	6.81447e-07	6.90473e-07	7.98782e-07	6.5437e-07	4.28725e-07	4.69341e-07	4.64828e-07
423.344	0.0209402	0.0189967	0.0124188	0.00595445	0.00344591	0.00204353	0.00127011	0.000836691	0.00057107	0.000404789	0.000314086	0.000241238	0.000198414	0.000150803	0.000121963	9.9187e-05	8.0147e-05	6.43848e-05	5.29406e-05	4.37227e-05	3.61827e-05	2.86763e-05	2.41121e-05	2.0463e-05	1.65386e-05	1.33437e-05	1.16254e-05	9.27613e-06	7.70997e-06	6.3765e-06	5.4905e-06	4.83719e-06	4.28232e-06	3.41422e-06	2.76986e-06	2.33581e-06	1.95546e-06	1.67803e-06	1.49009e-06	1.47666e-06	1.13658e-06	9.57594e-07	6.75685e-07	6.66736e-07	8.05453e-07	6.39887e-07	4.20625e-07	5.1012e-07	4.42999e-07
423.783	0.0223733	0.0201766	0.0130666	0.00615057	0.0035146	0.0020516	0.001262	0.000830639	0.000563957	0.000399452	0.000309265	0.000237503	0.00019382	0.000149124	0.000120538	9.76166e-05	7.88497e-05	6.351e-05	5.2446e-05	4.32333e-05	3.56406e-05	2.85217e-05	2.37501e-05	2.01731e-05	1.62411e-05	1.32173e-05	1.13219e-05	9.12228e-06	7.747e-06	6.44665e-06	5.45926e-06	4.7628e-06	4.26911e-06	3.26851e-06	2.71751e-06	2.31198e-06	1.96375e-06	1.69927e-06	1.45683e-06	1.46565e-06	1.11301e-06	9.32284e-07	6.94254e-07	6.36951e-07	7.95638e-07	6.06095e-07	4.29776e-07	5.00304e-07	4.60632e-07
424.222	0.0239308	0.0215056	0.0137524	0.00633853	0.00356979	0.00206669	0.00125604	0.000823059	0.000557733	0.000394335	0.000303476	0.000233715	0.000191433	0.000147154	0.000118264	9.62547e-05	7.73493e-05	6.24485e-05	5.20842e-05	4.25664e-05	3.50347e-05	2.81758e-05	2.35091e-05	1.99342e-05	1.60186e-05	1.31231e-05	1.12173e-05	9.07719e-06	7.69239e-06	6.42479e-06	5.44371e-06	4.78821e-06	4.33239e-06	3.22976e-06	2.68713e-06	2.29209e-06	1.96651e-06	1.71907e-06	1.51504e-06	1.4586e-06	1.14604e-06	9.81083e-07	7.90076e-07	6.77208e-07	8.03099e-07	5.86045e-07	4.64495e-07	5.59999e-07	4.73177e-07
424.661	0.0255458	0.0228305	0.0144647	0.00651246	0.00360288	0.00205995	0.00124103	0.000808744	0.000550787	0.000385997	0.000297683	0.000229511	0.000188165	0.000144221	0.000116394	9.4507e-05	7.63567e-05	6.11978e-05	5.11167e-05	4.22385e-05	3.39671e-05	2.79312e-05	2.30769e-05	1.95554e-05	1.58083e-05	1.28617e-05	1.09242e-05	8.974e-06	7.54753e-06	6.32545e-06	5.35885e-06	4.63497e-06	4.29432e-06	3.19572e-06	2.67623e-06	2.25894e-06	1.93532e-06	1.72667e-06	1.55209e-06	1.42008e-06	1.14756e-06	1.00279e-06	7.55817e-07	6.66397e-07	7.94141e-07	5.59944e-07	4.49232e-07	5.76976e-07	4.96072e-07
425.1	0.0273236	0.0244592	0.0152152	0.0067441	0.0036635	0.00207028	0.00124102	0.000798651	0.000545907	0.000384649	0.000292911	0.000227473	0.000185518	0.000142573	0.000114547	9.32534e-05	7.5842e-05	6.05348e-05	5.0393e-05	4.20398e-05	3.36971e-05	2.78582e-05	2.28294e-05	1.94039e-05	1.55493e-05	1.28434e-05	1.07645e-05	8.88769e-06	7.38116e-06	6.22391e-06	5.28548e-06	4.51118e-06	4.27973e-06	3.15193e-06	2.66378e-06	2.16301e-06	1.89789e-06	1.77165e-06	1.58228e-06	1.34662e-06	1.11938e-06	9.34217e-07	7.61682e-07	6.35436e-07	7.74306e-07	5.17607e-07	4.54484e-07	5.55481e-07	4.62901e-07
425.538	0.0294079	0.0262283	0.0160753	0.00698128	0.00371821	0.0020767	0.00124059	0.000789567	0.000539887	0.000381309	0.000289499	0.000225186	0.000183504	0.000140011	0.000113929	9.21304e-05	7.4929e-05	5.97764e-05	5.03437e-05	4.17638e-05	3.32567e-05	2.75784e-05	2.268e-05	1.91483e-05	1.54334e-05	1.27253e-05	1.06911e-05	8.81077e-06	7.25495e-06	6.11513e-06	5.27066e-06	4.44283e-06	4.20155e-06	3.06172e-06	2.72477e-06	2.11741e-06	1.84286e-06	1.7555e-06	1.58494e-06	1.37278e-06	1.09823e-06	9.52629e-07	7.61271e-07	6.28152e-07	7.65431e-07	5.36634e-07	4.95034e-07	5.44953e-07	4.61754e-07
425.977	0.0314566	0.0279283	0.0168817	0.00716649	0.00375404	0.00206539	0.00122374	0.000774682	0.000528093	0.000373588	0.000282772	0.000220185	0.000179822	0.000137192	0.000111373	9.06812e-05	7.40234e-05	5.90713e-05	4.94096e-05	4.11164e-05	3.30071e-05	2.70324e-05	2.20177e-05	1.87719e-05	1.53158e-05	1.25582e-05	1.05074e-05	8.71801e-06	7.19011e-06	6.05849e-06	5.17198e-06	4.31407e-06	4.22419e-06	3.0272e-06	2.68404e-06	2.1121e-06	1.80161e-06	1.76893e-06	1.53607e-06	1.30321e-06	1.09077e-06	9.60044e-07	7.7212e-07	6.16879e-07	7.68035e-07	5.43344e-07	4.98406e-07	5.84197e-07	4.61638e-07
426.416	0.0335918	0.0296616	0.0177176	0.00733907	0.00376569	0.00204958	0.00120342	0.000758315	0.000523547	0.000366954	0.000275122	0.000214688	0.000175479	0.00013505	0.000109118	8.86328e-05	7.19924e-05	5.80953e-05	4.84535e-05	4.05738e-05	3.26341e-05	2.66467e-05	2.17807e-05	1.84707e-05	1.50264e-05	1.23111e-05	1.03167e-05	8.5585e-06	7.06467e-06	5.99936e-06	5.05821e-06	4.2332e-06	4.14909e-06	2.99568e-06	2.66727e-06	2.10659e-06	1.7942e-06	1.80622e-06	1.51386e-06	1.30961e-06	1.09735e-06	9.85209e-07	7.72949e-07	6.84841e-07	7.60934e-07	5.12629e-07	5.00614e-07	5.64693e-07	4.8059e-07
426.855	0.035879	0.0316188	0.0185455	0.0075022	0.00377026	0.00202697	0.00118761	0.000741513	0.000509755	0.000359669	0.000268503	0.000209622	0.000170002	0.000132167	0.000106963	8.67995e-05	7.01865e-05	5.69275e-05	4.75226e-05	3.99909e-05	3.21159e-05	2.6163e-05	2.13674e-05	1.80409e-05	1.47497e-05	1.21371e-05	1.00776e-05	8.45361e-06	6.90019e-06	5.92733e-06	4.95448e-06	4.11893e-06	3.99732e-06	2.95386e-06	2.63219e-06	2.09085e-06	1.73779e-06	1.79271e-06	1.49066e-06	1.31021e-06	1.04346e-06	9.8462e-07	8.35554e-07	7.13947e-07	7.57098e-07	5.29576e-07	5.0604e-07	5.72727e-07	4.90349e-07
427.294	0.0384823	0.0337821	0.0194694	0.0076863	0.00378552	0.00201331	0.00117095	0.000727329	0.00050004	0.000351163	0.000260093	0.000205566	0.000165318	0.000128774	0.000104617	8.5033e-05	6.88159e-05	5.6178e-05	4.66755e-05	3.92181e-05	3.15292e-05	2.58277e-05	2.10041e-05	1.78533e-05	1.45847e-05	1.19067e-05	9.9502e-06	8.21755e-06	6.80905e-06	5.80573e-06	4.91432e-06	4.12711e-06	4.02677e-06	2.89997e-06	2.63371e-06	2.04329e-06	1.71143e-06	1.83491e-06	1.5069e-06	1.26379e-06	1.06699e-06	9.51221e-07	8.81761e-07	7.38981e-07	7.46699e-07	5.57612e-07	5.15165e-07	5.69189e-07	4.99729e-07
427.733	0.0412915	0.0361105	0.0204356	0.00788493	0.00381053	0.00200836	0.0011593	0.000711689	0.000488113	0.000344304	0.000255231	0.000200039	0.000162815	0.000126501	0.000103046	8.38069e-05	6.78914e-05	5.50907e-05	4.61739e-05	3.88619e-05	3.10181e-05	2.53869e-05	2.08952e-05	1.76305e-05	1.43752e-05	1.17429e-05	9.90064e-06	8.11917e-06	6.71375e-06	5.83251e-06	4.90569e-06	4.05484e-06	3.97127e-06	2.83554e-06	2.66081e-06	1.99228e-06	1.73019e-06	1.83275e-06	1.49848e-06	1.28197e-06	1.06926e-06	9.55308e-07	8.90735e-07	7.312e-07	7.38797e-07	5.56472e-07	4.881e-07	6.0965e-07	5.41278e-07
428.172	0.044428	0.0387643	0.0214434	0.00808527	0.00384366	0.00199673	0.00114665	0.000701843	0.00047944	0.00033804	0.00025093	0.000197053	0.000159811	0.000124742	0.000100838	8.18612e-05	6.68651e-05	5.40514e-05	4.57245e-05	3.81093e-05	3.06909e-05	2.50147e-05	2.06592e-05	1.74445e-05	1.42449e-05	1.16784e-05	9.83878e-06	8.18649e-06	6.64661e-06	5.76614e-06	4.86319e-06	4.07264e-06	3.96399e-06	2.86996e-06	2.67138e-06	2.02321e-06	1.76094e-06	1.77218e-06	1.50991e-06	1.25514e-06	1.10152e-06	9.55403e-07	8.95456e-07	7.38096e-07	7.08122e-07	5.50762e-07	5.32028e-07	6.10709e-07	5.35775e-07
428.61	0.0477072	0.0416125	0.0225508	0.00827458	0.0038705	0.0019775	0.00112791	0.000688614	0.000467893	0.000333866	0.000245585	0.00019345	0.000156971	0.000122707	9.9871e-05	8.13729e-05	6.63456e-05	5.32566e-05	4.54014e-05	3.75093e-05	3.01249e-05	2.48542e-05	2.03497e-05	1.72648e-05	1.406e-05	1.16379e-05	9.6884e-06	8.11182e-06	6.47247e-06	5.73772e-06	4.82204e-06	4.03191e-06	3.86576e-06	2.82455e-06	2.6584e-06	1.98642e-06	1.74273e-06	1.74642e-06	1.46212e-06	1.24428e-06	1.09659e-06	9.56286e-07	8.45519e-07	7.27368e-07	6.83061e-07	5.35372e-07	4.94758e-07	5.87064e-07	5.16911e-07
429.049	0.0513677	0.0447309	0.0236993	0.00847884	0.00389729	0.00196909	0.00111151	0.000677694	0.000458129	0.000328066	0.000241259	0.000190537	0.000155363	0.00012119	9.80687e-05	8.00629e-05	6.5844e-05	5.27083e-05	4.4816e-05	3.6951e-05	2.97596e-05	2.47347e-05	2.00922e-05	1.69571e-05	1.39276e-05	1.15171e-05	9.55817e-06	8.02158e-06	6.38668e-06	5.73854e-06	4.72629e-06	4.0381e-06	3.78321e-06	2.84378e-06	2.63623e-06	1.95897e-06	1.74778e-06	1.7405e-06	1.4492e-06	1.17247e-06	1.0778e-06	9.50355e-07	8.77531e-07	7.28241e-07	6.59059e-07	5.20693e-07	4.98845e-07	5.93517e-07	4.98845e-07
429.488	0.0551346	0.0476963	0.0246917	0.0086081	0.00388775	0.00193805	0.00108878	0.000662175	0.000447372	0.000321814	0.000235886	0.000185235	0.000151777	0.000118176	9.62387e-05	7.88854e-05	6.48583e-05	5.16961e-05	4.39558e-05	3.59925e-05	2.90013e-05	2.4382e-05	1.96915e-05	1.67523e-05	1.3649e-05	1.1384e-05	9.27948e-06	7.92403e-06	6.20475e-06	5.61977e-06	4.66382e-06	3.96826e-06	3.75781e-06	2.80899e-06	2.54504e-06	1.96362e-06	1.7175e-06	1.74247e-06	1.41074e-06	1.17175e-06	1.11468e-06	9.39897e-07	8.8996e-07	7.15178e-07	6.47405e-07	5.15427e-07	5.0116e-07	6.01035e-07	4.90459e-07
429.927	0.0592609	0.0509043	0.0257422	0.00874149	0.00387406	0.00190899	0.00106731	0.000645966	0.000437464	0.000315249	0.000230329	0.000181898	0.000149225	0.000115677	9.44735e-05	7.75244e-05	6.37796e-05	5.09452e-05	4.34074e-05	3.54757e-05	2.85157e-05	2.40333e-05	1.96385e-05	1.66059e-05	1.34822e-05	1.12095e-05	9.15389e-06	7.90723e-06	6.16329e-06	5.57148e-06	4.60496e-06	3.88708e-06	3.68747e-06	2.71745e-06	2.54236e-06	1.97506e-06	1.72993e-06	1.71942e-06	1.42176e-06	1.1136e-06	1.1276e-06	9.13988e-07	9.24494e-07	7.52902e-07	6.5485e-07	5.04269e-07	5.04269e-07	5.63801e-07	5.28783e-07
430.366	0.0637726	0.0542753	0.0268777	0.00884753	0.00386107	0.00188267	0.0010445	0.000630229	0.000427226	0.000307241	0.000225496	0.000178824	0.00014616	0.000113531	9.25527e-05	7.5739e-05	6.31417e-05	5.03034e-05	4.243e-05	3.4703e-05	2.80515e-05	2.34738e-05	1.92488e-05	1.62905e-05	1.33064e-05	1.11173e-05	9.03843e-06	7.82688e-06	6.1197e-06	5.51392e-06	4.58805e-06	3.81018e-06	3.66907e-06	2.64338e-06	2.47128e-06	1.93091e-06	1.74504e-06	1.71751e-06	1.4215e-06	1.11173e-06	1.13927e-06	9.18987e-07	9.22429e-07	7.40009e-07	6.09216e-07	5.4382e-07	5.36936e-07	5.47262e-07	4.92192e-07
430.805	0.0686248	0.0580788	0.0280741	0.00898087	0.00384222	0.00186027	0.00102726	0.000616742	0.000417954	0.000299887	0.000221029	0.000175077	0.000143527	0.000111299	9.10848e-05	7.47676e-05	6.18308e-05	4.94955e-05	4.16334e-05	3.43135e-05	2.75444e-05	2.30203e-05	1.90299e-05	1.59851e-05	1.32503e-05	1.10103e-05	8.89566e-06	7.74685e-06	6.07277e-06	5.43906e-06	4.54102e-06	3.74804e-06	3.63282e-06	2.62295e-06	2.42979e-06	1.89774e-06	1.80624e-06	1.69441e-06	1.39281e-06	1.10476e-06	1.1217e-06	8.94649e-07	9.42093e-07	7.01487e-07	5.86267e-07	5.35434e-07	5.52378e-07	5.38823e-07	4.77824e-07
431.244	0.0735803	0.0619053	0.0292008	0.00905952	0.0038036	0.00182194	0.0010087	0.00060194	0.000407858	0.000289138	0.000216432	0.000172343	0.000139742	0.000109531	8.89139e-05	7.27625e-05	6.07279e-05	4.88426e-05	4.11072e-05	3.36955e-05	2.68232e-05	2.2499e-05	1.86895e-05	1.57928e-05	1.29111e-05	1.07432e-05	8.77121e-06	7.586e-06	5.90613e-06	5.41478e-06	4.53168e-06	3.68178e-06	3.54567e-06	2.60281e-06	2.38038e-06	1.88571e-06	1.82927e-06	1.67656e-06	1.38108e-06	1.06237e-06	1.15533e-06	8.79777e-07	9.19616e-07	6.67303e-07	5.74345e-07	5.51106e-07	5.47786e-07	5.27866e-07	4.78067e-07
431.683	0.0791603	0.0661011	0.0304838	0.00917008	0.00377642	0.0017867	0.000987677	0.000585947	0.000398625	0.000281728	0.000211238	0.000168128	0.000136244	0.000107428	8.73086e-05	7.15462e-05	6.00262e-05	4.8082e-05	4.03721e-05	3.33557e-05	2.6323e-05	2.23171e-05	1.84417e-05	1.56205e-05	1.2654e-05	1.06405e-05	8.5486e-06	7.51409e-06	5.81709e-06	5.38306e-06	4.49866e-06	3.60121e-06	3.4772e-06	2.54386e-06	2.31868e-06	1.83569e-06	1.83895e-06	1.64315e-06	1.38207e-06	1.04593e-06	1.14384e-06	8.72972e-07	8.92553e-07	6.70638e-07	5.75998e-07	5.36837e-07	5.53154e-07	5.13993e-07	4.68305e-07
432.122	0.084499	0.0702197	0.031715	0.00920379	0.00373352	0.00174179	0.000962877	0.000569031	0.000389663	0.000273999	0.000207198	0.00016542	0.000132833	0.000105497	8.52784e-05	6.99267e-05	5.85007e-05	4.71864e-05	3.94308e-05	3.25369e-05	2.57388e-05	2.16695e-05	1.78156e-05	1.52575e-05	1.24393e-05	1.03105e-05	8.43703e-06	7.39338e-06	5.76565e-06	5.29968e-06	4.36134e-06	3.50918e-06	3.3496e-06	2.51021e-06	2.27722e-06	1.7889e-06	1.80805e-06	1.59102e-06	1.38357e-06	1.04525e-06	1.11866e-06	8.7929e-07	8.95248e-07	6.55877e-07	5.56937e-07	4.99488e-07	5.4417e-07	5.12254e-07	4.57997e-07
432.561	0.090315	0.0747384	0.032899	0.0092727	0.00368484	0.00170613	0.000935615	0.000554393	0.0003783	0.000266975	0.000202833	0.000162095	0.000130211	0.000103851	8.39509e-05	6.92765e-05	5.75823e-05	4.59663e-05	3.8676e-05	3.21211e-05	2.53236e-05	2.12717e-05	1.77595e-05	1.4906e-05	1.21651e-05	1.00781e-05	8.28839e-06	7.29654e-06	5.72585e-06	5.28467e-06	4.27092e-06	3.40735e-06	3.27593e-06	2.44052e-06	2.23715e-06	1.69898e-06	1.76782e-06	1.54254e-06	1.37358e-06	1.04817e-06	1.07321e-06	8.57312e-07	8.66699e-07	6.66451e-07	5.16265e-07	5.10007e-07	5.19394e-07	4.81847e-07	4.66203e-07
432.999	0.0965705	0.0795656	0.0341039	0.0093256	0.00363189	0.00166602	0.000910997	0.000537553	0.000365959	0.000260462	0.00019814	0.000159568	0.000128637	0.000101848	8.23018e-05	6.81557e-05	5.68174e-05	4.52336e-05	3.77847e-05	3.15248e-05	2.49428e-05	2.08693e-05	1.73558e-05	1.46033e-05	1.19889e-05	9.847e-06	8.20225e-06	7.24793e-06	5.66149e-06	5.1429e-06	4.1579e-06	3.37541e-06	3.13914e-06	2.42723e-06	2.20322e-06	1.65088e-06	1.71839e-06	1.49439e-06	1.37471e-06	1.01876e-06	1.06172e-06	8.46922e-07	8.46922e-07	6.5974e-07	5.30861e-07	4.84832e-07	5.18586e-07	4.54147e-07	4.29598e-07
433.438	0.103206	0.0845575	0.035303	0.00936096	0.00358745	0.00162439	0.00088847	0.000523355	0.00035548	0.000255115	0.000194524	0.000155142	0.000125538	9.96649e-05	8.14784e-05	6.67968e-05	5.58984e-05	4.44058e-05	3.68018e-05	3.10254e-05	2.45947e-05	2.05257e-05	1.70283e-05	1.43522e-05	1.17708e-05	9.55357e-06	7.99816e-06	7.06853e-06	5.54621e-06	5.03176e-06	4.08407e-06	3.24469e-06	3.04914e-06	2.37824e-06	2.14959e-06	1.61107e-06	1.68026e-06	1.45462e-06	1.28314e-06	1.02139e-06	1.00033e-06	8.07789e-07	8.16814e-07	6.2126e-07	5.09945e-07	4.82868e-07	4.85877e-07	4.19689e-07	4.28715e-07
433.877	0.110559	0.0900291	0.0365627	0.00940158	0.00354793	0.00158783	0.000869124	0.000509532	0.000346748	0.000249232	0.000189852	0.000152426	0.000123964	9.82827e-05	7.96877e-05	6.54123e-05	5.48131e-05	4.36886e-05	3.60405e-05	3.0323e-05	2.42208e-05	2.01231e-05	1.67725e-05	1.41097e-05	1.16245e-05	9.42619e-06	7.94984e-06	6.93799e-06	5.56518e-06	4.95866e-06	4.04445e-06	3.2042e-06	2.96455e-06	2.31661e-06	2.09175e-06	1.59766e-06	1.67458e-06	1.44677e-06	1.25446e-06	1.00593e-06	9.67472e-07	7.92913e-07	8.25458e-07	5.97643e-07	5.32553e-07	5.20719e-07	4.67464e-07	4.17167e-07	4.1125e-07
434.316	0.117969	0.0954075	0.0377435	0.00939298	0.00348805	0.00154657	0.000843266	0.00049785	0.000336892	0.000242487	0.000186088	0.00014846	0.000121276	9.62093e-05	7.79753e-05	6.42236e-05	5.39026e-05	4.27838e-05	3.55744e-05	2.95762e-05	2.38826e-05	1.97702e-05	1.65426e-05	1.38213e-05	1.14684e-05	9.19387e-06	7.85062e-06	6.87582e-06	5.57028e-06	4.85659e-06	3.97463e-06	3.20582e-06	2.94181e-06	2.27453e-06	2.05984e-06	1.65078e-06	1.63047e-06	1.36356e-06	1.24751e-06	1.00381e-06	9.5159e-07	7.89124e-07	8.26839e-07	5.8604e-07	5.16412e-07	5.22214e-07	4.69993e-07	4.32277e-07	4.06167e-07
434.755	0.125314	0.100969	0.0388149	0.00933297	0.00341988	0.00150246	0.00081842	0.000483482	0.00032558	0.000235926	0.000181418	0.000144626	0.000118082	9.47312e-05	7.58806e-05	6.28073e-05	5.28497e-05	4.18843e-05	3.46805e-05	2.89671e-05	2.34738e-05	1.94354e-05	1.61848e-05	1.35346e-05	1.12323e-05	9.06332e-06	7.69779e-06	6.70984e-06	5.54303e-06	4.75665e-06	3.91348e-06	3.13845e-06	2.87159e-06	2.22715e-06	1.98868e-06	1.63381e-06	1.62245e-06	1.31017e-06	1.18242e-06	9.97888e-07	9.43948e-07	7.70772e-07	8.21873e-07	5.74886e-07	5.15268e-07	5.20946e-07	4.58489e-07	4.15905e-07	4.07388e-07
435.194	0.133542	0.107158	0.040026	0.00931314	0.00336196	0.00146598	0.000795671	0.000472471	0.000318405	0.000229681	0.000178093	0.00014132	0.000116126	9.32198e-05	7.44009e-05	6.15667e-05	5.17596e-05	4.11435e-05	3.42242e-05	2.87068e-05	2.30779e-05	1.93253e-05	1.58587e-05	1.33044e-05	1.10751e-05	8.95188e-06	7.58196e-06	6.58034e-06	5.44758e-06	4.61893e-06	3.83772e-06	3.07882e-06	2.79424e-06	2.20554e-06	1.97396e-06	1.61684e-06	1.61962e-06	1.26529e-06	1.14811e-06	9.69543e-07	9.13742e-07	7.51919e-07	8.1888e-07	5.87306e-07	5.06394e-07	4.92444e-07	4.39433e-07	3.83632e-07	4.14323e-07
435.633	0.141609	0.113118	0.0409849	0.00924232	0.00329345	0.00142746	0.000769827	0.000459107	0.000307053	0.000224005	0.000174558	0.000138279	0.000113474	9.0909e-05	7.34115e-05	6.05992e-05	5.10582e-05	4.03357e-05	3.3349e-05	2.79263e-05	2.25377e-05	1.91434e-05	1.55442e-05	1.30514e-05	1.08823e-05	8.82796e-06	7.48662e-06	6.51135e-06	5.36398e-06	4.50072e-06	3.83688e-06	3.03371e-06	2.71409e-06	2.13767e-06	1.96556e-06	1.63774e-06	1.60496e-06	1.21157e-06	1.15694e-06	9.43853e-07	8.91948e-07	7.28037e-07	7.99065e-07	5.45003e-07	5.12221e-07	4.90366e-07	4.43925e-07	3.94752e-07	3.89288e-07
436.072	0.150248	0.119331	0.0420855	0.00916636	0.00322832	0.00138716	0.0007432	0.000445562	0.000301001	0.000217178	0.000171222	0.000135471	0.000111154	8.85778e-05	7.17329e-05	5.93469e-05	5.01344e-05	3.9757e-05	3.26468e-05	2.75317e-05	2.20752e-05	1.88414e-05	1.52394e-05	1.28613e-05	1.06894e-05	8.69697e-06	7.35526e-06	6.40991e-06	5.32262e-06	4.37727e-06	3.77471e-06	3.01147e-06	2.67403e-06	2.11968e-06	1.9215e-06	1.60014e-06	1.57335e-06	1.20646e-06	1.13951e-06	9.01164e-07	9.01164e-07	6.8692e-07	7.80651e-07	5.20881e-07	4.8071e-07	4.69998e-07	4.24471e-07	3.78944e-07	3.86978e-07
436.511	0.15893	0.125491	0.0430797	0.0090549	0.00314372	0.00134346	0.000719081	0.000431272	0.000290354	0.000211799	0.000167595	0.000132221	0.000108822	8.67595e-05	7.10118e-05	5.80677e-05	4.92767e-05	3.91297e-05	3.1924e-05	2.70765e-05	2.17311e-05	1.85017e-05	1.50429e-05	1.26349e-05	1.04811e-05	8.54468e-06	7.18738e-06	6.27291e-06	5.23791e-06	4.28937e-06	3.71029e-06	2.93207e-06	2.61764e-06	2.11455e-06	1.87873e-06	1.59836e-06	1.54595e-06	1.14767e-06	1.11885e-06	8.9875e-07	8.54206e-07	6.9437e-07	7.49395e-07	5.21432e-07	4.79508e-07	4.58546e-07	4.03521e-07	3.90419e-07	3.9566e-07
436.95	0.167826	0.131608	0.0439882	0.00892027	0.00306081	0.00129644	0.000692501	0.000419675	0.000282366	0.000205901	0.000163161	0.000128949	0.0001058	8.51729e-05	6.94625e-05	5.71195e-05	4.80223e-05	3.87139e-05	3.10508e-05	2.64606e-05	2.1275e-05	1.81956e-05	1.47258e-05	1.23186e-05	1.03366e-05	8.33406e-06	7.02806e-06	6.10362e-06	5.06907e-06	4.09853e-06	3.58381e-06	2.86423e-06	2.55438e-06	2.10112e-06	1.78102e-06	1.56848e-06	1.48653e-06	1.09473e-06	1.12034e-06	8.71946e-07	8.43778e-07	6.92691e-07	7.49029e-07	5.18558e-07	5.08315e-07	4.2637e-07	4.03323e-07	3.64911e-07	3.64911e-07
437.389	0.17713	0.137988	0.0448967	0.00878177	0.00297607	0.00125165	0.00066914	0.000405594	0.00027322	0.000201298	0.000158425	0.000126672	0.000103382	8.3361e-05	6.81227e-05	5.59522e-05	4.70246e-05	3.8147e-05	3.02274e-05	2.5989e-05	2.10055e-05	1.78252e-05	1.44507e-05	1.20053e-05	1.00996e-05	8.14378e-06	6.82905e-06	5.91751e-06	4.91331e-06	3.99927e-06	3.53598e-06	2.78471e-06	2.51425e-06	2.0084e-06	1.71039e-06	1.53259e-06	1.44745e-06	1.08433e-06	1.10687e-06	8.48936e-07	8.08868e-07	6.88665e-07	7.06195e-07	5.05856e-07	5.10864e-07	4.35737e-07	4.08191e-07	3.75635e-07	3.58106e-07
437.828	0.187042	0.144497	0.0458284	0.00864777	0.0028923	0.00120728	0.00064963	0.000393559	0.000267511	0.00019563	0.000155863	0.000123504	0.000100689	8.19952e-05	6.65274e-05	5.4715e-05	4.59139e-05	3.74012e-05	2.94035e-05	2.5417e-05	2.06331e-05	1.75727e-05	1.42056e-05	1.16603e-05	9.85228e-06	7.89704e-06	6.76118e-06	5.80195e-06	4.86972e-06	3.92276e-06	3.46155e-06	2.77954e-06	2.43854e-06	2.04111e-06	1.64368e-06	1.55291e-06	1.3959e-06	1.04509e-06	1.06717e-06	8.51281e-07	7.85043e-07	6.4766e-07	7.18805e-07	5.00465e-07	5.29904e-07	4.31773e-07	4.17054e-07	3.63082e-07	3.41003e-07
438.267	0.196065	0.150355	0.0464091	0.00844629	0.00278658	0.00115653	0.00062226	0.000376288	0.000258943	0.000190973	0.000151802	0.000119706	9.7766e-05	7.95906e-05	6.49642e-05	5.36001e-05	4.45124e-05	3.63628e-05	2.86134e-05	2.48732e-05	2.00814e-05	1.70223e-05	1.37242e-05	1.13701e-05	9.58481e-06	7.65852e-06	6.59979e-06	5.71073e-06	4.71174e-06	3.82747e-06	3.42118e-06	2.752e-06	2.37917e-06	1.97289e-06	1.62635e-06	1.53075e-06	1.34672e-06	1.02886e-06	1.04559e-06	8.56789e-07	7.77921e-07	6.36916e-07	6.72765e-07	4.983e-07	5.29369e-07	4.40942e-07	4.02703e-07	3.66854e-07	3.52514e-07
438.706	0.206166	0.157131	0.0471955	0.00828761	0.00270135	0.00111548	0.000600651	0.000363565	0.000252769	0.000185926	0.00014869	0.000117749	9.50473e-05	7.82781e-05	6.38259e-05	5.22057e-05	4.347e-05	3.55418e-05	2.78769e-05	2.46178e-05	1.97439e-05	1.66253e-05	1.35242e-05	1.10726e-05	9.35938e-06	7.44725e-06	6.5181e-06	5.58661e-06	4.6481e-06	3.7681e-06	3.34916e-06	2.71022e-06	2.29128e-06	1.9683e-06	1.61022e-06	1.51894e-06	1.31064e-06	1.00639e-06	1.04617e-06	8.44896e-07	7.48938e-07	6.15534e-07	6.62342e-07	4.93831e-07	5.31278e-07	4.3298e-07	3.95533e-07	3.51065e-07	3.53405e-07
439.145	0.216068	0.164072	0.0478977	0.00811449	0.00260645	0.00107724	0.00057673	0.000351621	0.000246283	0.000180899	0.000145114	0.0001143	9.15513e-05	7.67517e-05	6.21239e-05	5.12877e-05	4.26909e-05	3.45293e-05	2.70952e-05	2.41112e-05	1.91341e-05	1.63277e-05	1.31547e-05	1.08798e-05	9.12031e-06	7.37689e-06	6.37574e-06	5.45019e-06	4.54526e-06	3.69073e-06	3.26003e-06	2.65522e-06	2.2543e-06	1.96335e-06	1.60367e-06	1.45476e-06	1.28065e-06	9.94276e-07	1.00802e-06	8.70564e-07	7.26234e-07	6.18559e-07	6.30013e-07	4.81101e-07	5.17757e-07	4.26118e-07	3.66553e-07	3.73426e-07	3.36771e-07
439.584	0.226156	0.17096	0.0484691	0.00793933	0.00250917	0.00103701	0.000555795	0.000341004	0.000237551	0.00017581	0.000141065	0.000110845	8.96969e-05	7.50795e-05	6.06862e-05	5.01684e-05	4.18516e-05	3.38205e-05	2.66462e-05	2.37843e-05	1.87662e-05	1.59996e-05	1.30425e-05	1.07272e-05	8.86787e-06	7.15859e-06	6.27595e-06	5.33506e-06	4.39417e-06	3.63698e-06	3.21582e-06	2.602e-06	2.18757e-06	1.94562e-06	1.58719e-06	1.4595e-06	1.24668e-06	9.84572e-07	9.84572e-07	8.5016e-07	7.13507e-07	5.99256e-07	6.14938e-07	4.85005e-07	5.23089e-07	3.95397e-07	3.61794e-07	3.84196e-07	3.48353e-07
440.023	0.236242	0.177749	0.0490001	0.00774328	0.0024106	0.000994777	0.00053294	0.000330132	0.000231575	0.000171872	0.000137509	0.000107525	8.73103e-05	7.36876e-05	5.93202e-05	4.88841e-05	4.10379e-05	3.31589e-05	2.62106e-05	2.33744e-05	1.84958e-05	1.57307e-05	1.27631e-05	1.0528e-05	8.6927e-06	7.01724e-06	6.14337e-06	5.20818e-06	4.28174e-06	3.57213e-06	3.13629e-06	2.53619e-06	2.13321e-06	1.90981e-06	1.54843e-06	1.43674e-06	1.20677e-06	9.59285e-07	9.68046e-07	8.34447e-07	6.96467e-07	5.9353e-07	6.02291e-07	4.97164e-07	5.40967e-07	4.07368e-07	3.61375e-07	3.72325e-07	3.50424e-07
440.462	0.247475	0.185337	0.0496216	0.00756731	0.0023306	0.000961335	0.000512996	0.000319979	0.000225126	0.000168498	0.000134443	0.000104753	8.60064e-05	7.22041e-05	5.81546e-05	4.80608e-05	4.00578e-05	3.25924e-05	2.56751e-05	2.30253e-05	1.83547e-05	1.55115e-05	1.25285e-05	1.01991e-05	8.52862e-06	6.93555e-06	6.04549e-06	5.11459e-06	4.26324e-06	3.46347e-06	3.05715e-06	2.51537e-06	2.0897e-06	1.90695e-06	1.53287e-06	1.44473e-06	1.18674e-06	9.56702e-07	9.33053e-07	8.62107e-07	6.66466e-07	5.80471e-07	5.9982e-07	5.05224e-07	5.28873e-07	3.9343e-07	3.46133e-07	3.78381e-07	3.43983e-07
440.901	0.258713	0.192877	0.0501868	0.00737824	0.00223994	0.000928407	0.000495063	0.000311979	0.00021915	0.000166617	0.000132038	0.000103409	8.4463e-05	7.05913e-05	5.74792e-05	4.70992e-05	3.94092e-05	3.20461e-05	2.52105e-05	2.25311e-05	1.81112e-05	1.52366e-05	1.23041e-05	9.98441e-06	8.43796e-06	6.82822e-06	6.00753e-06	5.05181e-06	4.19103e-06	3.41675e-06	2.96737e-06	2.49267e-06	2.03275e-06	1.87241e-06	1.51375e-06	1.43147e-06	1.17619e-06	9.46225e-07	9.31457e-07	8.55506e-07	6.4664e-07	5.70689e-07	6.08664e-07	4.94737e-07	5.34823e-07	3.95579e-07	3.49164e-07	3.82921e-07	3.38616e-07
441.34	0.270112	0.200401	0.0507152	0.00719237	0.00215804	0.000897593	0.000478121	0.000302994	0.000213753	0.000162735	0.000128964	0.000100825	8.27288e-05	6.9146e-05	5.62465e-05	4.58109e-05	3.8828e-05	3.12963e-05	2.48414e-05	2.22895e-05	1.78326e-05	1.50167e-05	1.20558e-05	9.84546e-06	8.22836e-06	6.7003e-06	5.8845e-06	4.97967e-06	4.06449e-06	3.32944e-06	2.91947e-06	2.4536e-06	2.03949e-06	1.849e-06	1.50529e-06	1.43489e-06	1.15951e-06	9.23465e-07	9.11042e-07	8.59278e-07	6.48082e-07	5.69401e-07	5.94248e-07	5.07284e-07	5.42484e-07	4.18251e-07	3.51993e-07	3.74769e-07	3.51993e-07
441.779	0.281212	0.207607	0.0512061	0.00698842	0.00207841	0.000864276	0.000460919	0.000293852	0.000207943	0.00015833	0.000125891	9.84256e-05	8.12317e-05	6.76613e-05	5.50043e-05	4.45093e-05	3.80032e-05	3.07258e-05	2.42451e-05	2.16619e-05	1.74802e-05	1.48158e-05	1.16338e-05	9.67488e-06	8.11383e-06	6.59337e-06	5.81183e-06	4.88616e-06	3.98282e-06	3.23376e-06	2.86024e-06	2.40959e-06	2.00562e-06	1.83104e-06	1.48188e-06	1.4352e-06	1.12867e-06	9.23641e-07	8.91161e-07	8.18082e-07	6.55683e-07	5.76514e-07	5.80574e-07	4.93285e-07	5.46065e-07	4.10056e-07	3.55247e-07	3.71486e-07	3.49156e-07
442.218	0.291724	0.214491	0.0515808	0.00677301	0.00199908	0.000830291	0.000442307	0.000284719	0.000202109	0.000153847	0.000122501	9.61833e-05	7.90888e-05	6.6258e-05	5.39142e-05	4.36078e-05	3.70384e-05	3.02552e-05	2.40436e-05	2.12458e-05	1.72455e-05	1.43981e-05	1.14066e-05	9.54806e-06	7.95589e-06	6.51478e-06	5.73162e-06	4.78546e-06	3.89893e-06	3.20124e-06	2.82754e-06	2.37434e-06	2.00264e-06	1.80983e-06	1.44409e-06	1.42023e-06	1.09822e-06	8.89509e-07	8.75595e-07	7.98073e-07	6.41043e-07	5.77435e-07	5.63521e-07	4.93951e-07	5.37681e-07	4.10466e-07	3.48847e-07	3.8065e-07	3.46859e-07
442.657	0.30376	0.222395	0.0521816	0.00659602	0.0019202	0.000801264	0.000428247	0.000275064	0.000197064	0.000149512	0.00011967	9.47004e-05	7.81649e-05	6.523e-05	5.27061e-05	4.28924e-05	3.62049e-05	2.97864e-05	2.39256e-05	2.10245e-05	1.70178e-05	1.4107e-05	1.11864e-05	9.40663e-06	7.85093e-06	6.48895e-06	5.6612e-06	4.75517e-06	3.84328e-06	3.16033e-06	2.77874e-06	2.35997e-06	2.01361e-06	1.77487e-06	1.41677e-06	1.39524e-06	1.08214e-06	8.82545e-07	8.96243e-07	7.96443e-07	6.61419e-07	5.7336e-07	5.38137e-07	5.06827e-07	5.42051e-07	4.03114e-07	3.73761e-07	3.83545e-07	3.3658e-07
443.096	0.313946	0.228862	0.0524548	0.00638148	0.0018338	0.000765501	0.000410219	0.000266145	0.0001907	0.000145012	0.00011694	9.22385e-05	7.57899e-05	6.3305e-05	5.13755e-05	4.20406e-05	3.54679e-05	2.92302e-05	2.36389e-05	2.05607e-05	1.6688e-05	1.37822e-05	1.09386e-05	9.19896e-06	7.76856e-06	6.40901e-06	5.5818e-06	4.64161e-06	3.72439e-06	3.10781e-06	2.69994e-06	2.35144e-06	1.99528e-06	1.75401e-06	1.40933e-06	1.37103e-06	1.057e-06	8.54025e-07	8.86577e-07	7.8892e-07	6.5871e-07	5.78286e-07	5.28499e-07	5.05521e-07	5.18925e-07	3.92545e-07	3.75311e-07	3.82971e-07	3.33184e-07
443.535	0.325531	0.236284	0.052886	0.00619969	0.00176435	0.00073518	0.000396247	0.00025767	0.000186405	0.000141078	0.000114857	9.0688e-05	7.386e-05	6.21989e-05	5.07072e-05	4.14932e-05	3.47356e-05	2.8731e-05	2.32299e-05	2.02464e-05	1.62935e-05	1.36112e-05	1.06888e-05	9.10391e-06	7.63569e-06	6.34252e-06	5.4823e-06	4.56748e-06	3.63761e-06	3.0635e-06	2.63809e-06	2.33503e-06	1.94727e-06	1.75151e-06	1.3901e-06	1.34493e-06	1.03246e-06	8.34815e-07	8.66815e-07	7.83992e-07	6.46582e-07	5.90112e-07	5.2423e-07	5.11054e-07	5.31759e-07	3.90584e-07	3.56702e-07	3.8682e-07	3.43526e-07
443.974	0.336788	0.243274	0.0532808	0.00602166	0.00168573	0.000706485	0.000381992	0.000248801	0.000183056	0.000138277	0.000112263	8.89308e-05	7.27718e-05	6.05508e-05	4.97536e-05	4.07774e-05	3.42371e-05	2.83531e-05	2.29175e-05	1.99085e-05	1.59611e-05	1.33866e-05	1.05579e-05	8.92719e-06	7.50357e-06	6.21862e-06	5.38848e-06	4.53431e-06	3.56736e-06	3.00531e-06	2.58192e-06	2.31569e-06	1.91818e-06	1.73885e-06	1.37092e-06	1.32655e-06	1.00855e-06	8.44001e-07	8.84676e-07	7.42314e-07	6.25837e-07	5.94406e-07	5.16754e-07	5.11208e-07	5.18603e-07	3.96579e-07	3.42962e-07	3.91032e-07	3.39265e-07
444.413	0.347728	0.250018	0.053516	0.00583545	0.00161455	0.000675064	0.000369022	0.00024124	0.000177929	0.000136545	0.00010961	8.73747e-05	7.12023e-05	5.96039e-05	4.92034e-05	4.02187e-05	3.38115e-05	2.78308e-05	2.25307e-05	1.94178e-05	1.56197e-05	1.31331e-05	1.04604e-05	8.80136e-06	7.36381e-06	6.12229e-06	5.27646e-06	4.47056e-06	3.51583e-06	2.98037e-06	2.55383e-06	2.30153e-06	1.87136e-06	1.7207e-06	1.35587e-06	1.30686e-06	9.69257e-07	8.36756e-07	8.83948e-07	7.2785e-07	6.1713e-07	5.84458e-07	5.08225e-07	4.93704e-07	4.95519e-07	3.95689e-07	3.50312e-07	3.84799e-07	3.30346e-07
444.852	0.359668	0.257532	0.0539516	0.00567184	0.00154599	0.000650178	0.000358278	0.000235296	0.000174824	0.000133448	0.000107593	8.56353e-05	7.00971e-05	5.89576e-05	4.80147e-05	3.95571e-05	3.32274e-05	2.73984e-05	2.22801e-05	1.9218e-05	1.53826e-05	1.29285e-05	1.03359e-05	8.70068e-06	7.21123e-06	6.07939e-06	5.1943e-06	4.41113e-06	3.48313e-06	2.97354e-06	2.51401e-06	2.28692e-06	1.84527e-06	1.72369e-06	1.31064e-06	1.26773e-06	9.5661e-07	8.22506e-07	8.42174e-07	7.02706e-07	6.06151e-07	5.77542e-07	5.11384e-07	5.13172e-07	4.84563e-07	3.96948e-07	3.34366e-07	3.7728e-07	3.2185e-07
445.291	0.370861	0.26457	0.0542334	0.00550709	0.00148071	0.000626665	0.000349196	0.000230748	0.000170468	0.000131795	0.000105579	8.43069e-05	6.9281e-05	5.80204e-05	4.71556e-05	3.90709e-05	3.28687e-05	2.68425e-05	2.2092e-05	1.87973e-05	1.5186e-05	1.27316e-05	1.02023e-05	8.5528e-06	7.12938e-06	5.98573e-06	5.11655e-06	4.39516e-06	3.43977e-06	2.91721e-06	2.46678e-06	2.23453e-06	1.82633e-06	1.69965e-06	1.30377e-06	1.25098e-06	9.58913e-07	7.77687e-07	8.14636e-07	6.6684e-07	5.84145e-07	5.73588e-07	4.85615e-07	4.89133e-07	4.64501e-07	3.81806e-07	3.39578e-07	3.6773e-07	3.16705e-07
445.73	0.381698	0.271375	0.0544924	0.005348	0.00142544	0.000603063	0.000340312	0.000226023	0.000167892	0.000130292	0.000104013	8.26164e-05	6.85596e-05	5.70044e-05	4.62714e-05	3.83428e-05	3.22362e-05	2.64802e-05	2.18018e-05	1.84218e-05	1.47908e-05	1.25273e-05	1.00605e-05	8.41329e-06	7.05089e-06	5.92566e-06	5.03412e-06	4.36418e-06	3.38955e-06	2.89445e-06	2.43224e-06	2.18988e-06	1.79518e-06	1.67227e-06	1.27065e-06	1.2343e-06	9.59046e-07	7.73815e-07	7.92857e-07	6.26669e-07	6.00702e-07	5.5223e-07	4.63943e-07	4.77792e-07	4.58749e-07	3.68731e-07	3.49688e-07	3.49688e-07	3.02948e-07
446.169	0.39253	0.278383	0.0548237	0.00520017	0.0013732	0.000584574	0.000330704	0.000220188	0.000165357	0.000128564	0.00010241	8.1251e-05	6.77476e-05	5.60516e-05	4.56939e-05	3.75271e-05	3.16663e-05	2.59717e-05	2.14621e-05	1.81204e-05	1.4638e-05	1.23533e-05	9.82571e-06	8.33643e-06	6.92812e-06	5.87787e-06	4.95889e-06	4.32123e-06	3.38691e-06	2.90952e-06	2.43043e-06	2.15252e-06	1.79618e-06	1.61204e-06	1.26253e-06	1.20626e-06	9.50518e-07	7.69792e-07	7.71497e-07	6.09525e-07	5.9418e-07	5.60081e-07	4.49258e-07	4.57783e-07	4.40733e-07	3.75945e-07	3.4014e-07	3.41845e-07	3.06041e-07
446.608	0.404118	0.285903	0.0553379	0.00507076	0.00132341	0.000566157	0.000321874	0.000215317	0.000162948	0.000126272	0.000101435	7.9443e-05	6.73358e-05	5.50601e-05	4.50494e-05	3.72445e-05	3.12035e-05	2.56298e-05	2.12895e-05	1.78923e-05	1.43855e-05	1.23354e-05	9.64538e-06	8.24269e-06	6.87199e-06	5.80608e-06	4.88162e-06	4.28216e-06	3.38295e-06	2.93167e-06	2.39956e-06	2.11498e-06	1.77315e-06	1.61149e-06	1.25282e-06	1.18041e-06	9.31196e-07	7.77961e-07	7.6449e-07	6.07888e-07	5.92733e-07	5.47267e-07	4.51285e-07	4.61388e-07	4.41182e-07	3.6709e-07	3.21625e-07	3.26677e-07	2.96366e-07
447.047	0.413668	0.292174	0.055542	0.00492472	0.0012729	0.000550965	0.000311612	0.000210419	0.000159508	0.000123171	9.91893e-05	7.77581e-05	6.6877e-05	5.40249e-05	4.45433e-05	3.65438e-05	3.07265e-05	2.51782e-05	2.10419e-05	1.76012e-05	1.4119e-05	1.19908e-05	9.43201e-06	8.1733e-06	6.82682e-06	5.75195e-06	4.79467e-06	4.20176e-06	3.34385e-06	2.87846e-06	2.37498e-06	2.06361e-06	1.76053e-06	1.54357e-06	1.23552e-06	1.12455e-06	9.42372e-07	7.80066e-07	7.60192e-07	5.97885e-07	5.81323e-07	5.3495e-07	4.50484e-07	4.3061e-07	4.20672e-07	3.62706e-07	3.24613e-07	3.37863e-07	2.93146e-07
447.486	0.424518	0.299443	0.0559808	0.00481155	0.00123238	0.00053417	0.000305778	0.000206183	0.000157858	0.000120886	9.78358e-05	7.64706e-05	6.60497e-05	5.3265e-05	4.40383e-05	3.58832e-05	3.02434e-05	2.51188e-05	2.0845e-05	1.73605e-05	1.40109e-05	1.18965e-05	9.36077e-06	8.09047e-06	6.7621e-06	5.72493e-06	4.74664e-06	4.14626e-06	3.3332e-06	2.81625e-06	2.33201e-06	2.00974e-06	1.73654e-06	1.50424e-06	1.23431e-06	1.13124e-06	9.57835e-07	7.58252e-07	7.64796e-07	5.81572e-07	5.93023e-07	5.2595e-07	4.55606e-07	4.14707e-07	3.95076e-07	3.60722e-07	3.16552e-07	3.28003e-07	3.01829e-07
447.925	0.433298	0.305197	0.056171	0.00468663	0.0011858	0.000515088	0.000297835	0.000202762	0.000153858	0.000119087	9.6003e-05	7.49151e-05	6.51921e-05	5.24106e-05	4.31867e-05	3.51942e-05	2.97412e-05	2.46704e-05	2.07345e-05	1.7024e-05	1.39212e-05	1.15871e-05	9.19255e-06	7.95062e-06	6.70788e-06	5.705e-06	4.68924e-06	4.09524e-06	3.30323e-06	2.78167e-06	2.30035e-06	1.95264e-06	1.71279e-06	1.49386e-06	1.22986e-06	1.10269e-06	9.4815e-07	7.32442e-07	7.58198e-07	5.73075e-07	5.71465e-07	5.45709e-07	4.50733e-07	3.96001e-07	3.86343e-07	3.54148e-07	3.04245e-07	3.3644e-07	2.86538e-07
448.364	0.441259	0.310028	0.0562571	0.00456476	0.00114664	0.000496671	0.000291139	0.000198203	0.000150312	0.000117256	9.47019e-05	7.34449e-05	6.43664e-05	5.12548e-05	4.27457e-05	3.44738e-05	2.91358e-05	2.42605e-05	2.04527e-05	1.68189e-05	1.37071e-05	1.13703e-05	8.95434e-06	7.75705e-06	6.61512e-06	5.57126e-06	4.61754e-06	4.04341e-06	3.24944e-06	2.71959e-06	2.27516e-06	1.92246e-06	1.68838e-06	1.4543e-06	1.19966e-06	1.09685e-06	9.32365e-07	7.28336e-07	7.40989e-07	5.49613e-07	5.65429e-07	5.35378e-07	4.64205e-07	3.96196e-07	3.75635e-07	3.55074e-07	2.98135e-07	3.28186e-07	2.82319e-07
448.803	0.449135	0.314946	0.0564944	0.00445944	0.00111205	0.000481571	0.00028502	0.000194938	0.000149399	0.000116218	9.36199e-05	7.29515e-05	6.338e-05	5.03767e-05	4.24082e-05	3.40506e-05	2.83816e-05	2.39304e-05	2.01835e-05	1.64094e-05	1.34912e-05	1.12034e-05	8.72489e-06	7.59109e-06	6.4892e-06	5.50559e-06	4.56399e-06	3.96947e-06	3.22553e-06	2.68081e-06	2.21858e-06	1.88396e-06	1.67385e-06	1.43573e-06	1.18049e-06	1.06688e-06	9.0813e-07	7.16699e-07	7.26037e-07	5.455e-07	5.48613e-07	5.26824e-07	4.28774e-07	3.94534e-07	3.64964e-07	3.52513e-07	2.82477e-07	3.18273e-07	2.59132e-07
449.242	0.456391	0.319414	0.0567261	0.00436342	0.00108044	0.000471064	0.000280137	0.000192037	0.000147023	0.000114992	9.1934e-05	7.25962e-05	6.23685e-05	4.95915e-05	4.17752e-05	3.35609e-05	2.81217e-05	2.36662e-05	1.98002e-05	1.60834e-05	1.32853e-05	1.10346e-05	8.67673e-06	7.48171e-06	6.35788e-06	5.45454e-06	4.53435e-06	3.87444e-06	3.17932e-06	2.62813e-06	2.17646e-06	1.86105e-06	1.66201e-06	1.41397e-06	1.18277e-06	1.04497e-06	8.88802e-07	7.15788e-07	6.8976e-07	5.45836e-07	5.48899e-07	5.19808e-07	4.29473e-07	3.78947e-07	3.40669e-07	3.39138e-07	2.8555e-07	2.97799e-07	2.41148e-07
449.681	0.462563	0.323293	0.0569669	0.00428229	0.00104785	0.000460172	0.000275115	0.000189692	0.000145189	0.000113874	9.0223e-05	7.18256e-05	6.10763e-05	4.89042e-05	4.1181e-05	3.30738e-05	2.77255e-05	2.32089e-05	1.95129e-05	1.59298e-05	1.29715e-05	1.08035e-05	8.57162e-06	7.36571e-06	6.32088e-06	5.37241e-06	4.45706e-06	3.8654e-06	3.12469e-06	2.58571e-06	2.14761e-06	1.85404e-06	1.63273e-06	1.36324e-06	1.17355e-06	1.03052e-06	8.58893e-07	6.79738e-07	6.94793e-07	5.03593e-07	5.35209e-07	5.33703e-07	4.19285e-07	3.63581e-07	3.30459e-07	3.40998e-07	2.85294e-07	2.91316e-07	2.31096e-07
450.12	0.468239	0.326945	0.0572198	0.00421853	0.00102645	0.000453592	0.00027028	0.000185636	0.000143698	0.00011189	8.89225e-05	7.05158e-05	6.01055e-05	4.83847e-05	4.02623e-05	3.28064e-05	2.73199e-05	2.26293e-05	1.92568e-05	1.56991e-05	1.2804e-05	1.07086e-05	8.48739e-06	7.24423e-06	6.24023e-06	5.27325e-06	4.37734e-06	3.78797e-06	3.08161e-06	2.54555e-06	2.14721e-06	1.83623e-06	1.61559e-06	1.35348e-06	1.18318e-06	1.0277e-06	8.45555e-07	6.73779e-07	6.87106e-07	4.90156e-07	5.30138e-07	5.19772e-07	4.10191e-07	3.61323e-07	3.21341e-07	3.40591e-07	2.73954e-07	2.78397e-07	2.17682e-07
450.559	0.472548	0.329758	0.0573516	0.00416686	0.00101092	0.00044413	0.000265709	0.000182409	0.000141109	0.000110831	8.69961e-05	6.95887e-05	5.9249e-05	4.77459e-05	3.95003e-05	3.22872e-05	2.68447e-05	2.22347e-05	1.89045e-05	1.5367e-05	1.26476e-05	1.04953e-05	8.51753e-06	7.09092e-06	6.17328e-06	5.18876e-06	4.33075e-06	3.73015e-06	3.04956e-06	2.49113e-06	2.1232e-06	1.82363e-06	1.57931e-06	1.31755e-06	1.16195e-06	1.02379e-06	8.18742e-07	6.76226e-07	6.90768e-07	4.72631e-07	5.06078e-07	5.06078e-07	4.11552e-07	3.54837e-07	3.14118e-07	3.17026e-07	2.71945e-07	2.69036e-07	1.93415e-07
450.998	0.476522	0.332364	0.0575287	0.00411854	0.000993711	0.000438045	0.000263185	0.00017995	0.00013959	0.000109491	8.55522e-05	6.86879e-05	5.82834e-05	4.68214e-05	3.91753e-05	3.19937e-05	2.64984e-05	2.18679e-05	1.8813e-05	1.50436e-05	1.2446e-05	1.03058e-05	8.46575e-06	6.95011e-06	6.07688e-06	5.12647e-06	4.27325e-06	3.67299e-06	2.98127e-06	2.4196e-06	2.0666e-06	1.80363e-06	1.55638e-06	1.27626e-06	1.15764e-06	1.02186e-06	8.31783e-07	6.57423e-07	6.81719e-07	4.61626e-07	4.85922e-07	5.01643e-07	4.016e-07	3.54437e-07	3.02986e-07	3.12991e-07	2.71544e-07	2.58682e-07	1.95798e-07
451.438	0.480307	0.334738	0.0577644	0.00409073	0.000980307	0.000433055	0.000261282	0.000178326	0.000139252	0.000108245	8.48146e-05	6.7442e-05	5.75328e-05	4.59722e-05	3.83541e-05	3.14528e-05	2.61222e-05	2.13328e-05	1.82757e-05	1.47794e-05	1.21897e-05	1.01797e-05	8.38413e-06	6.81342e-06	5.97571e-06	5.02696e-06	4.23423e-06	3.61579e-06	2.94112e-06	2.39155e-06	2.0247e-06	1.7703e-06	1.54822e-06	1.2643e-06	1.16028e-06	1.00989e-06	8.25763e-07	6.75369e-07	6.73963e-07	4.51885e-07	4.72969e-07	5.06702e-07	3.98475e-07	3.33819e-07	2.91652e-07	3.08519e-07	2.76191e-07	2.55108e-07	1.90453e-07
451.877	0.482735	0.33626	0.05794	0.00407081	0.000970888	0.000428743	0.000258529	0.000176948	0.000138353	0.000106632	8.41453e-05	6.68353e-05	5.66757e-05	4.52323e-05	3.78818e-05	3.10006e-05	2.59311e-05	2.10515e-05	1.8025e-05	1.44878e-05	1.19134e-05	1.00292e-05	8.33129e-06	6.74178e-06	5.868e-06	4.93624e-06	4.1439e-06	3.5531e-06	2.8422e-06	2.34941e-06	1.98361e-06	1.77379e-06	1.50461e-06	1.26167e-06	1.17056e-06	1.00216e-06	7.95099e-07	6.63963e-07	6.69485e-07	4.362e-07	4.7071e-07	4.95557e-07	4.12734e-07	3.23009e-07	2.885e-07	3.21629e-07	2.69174e-07	2.49849e-07	1.90493e-07
452.316	0.485747	0.338292	0.0582753	0.00407405	0.000968619	0.000431837	0.000258731	0.000175162	0.000137211	0.000106627	8.30572e-05	6.62156e-05	5.59666e-05	4.50107e-05	3.72832e-05	3.05683e-05	2.55016e-05	2.07916e-05	1.78182e-05	1.44132e-05	1.17626e-05	9.97173e-06	8.26582e-06	6.65846e-06	5.74774e-06	4.85061e-06	4.04592e-06	3.51308e-06	2.80081e-06	2.31419e-06	1.94854e-06	1.73785e-06	1.4524e-06	1.27161e-06	1.152e-06	1.00247e-06	7.79551e-07	6.57215e-07	6.49059e-07	4.28855e-07	4.70993e-07	4.83226e-07	4.07106e-07	3.13315e-07	2.94286e-07	3.18753e-07	2.68459e-07	2.56225e-07	1.92339e-07
452.755	0.485566	0.33814	0.0583497	0.00408306	0.000963302	0.000431899	0.000257859	0.000173543	0.000134702	0.000105371	8.17817e-05	6.52649e-05	5.50084e-05	4.42791e-05	3.66734e-05	2.97603e-05	2.5065e-05	2.05562e-05	1.74459e-05	1.40793e-05	1.14885e-05	9.70032e-06	8.12189e-06	6.5488e-06	5.67101e-06	4.75725e-06	4.00067e-06	3.4772e-06	2.76857e-06	2.28505e-06	1.94406e-06	1.69631e-06	1.41392e-06	1.23277e-06	1.1302e-06	9.77025e-07	7.8122e-07	6.6134e-07	6.2138e-07	4.21579e-07	4.61539e-07	4.61539e-07	4.00267e-07	2.79055e-07	2.89711e-07	3.07027e-07	2.69731e-07	2.43091e-07	1.84483e-07
453.194	0.485916	0.338378	0.0585358	0.00410921	0.000973434	0.000432209	0.000258332	0.000172977	0.000133296	0.000104059	8.05018e-05	6.47447e-05	5.38692e-05	4.36677e-05	3.61817e-05	2.92717e-05	2.45799e-05	2.02251e-05	1.71267e-05	1.39072e-05	1.13028e-05	9.58839e-06	8.03755e-06	6.43698e-06	5.59678e-06	4.71469e-06	3.94778e-06	3.41382e-06	2.72281e-06	2.27653e-06	1.92318e-06	1.67059e-06	1.42324e-06	1.2374e-06	1.11046e-06	9.63878e-07	7.74112e-07	6.41931e-07	6.02669e-07	4.25991e-07	4.63944e-07	4.574e-07	3.9589e-07	2.80722e-07	2.89883e-07	2.93809e-07	2.75487e-07	2.42769e-07	1.9042e-07
453.633	0.484746	0.337577	0.0586946	0.00414484	0.000984294	0.000437361	0.000259885	0.000172925	0.000132205	0.000102346	7.97908e-05	6.39368e-05	5.32562e-05	4.2935e-05	3.55856e-05	2.86535e-05	2.39871e-05	1.98407e-05	1.67501e-05	1.36338e-05	1.1153e-05	9.44889e-06	7.902e-06	6.3551e-06	5.48859e-06	4.64903e-06	3.90703e-06	3.37172e-06	2.69647e-06	2.25744e-06	1.90184e-06	1.63483e-06	1.39862e-06	1.20992e-06	1.08924e-06	9.35197e-07	7.63177e-07	6.29669e-07	5.91157e-07	4.34542e-07	4.52515e-07	4.44812e-07	3.97314e-07	2.80495e-07	2.92048e-07	2.7536e-07	2.6509e-07	2.53537e-07	1.94485e-07
454.072	0.482572	0.336027	0.0588233	0.00419196	0.00100382	0.000443079	0.000260205	0.000172858	0.000131009	0.000100911	7.82251e-05	6.31514e-05	5.25318e-05	4.22456e-05	3.50988e-05	2.80463e-05	2.37179e-05	1.96161e-05	1.64107e-05	1.3394e-05	1.09719e-05	9.27641e-06	7.7099e-06	6.23209e-06	5.46079e-06	4.59763e-06	3.85149e-06	3.29786e-06	2.63351e-06	2.21703e-06	1.84585e-06	1.60426e-06	1.374e-06	1.19533e-06	1.06322e-06	9.05937e-07	7.44881e-07	6.35414e-07	5.93892e-07	4.40386e-07	4.45419e-07	4.37869e-07	3.83765e-07	2.70523e-07	2.80589e-07	2.62973e-07	2.71781e-07	2.52907e-07	1.87479e-07
454.511	0.480669	0.334745	0.0590621	0.00425239	0.00102458	0.00044839	0.000261086	0.000172864	0.000129876	9.96371e-05	7.718e-05	6.27645e-05	5.17459e-05	4.17958e-05	3.4693e-05	2.75162e-05	2.33163e-05	1.93974e-05	1.60961e-05	1.315e-05	1.08246e-05	9.14158e-06	7.58206e-06	6.12506e-06	5.38638e-06	4.56863e-06	3.804e-06	3.21848e-06	2.58479e-06	2.21792e-06	1.81893e-06	1.59535e-06	1.34953e-06	1.18153e-06	1.05677e-06	8.90009e-07	7.35601e-07	6.26897e-07	5.96016e-07	4.5149e-07	4.49019e-07	4.41607e-07	3.76138e-07	2.78552e-07	2.79788e-07	2.63729e-07	2.56318e-07	2.51376e-07	1.82202e-07
454.95	0.477718	0.33283	0.0592708	0.00432888	0.00105116	0.000456558	0.000262419	0.000171505	0.00012812	9.82843e-05	7.60224e-05	6.21345e-05	5.09005e-05	4.14783e-05	3.39951e-05	2.70996e-05	2.30156e-05	1.89983e-05	1.58233e-05	1.29239e-05	1.07395e-05	8.92777e-06	7.3978e-06	6.02416e-06	5.27402e-06	4.51781e-06	3.74222e-06	3.17629e-06	2.53036e-06	2.18135e-06	1.79719e-06	1.58269e-06	1.3282e-06	1.15006e-06	1.04705e-06	8.59209e-07	7.14997e-07	6.22896e-07	6.01082e-07	4.56871e-07	4.27787e-07	4.33846e-07	3.73253e-07	2.78728e-07	2.78728e-07	2.65397e-07	2.46008e-07	2.48431e-07	1.85415e-07
455.39	0.47377	0.330225	0.0593897	0.00441183	0.00107411	0.000463802	0.000264933	0.000171528	0.000128211	9.74408e-05	7.49747e-05	6.16091e-05	4.97404e-05	4.07052e-05	3.3464e-05	2.6793e-05	2.26527e-05	1.86727e-05	1.55629e-05	1.26641e-05	1.0484e-05	8.75538e-06	7.24655e-06	5.89039e-06	5.21319e-06	4.43383e-06	3.66515e-06	3.10202e-06	2.47116e-06	2.11236e-06	1.75001e-06	1.56111e-06	1.29023e-06	1.14172e-06	1.03598e-06	8.41144e-07	7.18774e-07	6.09473e-07	5.9284e-07	4.5859e-07	4.14632e-07	4.03939e-07	3.61169e-07	2.73253e-07	2.74441e-07	2.5068e-07	2.38799e-07	2.47116e-07	1.80585e-07
455.829	0.468495	0.326764	0.0593615	0.00450313	0.00109987	0.000471802	0.000267968	0.000171744	0.000127807	9.67087e-05	7.4054e-05	6.10171e-05	4.86896e-05	4.01301e-05	3.29255e-05	2.6221e-05	2.23105e-05	1.83447e-05	1.52629e-05	1.24659e-05	1.03377e-05	8.53796e-06	7.11042e-06	5.798e-06	5.10836e-06	4.35359e-06	3.61975e-06	3.02315e-06	2.42422e-06	2.07998e-06	1.71131e-06	1.54966e-06	1.27055e-06	1.10657e-06	1.02632e-06	8.27455e-07	7.01854e-07	6.00675e-07	5.79742e-07	4.61119e-07	4.09948e-07	3.86688e-07	3.54125e-07	2.65739e-07	2.59924e-07	2.65739e-07	2.41317e-07	2.38991e-07	1.90146e-07
456.268	0.463444	0.323522	0.0594278	0.00461769	0.00113384	0.000481953	0.000272309	0.000172551	0.000127758	9.66487e-05	7.38074e-05	6.06704e-05	4.77388e-05	3.94997e-05	3.2458e-05	2.58439e-05	2.19125e-05	1.80952e-05	1.49336e-05	1.22537e-05	1.0184e-05	8.41356e-06	7.04513e-06	5.69153e-06	5.01986e-06	4.27862e-06	3.57274e-06	2.99458e-06	2.38107e-06	2.06861e-06	1.67861e-06	1.53264e-06	1.24071e-06	1.10501e-06	1.0172e-06	8.19917e-07	6.85355e-07	5.99828e-07	5.81583e-07	4.28775e-07	4.11669e-07	3.8202e-07	3.45528e-07	2.62282e-07	2.543e-07	2.62282e-07	2.38335e-07	2.29212e-07	1.85878e-07
456.707	0.457225	0.319516	0.0594047	0.00473508	0.0011692	0.00049509	0.000275838	0.00017418	0.000126209	9.69081e-05	7.29338e-05	6.05168e-05	4.73293e-05	3.88987e-05	3.17522e-05	2.5432e-05	2.15852e-05	1.77328e-05	1.46481e-05	1.21049e-05	9.96656e-06	8.23298e-06	6.90139e-06	5.60273e-06	4.9093e-06	4.2114e-06	3.52132e-06	2.9496e-06	2.36113e-06	2.06634e-06	1.65318e-06	1.49574e-06	1.22663e-06	1.1038e-06	9.88784e-07	7.88905e-07	6.66075e-07	5.9126e-07	5.62228e-07	4.30464e-07	4.00315e-07	3.77982e-07	3.34433e-07	2.67435e-07	2.56269e-07	2.62968e-07	2.41752e-07	2.21653e-07	1.69171e-07
457.146	0.450792	0.315473	0.0594607	0.00486325	0.00120871	0.000510691	0.000281296	0.000174514	0.000126966	9.65286e-05	7.24589e-05	6.00302e-05	4.66388e-05	3.81761e-05	3.13491e-05	2.52058e-05	2.12152e-05	1.74953e-05	1.43171e-05	1.18253e-05	9.71101e-06	8.13554e-06	6.77068e-06	5.52891e-06	4.80572e-06	4.11864e-06	3.46111e-06	2.89219e-06	2.31999e-06	2.03006e-06	1.65588e-06	1.46661e-06	1.20075e-06	1.06727e-06	9.61145e-07	7.74058e-07	6.62462e-07	5.88065e-07	5.47584e-07	4.26142e-07	4.04261e-07	3.61592e-07	3.3424e-07	2.63125e-07	2.5109e-07	2.53278e-07	2.40149e-07	2.18268e-07	1.71223e-07
457.585	0.445125	0.312018	0.0596945	0.00501741	0.00126246	0.000527866	0.000286937	0.000177379	0.000127643	9.66142e-05	7.18536e-05	5.98227e-05	4.63619e-05	3.7879e-05	3.09497e-05	2.48321e-05	2.08648e-05	1.73088e-05	1.40753e-05	1.16965e-05	9.64567e-06	8.00607e-06	6.7159e-06	5.47195e-06	4.76988e-06	4.08824e-06	3.40122e-06	2.83355e-06	2.32608e-06	2.01429e-06	1.63583e-06	1.44553e-06	1.19287e-06	1.06493e-06	9.53117e-07	7.78943e-07	6.4455e-07	5.83267e-07	5.64989e-07	4.24145e-07	4.02642e-07	3.63937e-07	3.15555e-07	2.57498e-07	2.49971e-07	2.43521e-07	2.40295e-07	2.0589e-07	1.67185e-07
458.024	0.437802	0.307414	0.0597103	0.00517195	0.00131561	0.000545403	0.000292929	0.000178911	0.000128056	9.62318e-05	7.14364e-05	5.9023e-05	4.57665e-05	3.7389e-05	3.03603e-05	2.44381e-05	2.0713e-05	1.70801e-05	1.37502e-05	1.15583e-05	9.58777e-06	7.90436e-06	6.63193e-06	5.4164e-06	4.74725e-06	4.04649e-06	3.32571e-06	2.7651e-06	2.28774e-06	1.9832e-06	1.64284e-06	1.42787e-06	1.16758e-06	1.0464e-06	9.38913e-07	7.76632e-07	6.55448e-07	5.75361e-07	5.51124e-07	4.28886e-07	3.96219e-07	3.60391e-07	3.23509e-07	2.5396e-07	2.51852e-07	2.38153e-07	2.46583e-07	1.92841e-07	1.77034e-07
458.464	0.43091	0.303129	0.0598525	0.00534337	0.00137398	0.000561934	0.000298889	0.000181549	0.000128851	9.53405e-05	7.12993e-05	5.81661e-05	4.53331e-05	3.69968e-05	3.01353e-05	2.41224e-05	2.02363e-05	1.68159e-05	1.36335e-05	1.1424e-05	9.45244e-06	7.7707e-06	6.4253e-06	5.3376e-06	4.727e-06	3.98082e-06	3.25327e-06	2.76996e-06	2.26699e-06	1.95341e-06	1.64294e-06	1.40283e-06	1.141e-06	1.02612e-06	9.28841e-07	7.67393e-07	6.46308e-07	5.78003e-07	5.66619e-07	4.10346e-07	3.83438e-07	3.5653e-07	3.14098e-07	2.53038e-07	2.59247e-07	2.3234e-07	2.42689e-07	2.05432e-07	1.83698e-07
458.903	0.42353	0.298495	0.0599111	0.0055202	0.00143346	0.000580637	0.000306031	0.000183591	0.000128974	9.46762e-05	7.09339e-05	5.73204e-05	4.50683e-05	3.64836e-05	2.97124e-05	2.38505e-05	1.99417e-05	1.6546e-05	1.34728e-05	1.12149e-05	9.35317e-06	7.66165e-06	6.30284e-06	5.26303e-06	4.62909e-06	3.91591e-06	3.19358e-06	2.72117e-06	2.24165e-06	1.96532e-06	1.62295e-06	1.3517e-06	1.14546e-06	1.03168e-06	9.16878e-07	7.25883e-07	6.40545e-07	5.89748e-07	5.52159e-07	4.18056e-07	3.83514e-07	3.51004e-07	3.18495e-07	2.58555e-07	2.61602e-07	2.21981e-07	2.47379e-07	2.0471e-07	1.81344e-07
459.342	0.41547	0.293302	0.0598708	0.00570009	0.00149635	0.000598701	0.000312977	0.000186567	0.000128933	9.46745e-05	7.066e-05	5.69189e-05	4.47123e-05	3.61927e-05	2.93022e-05	2.34331e-05	1.95644e-05	1.63857e-05	1.32742e-05	1.10472e-05	9.21121e-06	7.52472e-06	6.18947e-06	5.18903e-06	4.55728e-06	3.85976e-06	3.12837e-06	2.67498e-06	2.2186e-06	1.91668e-06	1.58884e-06	1.31681e-06	1.1235e-06	1.03083e-06	8.84352e-07	7.14955e-07	6.26271e-07	5.85416e-07	5.34597e-07	4.24987e-07	3.79151e-07	3.56232e-07	3.13384e-07	2.45626e-07	2.5559e-07	2.19718e-07	2.50608e-07	2.13739e-07	1.91817e-07
459.781	0.407248	0.287918	0.0598201	0.00588829	0.00156041	0.000619295	0.000320086	0.00018896	0.000129811	9.47707e-05	7.09154e-05	5.64457e-05	4.38826e-05	3.57776e-05	2.90854e-05	2.32194e-05	1.93624e-05	1.62192e-05	1.31444e-05	1.09226e-05	9.08458e-06	7.48608e-06	6.03423e-06	5.12743e-06	4.48999e-06	3.82028e-06	3.0704e-06	2.60991e-06	2.18364e-06	1.9138e-06	1.56673e-06	1.28907e-06	1.0994e-06	1.01825e-06	8.8822e-07	6.88774e-07	6.36957e-07	5.75363e-07	5.15725e-07	4.22846e-07	3.76895e-07	3.41698e-07	3.14323e-07	2.38064e-07	2.48819e-07	2.29265e-07	2.42953e-07	2.11667e-07	2.0189e-07
460.22	0.399906	0.28307	0.0599061	0.00609791	0.00163029	0.000640376	0.000330241	0.000192411	0.000130786	9.51846e-05	7.06135e-05	5.61208e-05	4.34554e-05	3.55647e-05	2.86405e-05	2.30195e-05	1.91391e-05	1.60015e-05	1.28761e-05	1.08349e-05	8.97641e-06	7.36077e-06	5.9567e-06	5.11763e-06	4.46272e-06	3.77126e-06	3.01826e-06	2.58358e-06	2.14697e-06	1.88828e-06	1.57284e-06	1.28434e-06	1.09104e-06	1.00833e-06	8.83311e-07	6.80395e-07	6.24617e-07	5.67877e-07	5.16908e-07	4.40934e-07	3.83233e-07	3.2457e-07	3.16877e-07	2.3321e-07	2.54367e-07	2.35133e-07	2.48597e-07	2.12052e-07	2.01474e-07
460.659	0.391764	0.277695	0.0598735	0.00630407	0.00170291	0.000663785	0.000338686	0.000196167	0.0001312	9.5674e-05	7.05036e-05	5.59909e-05	4.31223e-05	3.51573e-05	2.84915e-05	2.27233e-05	1.8977e-05	1.59016e-05	1.26986e-05	1.07168e-05	8.83657e-06	7.28941e-06	5.87215e-06	5.04825e-06	4.44639e-06	3.74155e-06	2.97434e-06	2.52838e-06	2.10509e-06	1.84904e-06	1.55331e-06	1.2623e-06	1.06577e-06	9.93967e-07	8.84366e-07	6.80281e-07	6.19812e-07	5.60287e-07	5.11156e-07	4.41238e-07	3.93051e-07	3.1463e-07	3.18409e-07	2.39988e-07	2.55106e-07	2.36209e-07	2.41878e-07	2.11643e-07	2.05974e-07
461.099	0.382821	0.27179	0.0597146	0.00650853	0.0017775	0.00068906	0.000348529	0.000200406	0.000132286	9.57609e-05	7.01188e-05	5.54715e-05	4.30028e-05	3.47706e-05	2.81979e-05	2.23112e-05	1.87073e-05	1.56457e-05	1.23339e-05	1.05818e-05	8.70448e-06	7.22353e-06	5.71013e-06	4.96061e-06	4.38585e-06	3.66924e-06	2.93688e-06	2.47243e-06	2.10903e-06	1.82628e-06	1.55558e-06	1.21257e-06	1.05312e-06	9.79886e-07	8.5937e-07	6.59128e-07	6.13703e-07	5.51591e-07	4.89479e-07	4.41273e-07	3.81942e-07	3.00362e-07	2.90165e-07	2.41958e-07	2.4474e-07	2.26199e-07	2.49375e-07	2.01169e-07	2.05804e-07
461.538	0.373779	0.26573	0.0595453	0.00672194	0.00185635	0.000714965	0.000357776	0.000204973	0.000134221	9.61702e-05	7.01934e-05	5.49713e-05	4.28609e-05	3.4258e-05	2.80209e-05	2.21795e-05	1.85241e-05	1.53827e-05	1.2089e-05	1.03443e-05	8.58828e-06	7.13476e-06	5.6221e-06	4.87191e-06	4.2996e-06	3.58626e-06	2.88748e-06	2.43709e-06	2.06859e-06	1.79017e-06	1.54906e-06	1.19239e-06	1.04772e-06	9.39442e-07	8.47545e-07	6.35545e-07	5.97331e-07	5.42738e-07	4.85416e-07	4.36283e-07	3.72592e-07	2.97983e-07	2.93434e-07	2.36112e-07	2.36112e-07	2.09725e-07	2.37931e-07	1.91528e-07	2.00627e-07
461.977	0.365194	0.260033	0.0594385	0.00694192	0.00193641	0.000743531	0.000368792	0.000209933	0.000136834	9.68241e-05	7.01298e-05	5.46856e-05	4.28275e-05	3.37819e-05	2.78215e-05	2.20444e-05	1.84159e-05	1.51518e-05	1.1919e-05	1.02109e-05	8.53858e-06	7.10773e-06	5.59193e-06	4.80005e-06	4.21429e-06	3.54716e-06	2.84336e-06	2.41411e-06	2.04656e-06	1.76218e-06	1.52609e-06	1.18e-06	1.05927e-06	9.25132e-07	8.36599e-07	6.24654e-07	5.90672e-07	5.33438e-07	4.87829e-07	4.3775e-07	3.76044e-07	2.99137e-07	2.91088e-07	2.49057e-07	2.267e-07	2.18651e-07	2.3922e-07	1.8914e-07	1.99871e-07
462.416	0.356501	0.254339	0.0593166	0.00717207	0.00201744	0.000774225	0.000379567	0.000215346	0.000138923	9.78198e-05	7.01567e-05	5.47122e-05	4.25464e-05	3.36198e-05	2.76688e-05	2.18716e-05	1.82895e-05	1.49558e-05	1.18353e-05	1.00772e-05	8.41584e-06	6.96104e-06	5.51284e-06	4.73841e-06	4.18462e-06	3.49019e-06	2.81597e-06	2.40283e-06	2.02133e-06	1.71894e-06	1.51061e-06	1.16779e-06	1.03506e-06	8.9705e-07	8.27607e-07	5.97301e-07	5.77963e-07	5.31374e-07	4.90059e-07	4.26769e-07	3.68753e-07	2.85245e-07	2.85245e-07	2.42173e-07	2.22834e-07	2.06133e-07	2.31624e-07	1.80641e-07	1.93826e-07
462.855	0.34745	0.248482	0.0591347	0.00739497	0.00209861	0.000803702	0.000391298	0.000220475	0.000141479	9.86309e-05	6.99877e-05	5.45996e-05	4.22166e-05	3.34043e-05	2.75323e-05	2.1764e-05	1.8176e-05	1.48946e-05	1.17448e-05	9.96383e-06	8.32096e-06	6.83138e-06	5.42814e-06	4.68162e-06	4.12205e-06	3.41828e-06	2.76545e-06	2.35268e-06	1.97705e-06	1.69295e-06	1.48397e-06	1.14806e-06	1.02544e-06	8.92457e-07	8.11285e-07	5.9713e-07	5.68634e-07	5.25457e-07	4.82281e-07	4.14926e-07	3.63977e-07	2.8626e-07	2.77624e-07	2.41356e-07	2.24086e-07	2.06815e-07	2.26676e-07	1.7141e-07	1.79182e-07
463.294	0.338467	0.242692	0.0588943	0.00762979	0.00218179	0.000834304	0.000405351	0.000225992	0.000143594	0.000100376	7.04825e-05	5.4789e-05	4.20576e-05	3.32687e-05	2.73402e-05	2.16535e-05	1.79211e-05	1.46512e-05	1.15957e-05	9.90245e-06	8.23252e-06	6.70476e-06	5.3913e-06	4.59772e-06	4.05197e-06	3.32034e-06	2.72027e-06	2.34172e-06	1.96827e-06	1.66102e-06	1.47769e-06	1.1246e-06	1.01681e-06	8.80161e-07	8.15656e-07	6.0092e-07	5.71213e-07	5.16044e-07	4.74455e-07	4.12496e-07	3.57327e-07	2.85182e-07	2.8009e-07	2.43593e-07	2.30862e-07	2.09643e-07	2.17282e-07	1.69751e-07	1.92668e-07
463.734	0.329241	0.23676	0.0585971	0.00787365	0.0022705	0.000866214	0.000420541	0.000231373	0.000146806	0.000101053	7.087e-05	5.47571e-05	4.20303e-05	3.31148e-05	2.70933e-05	2.15764e-05	1.77296e-05	1.44416e-05	1.14788e-05	9.76281e-06	8.08855e-06	6.62488e-06	5.33426e-06	4.55448e-06	3.99069e-06	3.27095e-06	2.68548e-06	2.30518e-06	1.93905e-06	1.6288e-06	1.46617e-06	1.10088e-06	1.00664e-06	8.61522e-07	8.07312e-07	6.03816e-07	5.6295e-07	5.10408e-07	4.77048e-07	4.09494e-07	3.5028e-07	2.74386e-07	2.86062e-07	2.47698e-07	2.43528e-07	2.05998e-07	2.21844e-07	1.72638e-07	1.93488e-07
464.173	0.320341	0.231006	0.0583192	0.00810887	0.00235897	0.000903676	0.000435142	0.000237652	0.000149587	0.00010252	7.15052e-05	5.48207e-05	4.19752e-05	3.29358e-05	2.68944e-05	2.13904e-05	1.74961e-05	1.4256e-05	1.13543e-05	9.65015e-06	7.98089e-06	6.58026e-06	5.28833e-06	4.50824e-06	3.96112e-06	3.2081e-06	2.66098e-06	2.26314e-06	1.91781e-06	1.5938e-06	1.44533e-06	1.08194e-06	9.90074e-07	8.52268e-07	7.92388e-07	5.99623e-07	5.55328e-07	4.94627e-07	4.70019e-07	4.05217e-07	3.42876e-07	2.73972e-07	2.80535e-07	2.38701e-07	2.44442e-07	2.0753e-07	2.23936e-07	1.73899e-07	1.80461e-07
464.612	0.311532	0.225403	0.0580827	0.00835642	0.00245798	0.000938487	0.00045199	0.000244804	0.000152088	0.00010338	7.19607e-05	5.5173e-05	4.2237e-05	3.29186e-05	2.66444e-05	2.12423e-05	1.74107e-05	1.4098e-05	1.1294e-05	9.55584e-06	7.94692e-06	6.5217e-06	5.23981e-06	4.48601e-06	3.90624e-06	3.17788e-06	2.61587e-06	2.26622e-06	1.91739e-06	1.60166e-06	1.44177e-06	1.07679e-06	9.93617e-07	8.57151e-07	7.87707e-07	6.06829e-07	5.39807e-07	4.92973e-07	4.63903e-07	4.01727e-07	3.41972e-07	2.83025e-07	2.70106e-07	2.38613e-07	2.44266e-07	2.11159e-07	2.28116e-07	1.79667e-07	1.72399e-07
465.051	0.302915	0.219835	0.0578797	0.00860775	0.0025587	0.000977035	0.000467979	0.000252298	0.00015528	0.000105102	7.2696e-05	5.5209e-05	4.21752e-05	3.28432e-05	2.65291e-05	2.11852e-05	1.72648e-05	1.39566e-05	1.12509e-05	9.4616e-06	7.8453e-06	6.47155e-06	5.1972e-06	4.43219e-06	3.86599e-06	3.15347e-06	2.57932e-06	2.24294e-06	1.89463e-06	1.57415e-06	1.43737e-06	1.07395e-06	9.73755e-07	8.43337e-07	7.71767e-07	6.0477e-07	5.35585e-07	4.79124e-07	4.56857e-07	3.88468e-07	3.33597e-07	2.83498e-07	2.77932e-07	2.29423e-07	2.46918e-07	2.00795e-07	2.1829e-07	1.77733e-07	1.61033e-07
465.491	0.294007	0.213975	0.0575871	0.00884936	0.00265938	0.00101586	0.000485266	0.000259632	0.000158338	0.000106525	7.31873e-05	5.52045e-05	4.22122e-05	3.27319e-05	2.62944e-05	2.09911e-05	1.70723e-05	1.3703e-05	1.12253e-05	9.38718e-06	7.74261e-06	6.4246e-06	5.16526e-06	4.3944e-06	3.82965e-06	3.09751e-06	2.54293e-06	2.21206e-06	1.86711e-06	1.54328e-06	1.42517e-06	1.05675e-06	9.75403e-07	8.18181e-07	7.61863e-07	6.07769e-07	5.31114e-07	4.66191e-07	4.51329e-07	3.94229e-07	3.25395e-07	2.95672e-07	2.68295e-07	2.29967e-07	2.39353e-07	2.0259e-07	2.13541e-07	1.72084e-07	1.6348e-07
465.93	0.285383	0.208219	0.0573069	0.00909603	0.00276397	0.00105615	0.000502967	0.000268124	0.000162273	0.000107831	7.3766e-05	5.48744e-05	4.20106e-05	3.26919e-05	2.63177e-05	2.08365e-05	1.70201e-05	1.35828e-05	1.11001e-05	9.26794e-06	7.65323e-06	6.36377e-06	5.1205e-06	4.36145e-06	3.79794e-06	3.05968e-06	2.52234e-06	2.20671e-06	1.83103e-06	1.51848e-06	1.42687e-06	1.05967e-06	9.70367e-07	8.17941e-07	7.50966e-07	6.0085e-07	5.0924e-07	4.62281e-07	4.46885e-07	3.81449e-07	3.14474e-07	2.92919e-07	2.70594e-07	2.23635e-07	2.38261e-07	1.93611e-07	2.02849e-07	1.75136e-07	1.62818e-07
466.369	0.276999	0.202617	0.0570155	0.00935117	0.00287359	0.00109739	0.000520945	0.000276055	0.000165416	0.000109747	7.41413e-05	5.50721e-05	4.19246e-05	3.28335e-05	2.61991e-05	2.07058e-05	1.69261e-05	1.34478e-05	1.10177e-05	9.20933e-06	7.64171e-06	6.34137e-06	5.05239e-06	4.33891e-06	3.75887e-06	3.04994e-06	2.51388e-06	2.18708e-06	1.80646e-06	1.49786e-06	1.39929e-06	1.06416e-06	9.77724e-07	8.14706e-07	7.46467e-07	6.05438e-07	5.17485e-07	4.62134e-07	4.40904e-07	3.7039e-07	3.05941e-07	2.90777e-07	2.67272e-07	2.27845e-07	2.42251e-07	1.99791e-07	1.96758e-07	1.7022e-07	1.56572e-07
466.808	0.268786	0.197102	0.0567058	0.00960471	0.00297729	0.00114309	0.000540643	0.000284954	0.000169127	0.000111319	7.51468e-05	5.55037e-05	4.19253e-05	3.29141e-05	2.61473e-05	2.0725e-05	1.69102e-05	1.33364e-05	1.09501e-05	9.12022e-06	7.57977e-06	6.28392e-06	5.02916e-06	4.30468e-06	3.74003e-06	3.00808e-06	2.49871e-06	2.15589e-06	1.77124e-06	1.49489e-06	1.3851e-06	1.05199e-06	9.66097e-07	8.12238e-07	7.36056e-07	6.02363e-07	5.19459e-07	4.60455e-07	4.23111e-07	3.56638e-07	3.05103e-07	2.86431e-07	2.72987e-07	2.24439e-07	2.44605e-07	2.04273e-07	1.99792e-07	1.72904e-07	1.56473e-07
467.247	0.260841	0.191806	0.0564059	0.009859	0.00308699	0.00118978	0.000561052	0.000293705	0.000173503	0.000113093	7.62261e-05	5.60551e-05	4.19796e-05	3.28806e-05	2.61115e-05	2.05461e-05	1.68247e-05	1.32157e-05	1.09096e-05	9.10419e-06	7.45149e-06	6.20553e-06	4.98533e-06	4.26204e-06	3.68194e-06	2.97669e-06	2.48273e-06	2.14703e-06	1.75834e-06	1.48154e-06	1.34019e-06	1.03468e-06	9.52969e-07	8.00583e-07	7.19604e-07	6.06234e-07	5.12741e-07	4.56056e-07	4.24401e-07	3.44895e-07	3.00725e-07	2.83793e-07	2.6318e-07	2.17538e-07	2.35206e-07	2.07231e-07	1.96189e-07	1.7484e-07	1.52755e-07
467.687	0.252402	0.186166	0.0559455	0.010103	0.00319332	0.00123664	0.00058116	0.000301173	0.000177634	0.000115495	7.75194e-05	5.64614e-05	4.20125e-05	3.30001e-05	2.60398e-05	2.03935e-05	1.6803e-05	1.30713e-05	1.08254e-05	8.97047e-06	7.32543e-06	6.15815e-06	4.97278e-06	4.20654e-06	3.61801e-06	2.92669e-06	2.46847e-06	2.11087e-06	1.72431e-06	1.45502e-06	1.31314e-06	1.02214e-06	9.49023e-07	7.89042e-07	7.11586e-07	6.0083e-07	5.16135e-07	4.42298e-07	4.11895e-07	3.47468e-07	3.01139e-07	2.80146e-07	2.60601e-07	2.21511e-07	2.22235e-07	2.11376e-07	1.86764e-07	1.72286e-07	1.52017e-07
468.126	0.243977	0.180477	0.0554433	0.0103326	0.00329784	0.00128425	0.000601325	0.000309891	0.000182094	0.000117641	7.86561e-05	5.68587e-05	4.19832e-05	3.29235e-05	2.59446e-05	2.02854e-05	1.66181e-05	1.29899e-05	1.06974e-05	8.92777e-06	7.24174e-06	6.12662e-06	4.92257e-06	4.14998e-06	3.5837e-06	2.87158e-06	2.44545e-06	2.06841e-06	1.69279e-06	1.42957e-06	1.29511e-06	1.00628e-06	9.28027e-07	7.72941e-07	6.99666e-07	6.04338e-07	5.0403e-07	4.32178e-07	4.10125e-07	3.41119e-07	2.99146e-07	2.81361e-07	2.50059e-07	2.23025e-07	2.20891e-07	2.07375e-07	1.80341e-07	1.68959e-07	1.58288e-07
468.565	0.236232	0.175369	0.0550669	0.0105796	0.00341437	0.00133645	0.000623586	0.000319622	0.00018695	0.000120171	7.97528e-05	5.75004e-05	4.19553e-05	3.29212e-05	2.59371e-05	2.02707e-05	1.65946e-05	1.29151e-05	1.06356e-05	8.85889e-06	7.14703e-06	6.06595e-06	4.885e-06	4.1123e-06	3.5397e-06	2.86056e-06	2.44215e-06	2.05598e-06	1.6698e-06	1.4238e-06	1.28223e-06	1.00328e-06	9.25487e-07	7.62187e-07	6.94203e-07	5.93279e-07	4.99364e-07	4.25072e-07	4.0685e-07	3.32559e-07	2.9261e-07	2.64575e-07	2.47054e-07	2.25327e-07	2.12711e-07	2.00096e-07	1.75566e-07	1.60147e-07	1.57343e-07
469.004	0.228395	0.170154	0.0546064	0.0108072	0.00352729	0.00138829	0.000644322	0.000330603	0.000191796	0.000122454	8.05985e-05	5.79742e-05	4.23696e-05	3.28986e-05	2.58341e-05	2.01419e-05	1.6451e-05	1.28171e-05	1.04485e-05	8.73492e-06	7.03517e-06	6.01463e-06	4.83894e-06	4.08216e-06	3.4981e-06	2.82648e-06	2.41688e-06	2.04728e-06	1.65838e-06	1.40117e-06	1.25844e-06	9.87441e-07	9.24002e-07	7.52303e-07	6.7921e-07	5.95774e-07	4.87514e-07	4.18559e-07	4.07526e-07	3.29607e-07	2.91681e-07	2.6272e-07	2.42033e-07	2.3169e-07	2.13762e-07	1.94454e-07	1.80663e-07	1.56529e-07	1.55839e-07
469.444	0.220539	0.164881	0.0540782	0.0110317	0.00364331	0.0014396	0.000664705	0.000341118	0.000196987	0.000124644	8.22453e-05	5.87841e-05	4.26414e-05	3.29796e-05	2.58069e-05	2.00213e-05	1.63587e-05	1.27809e-05	1.03374e-05	8.67229e-06	6.96306e-06	5.96432e-06	4.81296e-06	4.01024e-06	3.43778e-06	2.78868e-06	2.38715e-06	2.02428e-06	1.64988e-06	1.39756e-06	1.24834e-06	9.68222e-07	9.09213e-07	7.48464e-07	6.66395e-07	5.74151e-07	4.8055e-07	4.08654e-07	3.9848e-07	3.2048e-07	2.79784e-07	2.67575e-07	2.39766e-07	2.24845e-07	2.08566e-07	1.9161e-07	1.7194e-07	1.50236e-07	1.5227e-07
469.883	0.213001	0.159905	0.0535853	0.0112579	0.00375229	0.00149321	0.000687851	0.000352685	0.000201837	0.000126913	8.3217e-05	5.93262e-05	4.29985e-05	3.32659e-05	2.58597e-05	1.99754e-05	1.6279e-05	1.26777e-05	1.03614e-05	8.59409e-06	6.92026e-06	5.90729e-06	4.76081e-06	3.97546e-06	3.38537e-06	2.76056e-06	2.34469e-06	2.02094e-06	1.63444e-06	1.39346e-06	1.24995e-06	9.60239e-07	9.06169e-07	7.39955e-07	6.59184e-07	5.6573e-07	4.74279e-07	3.9818e-07	3.9551e-07	3.21415e-07	2.78025e-07	2.6334e-07	2.33301e-07	2.21285e-07	2.07267e-07	1.92582e-07	1.66548e-07	1.42517e-07	1.46522e-07
470.322	0.205582	0.154971	0.053063	0.0114731	0.0038671	0.00154491	0.000712009	0.000363711	0.000207694	0.000130474	8.49156e-05	6.01366e-05	4.31794e-05	3.3453e-05	2.5815e-05	2.00718e-05	1.62922e-05	1.26637e-05	1.03503e-05	8.46874e-06	6.93031e-06	5.82205e-06	4.73514e-06	3.93358e-06	3.33594e-06	2.7383e-06	2.32587e-06	2.01325e-06	1.62512e-06	1.38737e-06	1.23304e-06	9.64431e-07	8.93503e-07	7.31286e-07	6.58388e-07	5.73667e-07	4.79753e-07	4.02257e-07	3.95689e-07	3.20164e-07	2.78132e-07	2.74191e-07	2.41354e-07	2.13114e-07	2.09174e-07	1.93412e-07	1.60574e-07	1.41529e-07	1.48096e-07
470.762	0.198334	0.150229	0.0525205	0.0116795	0.00398089	0.00159694	0.000736876	0.000376285	0.000213459	0.000133706	8.63486e-05	6.09576e-05	4.35198e-05	3.3722e-05	2.59431e-05	1.99636e-05	1.62115e-05	1.26435e-05	1.03208e-05	8.43267e-06	6.94991e-06	5.7062e-06	4.6644e-06	3.91429e-06	3.33023e-06	2.74101e-06	2.34043e-06	1.99736e-06	1.61747e-06	1.37713e-06	1.21754e-06	9.7074e-07	8.89979e-07	7.24582e-07	6.61912e-07	5.75337e-07	4.85531e-07	4.03479e-07	4.00248e-07	3.24657e-07	2.78785e-07	2.6974e-07	2.36789e-07	2.14823e-07	2.05131e-07	2.01255e-07	1.70243e-07	1.45692e-07	1.55383e-07
471.201	0.191305	0.145597	0.0519721	0.0118846	0.00409706	0.00164949	0.000761457	0.00038862	0.000219491	0.000137342	8.80101e-05	6.17712e-05	4.40624e-05	3.40512e-05	2.60549e-05	1.9848e-05	1.61613e-05	1.25398e-05	1.0261e-05	8.41769e-06	6.86516e-06	5.61296e-06	4.63885e-06	3.88086e-06	3.30879e-06	2.71829e-06	2.31784e-06	1.96824e-06	1.60402e-06	1.36121e-06	1.20802e-06	9.71566e-07	8.74314e-07	7.19855e-07	6.62648e-07	5.76837e-07	4.82764e-07	4.07123e-07	4.02038e-07	3.24491e-07	2.7364e-07	2.7364e-07	2.33595e-07	2.11984e-07	2.07534e-07	1.95457e-07	1.67489e-07	1.4842e-07	1.57955e-07
471.64	0.184474	0.14105	0.0514092	0.0120695	0.00421149	0.00170213	0.000786589	0.00040154	0.000225473	0.000140185	8.97681e-05	6.24932e-05	4.47227e-05	3.43336e-05	2.61237e-05	1.99178e-05	1.60723e-05	1.24769e-05	1.01977e-05	8.33752e-06	6.85091e-06	5.58471e-06	4.5952e-06	3.85799e-06	3.25772e-06	2.67871e-06	2.31542e-06	1.95338e-06	1.58572e-06	1.36624e-06	1.19179e-06	9.58558e-07	8.69143e-07	7.1845e-07	6.62174e-07	5.82138e-07	4.80842e-07	4.08935e-07	4.00181e-07	3.23271e-07	2.76375e-07	2.73248e-07	2.35731e-07	2.08844e-07	2.07594e-07	1.99465e-07	1.73203e-07	1.54445e-07	1.5507e-07
472.079	0.178026	0.13668	0.0508809	0.0122617	0.00432672	0.00175684	0.00081364	0.000414665	0.000231528	0.000143752	9.15958e-05	6.31784e-05	4.52575e-05	3.43425e-05	2.63239e-05	1.9906e-05	1.60368e-05	1.2383e-05	1.01314e-05	8.30604e-06	6.79775e-06	5.51263e-06	4.56611e-06	3.82397e-06	3.27113e-06	2.66659e-06	2.29906e-06	1.93338e-06	1.58001e-06	1.35161e-06	1.19647e-06	9.67458e-07	8.60955e-07	7.07663e-07	6.59644e-07	5.82691e-07	4.885e-07	4.097e-07	4.01081e-07	3.24128e-07	2.83496e-07	2.76724e-07	2.35477e-07	2.06543e-07	2.06543e-07	2.06543e-07	1.78224e-07	1.59755e-07	1.63449e-07
472.519	0.171636	0.132336	0.0503357	0.0124327	0.00444145	0.00181018	0.000839543	0.000427658	0.000237667	0.000146984	9.34178e-05	6.43305e-05	4.57808e-05	3.43318e-05	2.64377e-05	1.9876e-05	1.60622e-05	1.2365e-05	1.01015e-05	8.21808e-06	6.78128e-06	5.50193e-06	4.54356e-06	3.79533e-06	3.23939e-06	2.6574e-06	2.27587e-06	1.90524e-06	1.55823e-06	1.34566e-06	1.19305e-06	9.64125e-07	8.53299e-07	6.99475e-07	6.57688e-07	5.77748e-07	4.80851e-07	4.14235e-07	3.97883e-07	3.22183e-07	2.78579e-07	2.76157e-07	2.35581e-07	2.04089e-07	2.01667e-07	2.07723e-07	1.73809e-07	1.63514e-07	1.56852e-07
472.958	0.165432	0.128061	0.0497758	0.0125913	0.00455076	0.00186352	0.000866708	0.000440544	0.000243396	0.000150999	9.55738e-05	6.52195e-05	4.63076e-05	3.45822e-05	2.67286e-05	1.99084e-05	1.60203e-05	1.23556e-05	1.00817e-05	8.17857e-06	6.79666e-06	5.46538e-06	4.51532e-06	3.76451e-06	3.21353e-06	2.62562e-06	2.26049e-06	1.88404e-06	1.56179e-06	1.33545e-06	1.18892e-06	9.59591e-07	8.53566e-07	6.92145e-07	6.54023e-07	5.80758e-07	4.86646e-07	4.24103e-07	3.9015e-07	3.25225e-07	2.76977e-07	2.81742e-07	2.39451e-07	2.04903e-07	1.95969e-07	2.12051e-07	1.82864e-07	1.57251e-07	1.61421e-07
473.397	0.159291	0.123838	0.0491437	0.0127492	0.0046578	0.00191169	0.000894891	0.000453253	0.000250333	0.000154375	9.72708e-05	6.6354e-05	4.6734e-05	3.46793e-05	2.67979e-05	1.99993e-05	1.60601e-05	1.23492e-05	1.00518e-05	8.12605e-06	6.71981e-06	5.43063e-06	4.49119e-06	3.7408e-06	3.19118e-06	2.58947e-06	2.2254e-06	1.86601e-06	1.55111e-06	1.33337e-06	1.17592e-06	9.55833e-07	8.39354e-07	6.99462e-07	6.52636e-07	5.75373e-07	4.88745e-07	4.26115e-07	3.78119e-07	3.19587e-07	2.81541e-07	2.79785e-07	2.42909e-07	2.04863e-07	1.86718e-07	2.08961e-07	1.8145e-07	1.55111e-07	1.63305e-07
473.837	0.153342	0.119648	0.0484522	0.0128826	0.00475572	0.00196582	0.000921993	0.000465658	0.000256716	0.000157761	9.92338e-05	6.70801e-05	4.70271e-05	3.4935e-05	2.69109e-05	2.00763e-05	1.60441e-05	1.23122e-05	9.95783e-06	8.11485e-06	6.65972e-06	5.40138e-06	4.45906e-06	3.70118e-06	3.16682e-06	2.56638e-06	2.21244e-06	1.8424e-06	1.52753e-06	1.31723e-06	1.16899e-06	9.54097e-07	8.27689e-07	6.83468e-07	6.41523e-07	5.75446e-07	4.89259e-07	4.23181e-07	3.66297e-07	3.16309e-07	2.85281e-07	2.71491e-07	2.49657e-07	2.06563e-07	1.87027e-07	2.04839e-07	1.7611e-07	1.49679e-07	1.64618e-07
474.276	0.147624	0.115636	0.0477477	0.0130069	0.00485504	0.00201731	0.000950855	0.000478419	0.000263367	0.000160923	0.00010124	6.83007e-05	4.75863e-05	3.53253e-05	2.7061e-05	2.01223e-05	1.60127e-05	1.22783e-05	9.90899e-06	8.05164e-06	6.60045e-06	5.34388e-06	4.43847e-06	3.6676e-06	3.13226e-06	2.53768e-06	2.19188e-06	1.83705e-06	1.51212e-06	1.30283e-06	1.15898e-06	9.42357e-07	8.22764e-07	6.90761e-07	6.38298e-07	5.71168e-07	4.91063e-07	4.25626e-07	3.6865e-07	3.15623e-07	2.87982e-07	2.78956e-07	2.47365e-07	2.1521e-07	1.9321e-07	2.06185e-07	1.84748e-07	1.53158e-07	1.68389e-07
474.715	0.142113	0.111803	0.0470609	0.0131251	0.00495244	0.00207014	0.000979244	0.000491584	0.000270658	0.00016445	0.000103262	6.96544e-05	4.81081e-05	3.58002e-05	2.72515e-05	2.01793e-05	1.60476e-05	1.22871e-05	9.84379e-06	7.95176e-06	6.57361e-06	5.30348e-06	4.40872e-06	3.63363e-06	3.11505e-06	2.53886e-06	2.1732e-06	1.82693e-06	1.49118e-06	1.29893e-06	1.14657e-06	9.44904e-07	8.16922e-07	7.00575e-07	6.37969e-07	5.61513e-07	4.88934e-07	4.32977e-07	3.69263e-07	3.21062e-07	2.90591e-07	2.66213e-07	2.44052e-07	2.14134e-07	2.01391e-07	2.06377e-07	1.89202e-07	1.55406e-07	1.67595e-07
475.154	0.136844	0.108132	0.0463858	0.0132362	0.00504885	0.00212268	0.00100707	0.000504755	0.000278377	0.000167969	0.000105428	7.0394e-05	4.89285e-05	3.59425e-05	2.73949e-05	2.02434e-05	1.60608e-05	1.23054e-05	9.89705e-06	7.94453e-06	6.55259e-06	5.26678e-06	4.39869e-06	3.58802e-06	3.09655e-06	2.50658e-06	2.15227e-06	1.80013e-06	1.48011e-06	1.29452e-06	1.12253e-06	9.36939e-07	8.0033e-07	6.87125e-07	6.41407e-07	5.64667e-07	4.95002e-07	4.31868e-07	3.68734e-07	3.27371e-07	2.95804e-07	2.6206e-07	2.42467e-07	2.13621e-07	2.01103e-07	2.08723e-07	1.89674e-07	1.54841e-07	1.66271e-07
475.594	0.131783	0.104559	0.0456919	0.0133346	0.0051421	0.00217765	0.00103559	0.000518928	0.000286461	0.000171302	0.000107661	7.15502e-05	4.99266e-05	3.62762e-05	2.75679e-05	2.03244e-05	1.60531e-05	1.23404e-05	9.90679e-06	7.92351e-06	6.52692e-06	5.22656e-06	4.38193e-06	3.55093e-06	3.0789e-06	2.47322e-06	2.11719e-06	1.79645e-06	1.47624e-06	1.28379e-06	1.11112e-06	9.28828e-07	7.75939e-07	6.84526e-07	6.3588e-07	5.53555e-07	4.87267e-07	4.27929e-07	3.6966e-07	3.39724e-07	2.99096e-07	2.61141e-07	2.38689e-07	2.1196e-07	2.00199e-07	2.12495e-07	1.89508e-07	1.52087e-07	1.6759e-07
476.033	0.126601	0.10091	0.0448989	0.0133968	0.00522463	0.00222719	0.00106191	0.000530944	0.000293818	0.000175502	0.000109542	7.26064e-05	5.07718e-05	3.64591e-05	2.76744e-05	2.03307e-05	1.60458e-05	1.23687e-05	9.93088e-06	7.84148e-06	6.44374e-06	5.177e-06	4.36875e-06	3.51124e-06	3.02603e-06	2.45226e-06	2.10433e-06	1.79361e-06	1.45145e-06	1.26596e-06	1.10142e-06	9.3165e-07	7.80218e-07	6.73848e-07	6.38217e-07	5.41803e-07	4.78925e-07	4.21286e-07	3.72031e-07	3.44784e-07	2.96053e-07	2.55706e-07	2.37891e-07	2.10643e-07	1.99115e-07	2.07499e-07	1.8916e-07	1.50384e-07	1.67676e-07
476.472	0.12191	0.0975987	0.0442064	0.0134771	0.00531533	0.00228305	0.00108935	0.000545959	0.000301447	0.0001797	0.000111677	7.39945e-05	5.1622e-05	3.69069e-05	2.77747e-05	2.05934e-05	1.6071e-05	1.22629e-05	9.94125e-06	7.78559e-06	6.42142e-06	5.13832e-06	4.36228e-06	3.48972e-06	3.00788e-06	2.43699e-06	2.08796e-06	1.79505e-06	1.44448e-06	1.26225e-06	1.10885e-06	9.26611e-07	7.80413e-07	6.79e-07	6.40391e-07	5.32802e-07	4.78749e-07	4.23152e-07	3.66526e-07	3.45935e-07	3.01149e-07	2.60481e-07	2.44008e-07	2.16724e-07	2.00766e-07	2.06943e-07	1.86352e-07	1.52891e-07	1.70908e-07
476.912	0.117476	0.0943904	0.0435201	0.0135467	0.00540576	0.0023314	0.00111935	0.00056172	0.000309565	0.000184292	0.000113852	7.54563e-05	5.25262e-05	3.71543e-05	2.80197e-05	2.08258e-05	1.61801e-05	1.23239e-05	9.91622e-06	7.75656e-06	6.36613e-06	5.11233e-06	4.36335e-06	3.49442e-06	2.99392e-06	2.43015e-06	2.05718e-06	1.77125e-06	1.44787e-06	1.27125e-06	1.10981e-06	9.24593e-07	7.82386e-07	6.72569e-07	6.36132e-07	5.27832e-07	4.65586e-07	4.23582e-07	3.61841e-07	3.48177e-07	3.01112e-07	2.61639e-07	2.42914e-07	2.17611e-07	2.04453e-07	2.03947e-07	1.83198e-07	1.54858e-07	1.65991e-07
477.351	0.113239	0.0913401	0.0428614	0.0136193	0.00549724	0.00238198	0.00114843	0.000577864	0.000318215	0.000189471	0.000116418	7.73924e-05	5.34893e-05	3.77198e-05	2.83965e-05	2.09846e-05	1.63193e-05	1.23458e-05	9.8594e-06	7.67169e-06	6.33392e-06	5.0758e-06	4.36274e-06	3.47993e-06	2.98117e-06	2.43013e-06	2.05332e-06	1.76859e-06	1.44106e-06	1.25787e-06	1.10406e-06	9.31334e-07	7.80509e-07	6.73986e-07	6.35159e-07	5.21169e-07	4.70894e-07	4.20619e-07	3.58397e-07	3.49437e-07	2.97669e-07	2.62824e-07	2.43411e-07	2.19518e-07	1.99607e-07	2.02096e-07	1.86665e-07	1.51821e-07	1.66754e-07
477.79	0.109067	0.0882628	0.0421441	0.0136624	0.0055746	0.00243046	0.00117637	0.000593128	0.00032692	0.00019387	0.000118858	7.87578e-05	5.4386e-05	3.81227e-05	2.86942e-05	2.10698e-05	1.64655e-05	1.23575e-05	9.83599e-06	7.6176e-06	6.30733e-06	5.03863e-06	4.36761e-06	3.47463e-06	2.97937e-06	2.41078e-06	2.04264e-06	1.76249e-06	1.4452e-06	1.25355e-06	1.09954e-06	9.2696e-07	7.76378e-07	6.74197e-07	6.34107e-07	5.14815e-07	4.69836e-07	4.25834e-07	3.63255e-07	3.46632e-07	2.99697e-07	2.68896e-07	2.4494e-07	2.24406e-07	2.04361e-07	2.07295e-07	1.85783e-07	1.59871e-07	1.67205e-07
478.23	0.105116	0.0853735	0.0414711	0.0137073	0.00565332	0.00247958	0.00120682	0.000608333	0.000335836	0.000198583	0.000121368	8.0388e-05	5.52359e-05	3.85647e-05	2.89927e-05	2.12231e-05	1.65717e-05	1.23564e-05	9.92795e-06	7.62206e-06	6.33874e-06	5.03619e-06	4.34887e-06	3.43877e-06	2.95236e-06	2.4001e-06	2.03433e-06	1.75652e-06	1.44025e-06	1.25232e-06	1.10524e-06	9.27884e-07	7.72636e-07	6.75546e-07	6.24117e-07	5.1453e-07	4.68388e-07	4.28014e-07	3.59762e-07	3.47265e-07	3.04488e-07	2.7613e-07	2.40562e-07	2.21817e-07	2.02111e-07	2.07398e-07	1.82885e-07	1.67024e-07	1.70388e-07
478.669	0.10119	0.0826121	0.0407668	0.0137282	0.00571993	0.00252635	0.00123549	0.000622741	0.000344252	0.000203247	0.000123609	8.164e-05	5.60478e-05	3.89816e-05	2.92729e-05	2.13323e-05	1.6642e-05	1.23295e-05	9.98197e-06	7.62976e-06	6.30789e-06	5.03206e-06	4.32628e-06	3.44889e-06	2.95224e-06	2.39376e-06	2.02835e-06	1.74604e-06	1.43776e-06	1.23996e-06	1.09172e-06	9.2743e-07	7.74943e-07	6.73443e-07	6.13015e-07	5.24733e-07	4.70442e-07	4.28898e-07	3.60916e-07	3.44865e-07	3.08986e-07	2.73107e-07	2.4006e-07	2.3109e-07	2.03237e-07	2.06069e-07	1.89074e-07	1.76799e-07	1.73495e-07
479.108	0.0974711	0.0799099	0.0400595	0.0137434	0.00579098	0.0025709	0.00126446	0.000636772	0.000353612	0.000207927	0.000126647	8.32538e-05	5.69305e-05	3.9462e-05	2.95009e-05	2.15181e-05	1.66674e-05	1.23757e-05	9.98454e-06	7.63863e-06	6.30391e-06	5.04109e-06	4.31865e-06	3.43409e-06	2.92943e-06	2.36678e-06	2.02214e-06	1.7276e-06	1.43491e-06	1.2401e-06	1.07821e-06	9.14938e-07	7.74856e-07	6.66316e-07	5.99059e-07	5.30409e-07	4.67326e-07	4.30682e-07	3.60641e-07	3.43015e-07	3.03124e-07	2.73902e-07	2.44679e-07	2.34011e-07	2.07572e-07	2.05716e-07	1.94584e-07	1.78813e-07	1.79741e-07
479.548	0.0939134	0.0773062	0.0393468	0.0137444	0.00585297	0.00261417	0.00129186	0.000651235	0.000361854	0.000212268	0.000129259	8.47854e-05	5.77111e-05	3.99221e-05	2.97733e-05	2.1666e-05	1.66759e-05	1.24058e-05	1.0011e-05	7.68115e-06	6.23766e-06	5.05051e-06	4.30655e-06	3.41265e-06	2.92048e-06	2.36359e-06	2.00676e-06	1.70781e-06	1.42617e-06	1.23158e-06	1.07208e-06	9.11211e-07	7.73128e-07	6.63755e-07	5.88561e-07	5.23849e-07	4.68707e-07	4.24047e-07	3.63436e-07	3.41106e-07	2.93711e-07	2.70469e-07	2.41303e-07	2.35379e-07	2.03479e-07	2.00744e-07	1.86617e-07	1.80237e-07	1.73857e-07
479.987	0.0905539	0.0747879	0.0386339	0.0137384	0.0059131	0.00266104	0.00131962	0.000665173	0.000369895	0.000216749	0.000132155	8.65796e-05	5.84921e-05	4.04448e-05	3.00485e-05	2.19384e-05	1.68109e-05	1.24938e-05	1.00342e-05	7.62823e-06	6.19184e-06	5.06444e-06	4.29754e-06	3.3954e-06	2.89026e-06	2.33495e-06	1.9767e-06	1.69725e-06	1.4299e-06	1.22704e-06	1.06806e-06	9.08187e-07	7.71153e-07	6.73527e-07	5.78141e-07	5.21715e-07	4.63946e-07	4.18715e-07	3.60946e-07	3.38107e-07	2.94668e-07	2.70486e-07	2.46751e-07	2.40034e-07	2.09134e-07	2.01521e-07	1.82264e-07	1.81369e-07	1.70621e-07
480.427	0.0873196	0.0723683	0.0379471	0.0137237	0.00597208	0.00270691	0.00134793	0.000679571	0.0003777	0.000221262	0.000134978	8.82039e-05	5.92591e-05	4.10404e-05	3.03275e-05	2.21702e-05	1.68556e-05	1.25303e-05	1.00475e-05	7.62404e-06	6.20871e-06	5.06083e-06	4.27833e-06	3.37388e-06	2.88744e-06	2.33803e-06	1.97441e-06	1.68518e-06	1.41532e-06	1.22867e-06	1.05874e-06	8.94537e-07	7.68633e-07	6.70023e-07	5.80217e-07	5.22547e-07	4.61796e-07	4.12051e-07	3.56142e-07	3.34131e-07	2.98032e-07	2.65456e-07	2.42124e-07	2.40803e-07	2.09107e-07	2.01623e-07	1.81373e-07	1.80492e-07	1.67726e-07
480.866	0.0842367	0.0700561	0.0372618	0.0137144	0.00602892	0.0027525	0.00137675	0.000693344	0.000385737	0.000226361	0.000138101	8.98768e-05	5.99154e-05	4.14883e-05	3.06966e-05	2.23446e-05	1.69834e-05	1.26115e-05	1.00624e-05	7.63236e-06	6.17326e-06	5.04105e-06	4.23789e-06	3.35897e-06	2.88313e-06	2.33673e-06	1.95052e-06	1.67212e-06	1.42533e-06	1.21491e-06	1.04822e-06	8.96677e-07	7.68519e-07	6.70235e-07	5.78879e-07	5.23891e-07	4.55483e-07	4.07423e-07	3.55467e-07	3.31654e-07	2.97016e-07	2.62812e-07	2.41596e-07	2.36834e-07	2.06526e-07	2.0566e-07	1.78383e-07	1.80548e-07	1.66693e-07
481.305	0.0812462	0.0678324	0.0365766	0.0136858	0.00608135	0.00279594	0.00140444	0.000706632	0.000394488	0.000231122	0.000141289	9.18469e-05	6.09603e-05	4.22214e-05	3.08636e-05	2.2516e-05	1.71075e-05	1.26708e-05	1.00926e-05	7.64649e-06	6.17753e-06	5.08539e-06	4.23381e-06	3.342e-06	2.85831e-06	2.33587e-06	1.95181e-06	1.66781e-06	1.4183e-06	1.20923e-06	1.03083e-06	8.77972e-07	7.67268e-07	6.70188e-07	5.83754e-07	5.17331e-07	4.45799e-07	4.05349e-07	3.51274e-07	3.34243e-07	2.95922e-07	2.5973e-07	2.39718e-07	2.33757e-07	2.031e-07	2.04803e-07	1.77553e-07	1.80959e-07	1.66908e-07
481.745	0.0783792	0.0656813	0.0359028	0.0136537	0.00612693	0.00283836	0.00143136	0.000721067	0.000403436	0.000236341	0.000144276	9.34811e-05	6.19089e-05	4.29233e-05	3.11806e-05	2.27358e-05	1.71932e-05	1.27405e-05	1.01314e-05	7.64177e-06	6.2022e-06	5.09556e-06	4.18471e-06	3.3641e-06	2.85067e-06	2.33305e-06	1.96703e-06	1.65127e-06	1.41214e-06	1.20526e-06	1.01681e-06	8.75679e-07	7.68051e-07	6.66286e-07	5.77504e-07	5.18455e-07	4.46006e-07	3.97845e-07	3.52198e-07	3.3084e-07	2.94406e-07	2.5839e-07	2.35357e-07	2.31588e-07	2.03529e-07	2.08555e-07	1.80496e-07	1.77984e-07	1.66676e-07
482.184	0.0755916	0.0635773	0.0352218	0.0136097	0.00616931	0.00287857	0.0014562	0.000735006	0.000412486	0.000241177	0.000147229	9.52408e-05	6.30777e-05	4.34566e-05	3.14088e-05	2.29171e-05	1.73596e-05	1.274e-05	1.01106e-05	7.69525e-06	6.15505e-06	5.06991e-06	4.16596e-06	3.35859e-06	2.83558e-06	2.34016e-06	1.95882e-06	1.66066e-06	1.40286e-06	1.2056e-06	1.00422e-06	8.71615e-07	7.53423e-07	6.64882e-07	5.76341e-07	5.04273e-07	4.39205e-07	3.91434e-07	3.49429e-07	3.26367e-07	3.00422e-07	2.55946e-07	2.32472e-07	2.2753e-07	1.96644e-07	2.07763e-07	1.72346e-07	1.80171e-07	1.62874e-07
482.623	0.0729806	0.0615971	0.034573	0.0135636	0.00621098	0.00291941	0.00148109	0.000750313	0.000421716	0.000246514	0.00015031	9.68605e-05	6.43575e-05	4.40801e-05	3.18241e-05	2.3207e-05	1.75116e-05	1.27937e-05	1.01314e-05	7.74667e-06	6.17744e-06	5.0651e-06	4.16449e-06	3.35708e-06	2.82785e-06	2.34564e-06	1.97567e-06	1.64622e-06	1.4039e-06	1.19967e-06	9.99485e-07	8.73055e-07	7.53514e-07	6.60718e-07	5.75215e-07	5.04706e-07	4.37439e-07	3.92054e-07	3.55989e-07	3.3046e-07	2.99663e-07	2.58735e-07	2.33206e-07	2.26318e-07	1.99168e-07	2.10514e-07	1.73233e-07	1.79312e-07	1.65129e-07
483.063	0.0704878	0.0596965	0.0339326	0.0135105	0.00624994	0.00295604	0.00150624	0.000765842	0.000430288	0.000252384	0.00015319	9.88661e-05	6.56538e-05	4.4734e-05	3.21343e-05	2.33934e-05	1.76689e-05	1.28777e-05	1.02084e-05	7.77043e-06	6.16405e-06	5.05126e-06	4.17777e-06	3.35354e-06	2.82108e-06	2.33887e-06	1.97033e-06	1.64526e-06	1.39917e-06	1.19456e-06	9.93539e-07	8.74283e-07	7.48644e-07	6.65285e-07	5.77936e-07	5.04946e-07	4.31558e-07	3.89678e-07	3.64151e-07	3.30648e-07	2.94751e-07	2.62843e-07	2.32929e-07	2.24952e-07	1.95038e-07	2.10195e-07	1.73102e-07	1.83472e-07	1.66321e-07
483.502	0.0681108	0.0579014	0.0333166	0.0134576	0.0062895	0.00299469	0.00153162	0.000782167	0.000440216	0.000258255	0.000156351	0.000100889	6.67461e-05	4.54783e-05	3.25243e-05	2.36741e-05	1.7872e-05	1.29813e-05	1.02595e-05	7.81169e-06	6.16641e-06	5.06923e-06	4.15573e-06	3.34576e-06	2.8232e-06	2.32814e-06	1.96432e-06	1.64253e-06	1.39579e-06	1.19423e-06	9.92275e-07	8.70868e-07	7.42782e-07	6.64987e-07	5.82085e-07	5.03897e-07	4.30032e-07	3.82491e-07	3.56952e-07	3.3102e-07	2.9173e-07	2.57941e-07	2.28473e-07	2.20615e-07	1.89575e-07	2.08042e-07	1.71895e-07	1.85254e-07	1.63644e-07
483.942	0.0658356	0.0561541	0.0326996	0.0133961	0.00632525	0.00303084	0.00155634	0.000798812	0.000449883	0.000264383	0.000159664	0.000102576	6.78428e-05	4.61736e-05	3.29391e-05	2.40109e-05	1.80468e-05	1.31182e-05	1.03467e-05	7.85286e-06	6.18548e-06	5.08808e-06	4.17262e-06	3.35238e-06	2.80465e-06	2.3173e-06	1.94686e-06	1.63409e-06	1.4061e-06	1.18933e-06	9.86494e-07	8.70755e-07	7.37209e-07	6.59405e-07	5.76181e-07	5.1386e-07	4.26765e-07	3.75669e-07	3.53218e-07	3.30767e-07	2.87413e-07	2.60704e-07	2.33221e-07	2.20447e-07	1.8677e-07	2.07673e-07	1.68577e-07	1.89093e-07	1.68577e-07
484.381	0.0635856	0.0544247	0.0320709	0.0133238	0.00634745	0.00306425	0.0015807	0.000813922	0.000459113	0.000270105	0.000163013	0.000105068	6.87986e-05	4.7071e-05	3.34158e-05	2.42646e-05	1.82213e-05	1.32026e-05	1.03329e-05	7.84263e-06	6.19195e-06	5.11215e-06	4.18578e-06	3.37188e-06	2.80958e-06	2.31019e-06	1.94231e-06	1.63009e-06	1.40098e-06	1.17873e-06	9.8812e-07	8.60792e-07	7.43758e-07	6.59128e-07	5.71447e-07	5.0969e-07	4.27346e-07	3.73976e-07	3.5339e-07	3.2823e-07	2.82864e-07	2.71047e-07	2.37118e-07	2.23394e-07	1.86035e-07	2.09289e-07	1.70405e-07	1.92134e-07	1.69642e-07
484.82	0.0614051	0.052743	0.0314511	0.0132415	0.00636595	0.00309393	0.00160372	0.000829091	0.000468266	0.000275901	0.000166285	0.000107198	6.97309e-05	4.78251e-05	3.37017e-05	2.44739e-05	1.84362e-05	1.32826e-05	1.0359e-05	7.88121e-06	6.19463e-06	5.13407e-06	4.19645e-06	3.37109e-06	2.80909e-06	2.31278e-06	1.94149e-06	1.62914e-06	1.39262e-06	1.17188e-06	9.83039e-07	8.59901e-07	7.57787e-07	6.54171e-07	5.70452e-07	5.16016e-07	4.19533e-07	3.71479e-07	3.51206e-07	3.19671e-07	2.7875e-07	2.68238e-07	2.38204e-07	2.20184e-07	1.894e-07	2.06294e-07	1.71004e-07	1.92779e-07	1.72881e-07
485.26	0.0593486	0.0511564	0.030839	0.0131623	0.0063869	0.00312354	0.00162769	0.000845114	0.000477762	0.00028163	0.000169621	0.000109396	7.07592e-05	4.86322e-05	3.42985e-05	2.47642e-05	1.86243e-05	1.33853e-05	1.04222e-05	7.89568e-06	6.23324e-06	5.15919e-06	4.17116e-06	3.38e-06	2.79977e-06	2.31279e-06	1.92868e-06	1.62117e-06	1.3984e-06	1.16898e-06	9.85803e-07	8.56287e-07	7.44163e-07	6.54612e-07	5.73202e-07	5.13624e-07	4.22223e-07	3.71527e-07	3.46733e-07	3.1676e-07	2.75315e-07	2.73834e-07	2.3831e-07	2.18327e-07	1.89464e-07	2.05006e-07	1.65041e-07	1.94274e-07	1.69851e-07
485.699	0.0573156	0.0495835	0.0302189	0.0130693	0.00640069	0.00314841	0.00165072	0.000858816	0.000486777	0.000287107	0.000172829	0.00011101	7.19184e-05	4.93107e-05	3.48428e-05	2.50153e-05	1.8782e-05	1.35529e-05	1.04827e-05	7.93473e-06	6.26705e-06	5.15161e-06	4.15555e-06	3.37803e-06	2.80026e-06	2.30925e-06	1.9316e-06	1.61629e-06	1.39357e-06	1.15918e-06	9.72909e-07	8.63553e-07	7.42531e-07	6.46297e-07	5.72664e-07	5.08873e-07	4.17742e-07	3.72177e-07	3.40828e-07	3.07292e-07	2.7084e-07	2.70111e-07	2.41314e-07	2.14704e-07	1.92103e-07	2.00123e-07	1.69867e-07	1.9028e-07	1.66951e-07
486.139	0.0553538	0.0480888	0.0296071	0.0129716	0.00640953	0.00317779	0.00167157	0.000872845	0.000495039	0.000292693	0.000176171	0.00011325	7.31242e-05	5.0189e-05	3.52692e-05	2.52413e-05	1.89564e-05	1.36256e-05	1.05343e-05	7.97707e-06	6.30127e-06	5.15325e-06	4.16859e-06	3.37746e-06	2.78935e-06	2.30358e-06	1.93592e-06	1.62213e-06	1.3945e-06	1.15394e-06	9.58986e-07	8.70304e-07	7.34588e-07	6.47702e-07	5.78767e-07	5.09114e-07	4.20072e-07	3.6514e-07	3.42521e-07	3.05899e-07	2.70713e-07	2.67841e-07	2.37682e-07	2.09677e-07	1.95316e-07	1.97829e-07	1.7126e-07	1.87776e-07	1.66952e-07
486.578	0.0535007	0.0466351	0.0290109	0.0128592	0.00641264	0.00320543	0.00169279	0.000887066	0.000503517	0.000298395	0.000179272	0.000115142	7.43026e-05	5.0899e-05	3.57429e-05	2.56577e-05	1.91532e-05	1.37516e-05	1.06333e-05	8.0519e-06	6.29998e-06	5.16889e-06	4.15895e-06	3.37895e-06	2.78042e-06	2.31383e-06	1.92224e-06	1.61554e-06	1.39764e-06	1.15073e-06	9.5829e-07	8.64194e-07	7.4003e-07	6.47703e-07	5.7554e-07	5.1222e-07	4.13879e-07	3.67185e-07	3.41008e-07	3.02804e-07	2.71321e-07	2.646e-07	2.363e-07	2.05878e-07	1.99511e-07	1.97035e-07	1.69089e-07	1.84654e-07	1.64137e-07
487.017	0.0517126	0.0452188	0.0284216	0.0127443	0.00641419	0.00322926	0.00171341	0.000901828	0.00051207	0.000304491	0.000182493	0.000117434	7.56006e-05	5.18094e-05	3.6364e-05	2.59439e-05	1.9281e-05	1.3881e-05	1.06972e-05	8.13928e-06	6.33695e-06	5.15863e-06	4.14503e-06	3.38435e-06	2.77219e-06	2.31306e-06	1.91006e-06	1.60363e-06	1.38783e-06	1.14869e-06	9.54159e-07	8.59684e-07	7.3244e-07	6.4668e-07	5.7626e-07	5.15253e-07	4.1276e-07	3.65e-07	3.36413e-07	2.99809e-07	2.69131e-07	2.6425e-07	2.33572e-07	2.02894e-07	1.95224e-07	1.92784e-07	1.71867e-07	1.79885e-07	1.635e-07
487.457	0.0500523	0.0438863	0.0278649	0.01264	0.00642069	0.00325528	0.0017352	0.000916767	0.000521385	0.000311127	0.000186143	0.000119803	7.70104e-05	5.27604e-05	3.68867e-05	2.63776e-05	1.94435e-05	1.40368e-05	1.0755e-05	8.19399e-06	6.34759e-06	5.17714e-06	4.15719e-06	3.40075e-06	2.79084e-06	2.32335e-06	1.90471e-06	1.59477e-06	1.3925e-06	1.14069e-06	9.50805e-07	8.60678e-07	7.35464e-07	6.48433e-07	5.7929e-07	5.17714e-07	4.12107e-07	3.6154e-07	3.35396e-07	2.93085e-07	2.70381e-07	2.64189e-07	2.36669e-07	2.03646e-07	1.97454e-07	1.94702e-07	1.70278e-07	1.74406e-07	1.56174e-07
487.896	0.0485018	0.0425965	0.0273266	0.0125363	0.00642952	0.00328115	0.00175796	0.000932299	0.000529877	0.000317422	0.000189994	0.00012241	7.84278e-05	5.37353e-05	3.75567e-05	2.6664e-05	1.96555e-05	1.42286e-05	1.08216e-05	8.25334e-06	6.40081e-06	5.20626e-06	4.15689e-06	3.41113e-06	2.78796e-06	2.31184e-06	1.90092e-06	1.59324e-06	1.38778e-06	1.15278e-06	9.50375e-07	8.63777e-07	7.3371e-07	6.49828e-07	5.78512e-07	5.16025e-07	4.13125e-07	3.63883e-07	3.31281e-07	2.92227e-07	2.7287e-07	2.6472e-07	2.34495e-07	2.02572e-07	1.95441e-07	1.90347e-07	1.61141e-07	1.71329e-07	1.55368e-07
488.336	0.0470059	0.0413696	0.0268058	0.0124311	0.00643925	0.00330692	0.0017803	0.000948	0.000538972	0.000323785	0.000193675	0.00012499	7.99093e-05	5.45899e-05	3.81055e-05	2.69947e-05	1.99147e-05	1.43207e-05	1.08633e-05	8.31244e-06	6.43492e-06	5.20727e-06	4.16662e-06	3.42182e-06	2.79491e-06	2.31492e-06	1.90436e-06	1.59343e-06	1.38379e-06	1.14664e-06	9.50756e-07	8.73273e-07	7.23674e-07	6.50217e-07	5.78436e-07	5.14706e-07	4.1475e-07	3.61418e-07	3.30559e-07	2.9165e-07	2.70183e-07	2.64816e-07	2.29597e-07	1.96055e-07	1.91694e-07	1.90352e-07	1.58823e-07	1.68885e-07	1.49766e-07
488.775	0.0455895	0.040212	0.0263043	0.0123302	0.00644449	0.00333516	0.00180299	0.000964103	0.000548771	0.000330125	0.000197532	0.00012754	8.14919e-05	5.5653e-05	3.88017e-05	2.73127e-05	2.01999e-05	1.4438e-05	1.08982e-05	8.34958e-06	6.47813e-06	5.24487e-06	4.19145e-06	3.4258e-06	2.81613e-06	2.32249e-06	1.91306e-06	1.60043e-06	1.38196e-06	1.13994e-06	9.51969e-07	8.7373e-07	7.2355e-07	6.50615e-07	5.83315e-07	5.20989e-07	4.11918e-07	3.65836e-07	3.30032e-07	2.89586e-07	2.75993e-07	2.58091e-07	2.31901e-07	1.98417e-07	1.93775e-07	1.92118e-07	1.60292e-07	1.6858e-07	1.50014e-07
489.215	0.0441934	0.039104	0.025813	0.012226	0.00645208	0.00335899	0.00182511	0.000980143	0.000558959	0.000336381	0.000201432	0.000130099	8.32894e-05	5.66397e-05	3.949e-05	2.77121e-05	2.04212e-05	1.45864e-05	1.09606e-05	8.47376e-06	6.531e-06	5.27734e-06	4.2064e-06	3.45109e-06	2.84442e-06	2.34098e-06	1.92048e-06	1.59665e-06	1.3728e-06	1.13485e-06	9.45735e-07	8.7199e-07	7.16307e-07	6.47806e-07	5.8455e-07	5.15721e-07	4.13462e-07	3.67904e-07	3.29229e-07	2.86949e-07	2.72528e-07	2.57123e-07	2.24676e-07	1.95505e-07	1.93211e-07	1.8895e-07	1.61091e-07	1.65352e-07	1.47326e-07
489.654	0.0428574	0.0380493	0.0253159	0.0121212	0.00645777	0.00338258	0.00184527	0.000996073	0.000569545	0.000342984	0.000205436	0.000132754	8.4966e-05	5.76686e-05	4.00808e-05	2.81768e-05	2.07297e-05	1.4772e-05	1.10793e-05	8.55501e-06	6.58262e-06	5.31848e-06	4.21965e-06	3.46764e-06	2.85016e-06	2.33478e-06	1.91891e-06	1.59995e-06	1.37435e-06	1.13319e-06	9.54267e-07	8.7388e-07	7.18617e-07	6.49251e-07	5.79237e-07	5.13113e-07	4.15547e-07	3.69195e-07	3.29002e-07	2.83946e-07	2.73898e-07	2.55098e-07	2.26898e-07	1.94484e-07	1.93187e-07	1.88973e-07	1.6207e-07	1.6369e-07	1.47159e-07
490.093	0.0415365	0.0369812	0.0248279	0.0120036	0.00645673	0.00340246	0.00186513	0.00101131	0.000580129	0.000349286	0.000209021	0.000135264	8.67062e-05	5.87254e-05	4.07395e-05	2.85678e-05	2.10461e-05	1.49378e-05	1.11882e-05	8.63578e-06	6.64802e-06	5.36903e-06	4.24381e-06	3.48234e-06	2.86311e-06	2.34319e-06	1.92257e-06	1.59549e-06	1.36644e-06	1.14124e-06	9.54797e-07	8.70225e-07	7.10372e-07	6.42458e-07	5.74544e-07	5.17522e-07	4.24621e-07	3.72404e-07	3.24993e-07	2.88794e-07	2.71815e-07	2.56118e-07	2.28889e-07	1.95572e-07	1.96213e-07	1.85642e-07	1.60334e-07	1.64499e-07	1.47841e-07
490.533	0.04028	0.0359616	0.0243385	0.0118865	0.00644907	0.00342128	0.00188434	0.00102684	0.000590443	0.000355627	0.00021243	0.000137649	8.81948e-05	5.97264e-05	4.15101e-05	2.89732e-05	2.13035e-05	1.51388e-05	1.13126e-05	8.70488e-06	6.69166e-06	5.38462e-06	4.26995e-06	3.49665e-06	2.87313e-06	2.34873e-06	1.91489e-06	1.59537e-06	1.35946e-06	1.14792e-06	9.57603e-07	8.7527e-07	7.13769e-07	6.41569e-07	5.66519e-07	5.15535e-07	4.32252e-07	3.73985e-07	3.22051e-07	2.83101e-07	2.66318e-07	2.57768e-07	2.31484e-07	1.94751e-07	1.98867e-07	1.83351e-07	1.58334e-07	1.62134e-07	1.463e-07
490.972	0.0390806	0.0350033	0.0238577	0.0117705	0.00644751	0.00344122	0.00190437	0.00104175	0.000600569	0.000361814	0.000215932	0.000139948	8.98583e-05	6.08134e-05	4.21268e-05	2.93223e-05	2.1614e-05	1.53434e-05	1.14469e-05	8.8472e-06	6.73923e-06	5.40022e-06	4.32431e-06	3.50931e-06	2.8716e-06	2.35792e-06	1.90187e-06	1.6065e-06	1.36188e-06	1.15453e-06	9.60331e-07	8.7075e-07	7.15706e-07	6.41787e-07	5.62855e-07	5.18065e-07	4.3005e-07	3.75237e-07	3.18857e-07	2.82837e-07	2.70308e-07	2.62165e-07	2.33975e-07	1.94196e-07	1.97642e-07	1.78222e-07	1.57236e-07	1.63814e-07	1.45021e-07
491.412	0.0379439	0.0340968	0.0233883	0.0116562	0.00643938	0.00346044	0.00192439	0.0010571	0.000610449	0.000368444	0.000219665	0.000142179	9.14436e-05	6.19956e-05	4.2859e-05	2.97272e-05	2.18992e-05	1.55813e-05	1.15746e-05	8.89763e-06	6.82032e-06	5.47135e-06	4.34785e-06	3.51678e-06	2.88638e-06	2.35237e-06	1.89987e-06	1.60885e-06	1.36121e-06	1.15573e-06	9.63883e-07	8.74003e-07	7.26476e-07	6.41865e-07	5.56015e-07	5.25641e-07	4.30493e-07	3.76255e-07	3.19848e-07	2.84206e-07	2.6778e-07	2.6406e-07	2.32138e-07	1.95256e-07	2.01455e-07	1.7511e-07	1.60544e-07	1.62403e-07	1.42878e-07
491.851	0.0368411	0.0331854	0.0229343	0.0115408	0.0064314	0.00347903	0.00194446	0.00107171	0.000619805	0.000374637	0.000223735	0.000144895	9.29005e-05	6.31465e-05	4.36306e-05	3.01803e-05	2.20914e-05	1.5821e-05	1.16815e-05	8.99231e-06	6.87689e-06	5.5093e-06	4.38486e-06	3.52872e-06	2.8967e-06	2.37053e-06	1.88915e-06	1.61978e-06	1.34856e-06	1.16172e-06	9.67204e-07	8.69026e-07	7.31577e-07	6.4199e-07	5.53323e-07	5.25404e-07	4.36124e-07	3.78138e-07	3.16777e-07	2.85176e-07	2.67074e-07	2.62165e-07	2.30564e-07	1.95588e-07	1.99577e-07	1.70124e-07	1.59692e-07	1.63988e-07	1.39443e-07
492.291	0.0357661	0.0322896	0.0224834	0.0114259	0.00641957	0.00349488	0.00196268	0.0010859	0.000629279	0.000381115	0.000227973	0.000147456	9.4568e-05	6.42451e-05	4.43906e-05	3.07049e-05	2.24023e-05	1.60938e-05	1.17782e-05	9.06955e-06	6.93562e-06	5.59726e-06	4.38492e-06	3.54972e-06	2.90567e-06	2.37944e-06	1.89814e-06	1.61514e-06	1.34974e-06	1.16634e-06	9.61066e-07	8.67237e-07	7.3454e-07	6.40104e-07	5.55991e-07	5.23804e-07	4.44854e-07	3.78353e-07	3.15497e-07	2.83006e-07	2.66912e-07	2.56588e-07	2.29259e-07	1.9525e-07	2.0193e-07	1.70654e-07	1.59115e-07	1.58508e-07	1.40592e-07
492.73	0.0347412	0.0313952	0.022029	0.0112999	0.00640177	0.00350428	0.00197817	0.00109934	0.00063768	0.000387099	0.000232025	0.00014996	9.6429e-05	6.52513e-05	4.51044e-05	3.11421e-05	2.26974e-05	1.62591e-05	1.18806e-05	9.13974e-06	7.03795e-06	5.60447e-06	4.42705e-06	3.57477e-06	2.91788e-06	2.38984e-06	1.91376e-06	1.6134e-06	1.35899e-06	1.16766e-06	9.61312e-07	8.64895e-07	7.34237e-07	6.3692e-07	5.53419e-07	5.24584e-07	4.50094e-07	3.86117e-07	3.22139e-07	2.84894e-07	2.68374e-07	2.54858e-07	2.27825e-07	1.94785e-07	2.01994e-07	1.71657e-07	1.58742e-07	1.5754e-07	1.44925e-07
493.17	0.0337401	0.0305394	0.0215917	0.0111754	0.00638127	0.00351646	0.00199396	0.00111294	0.000646312	0.000393473	0.000236228	0.000152762	9.83163e-05	6.61408e-05	4.58025e-05	3.15551e-05	2.30175e-05	1.64904e-05	1.19419e-05	9.28799e-06	7.11106e-06	5.66002e-06	4.43782e-06	3.57626e-06	2.93195e-06	2.40919e-06	1.9313e-06	1.63054e-06	1.36218e-06	1.17465e-06	9.68995e-07	8.63194e-07	7.40454e-07	6.32276e-07	5.55898e-07	5.21721e-07	4.46531e-07	3.88281e-07	3.23493e-07	2.80995e-07	2.70593e-07	2.53653e-07	2.2542e-07	1.94215e-07	2.02536e-07	1.7044e-07	1.60335e-07	1.54986e-07	1.40423e-07
493.609	0.0327718	0.0297126	0.0211531	0.011046	0.00636337	0.00352593	0.00200949	0.00112614	0.000654986	0.000399922	0.000240349	0.000155388	0.000100238	6.73283e-05	4.64694e-05	3.20842e-05	2.33264e-05	1.66977e-05	1.20898e-05	9.38745e-06	7.21217e-06	5.70513e-06	4.4326e-06	3.58278e-06	2.93938e-06	2.41773e-06	1.93665e-06	1.63142e-06	1.37001e-06	1.18034e-06	9.69209e-07	8.67171e-07	7.42786e-07	6.31927e-07	5.50473e-07	5.26066e-07	4.46083e-07	3.87566e-07	3.21991e-07	2.78765e-07	2.68179e-07	2.47595e-07	2.22012e-07	1.91725e-07	2.01428e-07	1.6673e-07	1.5879e-07	1.51145e-07	1.43205e-07
494.049	0.0318719	0.0289503	0.0207449	0.0109274	0.00634949	0.00354021	0.00202562	0.00113944	0.00066468	0.000406703	0.000244633	0.000157817	0.000102242	6.85591e-05	4.73198e-05	3.25952e-05	2.36184e-05	1.69333e-05	1.22305e-05	9.47635e-06	7.27129e-06	5.74421e-06	4.4407e-06	3.60615e-06	2.95454e-06	2.42527e-06	1.95018e-06	1.64054e-06	1.36673e-06	1.18875e-06	9.75817e-07	8.73575e-07	7.37251e-07	6.35592e-07	5.55196e-07	5.23737e-07	4.48876e-07	3.89162e-07	3.21583e-07	2.8022e-07	2.6682e-07	2.49634e-07	2.18466e-07	1.93707e-07	1.9662e-07	1.65452e-07	1.57587e-07	1.51761e-07	1.4011e-07
494.488	0.0310199	0.0282197	0.020371	0.0108117	0.00633271	0.0035544	0.00204203	0.00115216	0.000674205	0.000413732	0.000248824	0.000160442	0.000104295	6.98787e-05	4.80437e-05	3.31383e-05	2.39384e-05	1.71785e-05	1.24111e-05	9.60447e-06	7.36945e-06	5.8063e-06	4.48131e-06	3.63305e-06	2.97113e-06	2.44229e-06	1.95069e-06	1.65538e-06	1.36584e-06	1.19812e-06	9.78735e-07	8.7337e-07	7.44624e-07	6.40414e-07	5.51215e-07	5.25235e-07	4.44407e-07	3.91869e-07	3.28073e-07	2.79577e-07	2.66298e-07	2.47534e-07	2.14915e-07	1.95862e-07	1.97017e-07	1.67862e-07	1.62377e-07	1.465e-07	1.43902e-07
494.928	0.0301988	0.0275071	0.0199966	0.0106943	0.00631561	0.00356688	0.00205798	0.0011645	0.000683433	0.000420169	0.000253426	0.00016353	0.000106308	7.12515e-05	4.88555e-05	3.3696e-05	2.42818e-05	1.74266e-05	1.2596e-05	9.69804e-06	7.44371e-06	5.89386e-06	4.52568e-06	3.65799e-06	2.99857e-06	2.44557e-06	1.9641e-06	1.66342e-06	1.36762e-06	1.20798e-06	9.9199e-07	8.72407e-07	7.41382e-07	6.48405e-07	5.49993e-07	5.31684e-07	4.45859e-07	3.90073e-07	3.29423e-07	2.86797e-07	2.65055e-07	2.49321e-07	2.13274e-07	1.96395e-07	1.95251e-07	1.6979e-07	1.57774e-07	1.50908e-07	1.45759e-07
495.367	0.0294214	0.0268253	0.0196212	0.0105788	0.00629922	0.00357884	0.00207451	0.00117763	0.000693895	0.000426989	0.000258001	0.000166416	0.000108294	7.26212e-05	4.97214e-05	3.42946e-05	2.46757e-05	1.7687e-05	1.27797e-05	9.84171e-06	7.51712e-06	5.96125e-06	4.54437e-06	3.68913e-06	3.03473e-06	2.47082e-06	1.9747e-06	1.67118e-06	1.36852e-06	1.21052e-06	9.95503e-07	8.7126e-07	7.47868e-07	6.55112e-07	5.4647e-07	5.33138e-07	4.47756e-07	3.93577e-07	3.29754e-07	2.85787e-07	2.61959e-07	2.51748e-07	2.16574e-07	1.98136e-07	1.94449e-07	1.6977e-07	1.61544e-07	1.53885e-07	1.48496e-07
495.807	0.0286583	0.0261422	0.0192391	0.0104635	0.00628024	0.00358876	0.00208993	0.00119039	0.000703737	0.000433227	0.000262551	0.000169496	0.000110227	7.38688e-05	5.04258e-05	3.48291e-05	2.49637e-05	1.793e-05	1.29695e-05	9.96783e-06	7.62817e-06	6.02576e-06	4.60327e-06	3.72321e-06	3.07044e-06	2.48149e-06	1.99261e-06	1.69153e-06	1.36767e-06	1.21586e-06	9.99397e-07	8.77389e-07	7.47229e-07	6.54739e-07	5.5241e-07	5.38353e-07	4.54297e-07	3.94699e-07	3.33695e-07	2.87028e-07	2.61446e-07	2.52169e-07	2.1759e-07	1.95663e-07	1.92289e-07	1.70924e-07	1.63333e-07	1.59679e-07	1.50402e-07
496.246	0.0279093	0.0254875	0.0188638	0.0103454	0.006258	0.00359434	0.00210268	0.0012032	0.000713607	0.000439476	0.000267013	0.000172178	0.000112079	7.51546e-05	5.12313e-05	3.54523e-05	2.53934e-05	1.81774e-05	1.31747e-05	1.01082e-05	7.71661e-06	6.12033e-06	4.65289e-06	3.75432e-06	3.09325e-06	2.50376e-06	2.00622e-06	1.70256e-06	1.37745e-06	1.21894e-06	1.00527e-06	8.8464e-07	7.5287e-07	6.57316e-07	5.56191e-07	5.4059e-07	4.55901e-07	3.94056e-07	3.35274e-07	2.90144e-07	2.60614e-07	2.52257e-07	2.19941e-07	1.94869e-07	1.96262e-07	1.73139e-07	1.63389e-07	1.60324e-07	1.49181e-07
496.686	0.0271544	0.0248398	0.0184832	0.0102172	0.00622805	0.00359683	0.00211409	0.00121517	0.000722501	0.000445413	0.000271199	0.000174839	0.000113989	7.62206e-05	5.21264e-05	3.59638e-05	2.58303e-05	1.84152e-05	1.3355e-05	1.02429e-05	7.79414e-06	6.16671e-06	4.69375e-06	3.77191e-06	3.10356e-06	2.50582e-06	2.01787e-06	1.71087e-06	1.36883e-06	1.22953e-06	1.00804e-06	8.88051e-07	7.48755e-07	6.55522e-07	5.57049e-07	5.36637e-07	4.60231e-07	3.94582e-07	3.36105e-07	2.94178e-07	2.55837e-07	2.48941e-07	2.20806e-07	1.93498e-07	1.95981e-07	1.70604e-07	1.66191e-07	1.64536e-07	1.55433e-07
497.125	0.026425	0.0242155	0.0181039	0.0100889	0.00619154	0.00359838	0.002122	0.00122626	0.000731816	0.000451064	0.000275246	0.000177529	0.000115852	7.74068e-05	5.29031e-05	3.65364e-05	2.62123e-05	1.86228e-05	1.35174e-05	1.03555e-05	7.88027e-06	6.20783e-06	4.74018e-06	3.789e-06	3.12194e-06	2.53488e-06	2.02837e-06	1.71791e-06	1.37495e-06	1.22368e-06	9.9896e-07	8.91924e-07	7.50756e-07	6.60649e-07	5.61258e-07	5.34226e-07	4.57225e-07	3.89781e-07	3.35717e-07	2.88752e-07	2.50252e-07	2.47794e-07	2.24858e-07	1.91819e-07	1.97553e-07	1.69975e-07	1.71886e-07	1.6151e-07	1.5523e-07
497.565	0.0257201	0.0236079	0.0177429	0.00996197	0.00615159	0.00359952	0.0021304	0.00123673	0.000740345	0.000457064	0.000279318	0.000180002	0.000117775	7.86524e-05	5.36389e-05	3.71254e-05	2.66071e-05	1.88909e-05	1.37031e-05	1.04639e-05	7.9727e-06	6.26594e-06	4.77135e-06	3.8127e-06	3.13027e-06	2.55865e-06	2.03378e-06	1.73135e-06	1.38243e-06	1.21865e-06	1.00405e-06	8.88648e-07	7.54324e-07	6.61621e-07	5.69459e-07	5.27837e-07	4.58108e-07	3.89459e-07	3.35135e-07	2.85135e-07	2.55946e-07	2.39459e-07	2.28108e-07	1.96486e-07	1.98378e-07	1.65135e-07	1.74865e-07	1.64865e-07	1.5973e-07
498.004	0.0250124	0.023001	0.0173822	0.00983163	0.00611089	0.00359495	0.0021368	0.00124593	0.000748179	0.000463132	0.000283221	0.00018273	0.000119675	7.9791e-05	5.44183e-05	3.77856e-05	2.69821e-05	1.91437e-05	1.39569e-05	1.05794e-05	8.07557e-06	6.31298e-06	4.78099e-06	3.85511e-06	3.1474e-06	2.55786e-06	2.0357e-06	1.73839e-06	1.38173e-06	1.22078e-06	1.00689e-06	8.95131e-07	7.5637e-07	6.66536e-07	5.73494e-07	5.24566e-07	4.59864e-07	3.85537e-07	3.32867e-07	2.83405e-07	2.55866e-07	2.45439e-07	2.28061e-07	1.95175e-07	1.98918e-07	1.65498e-07	1.78064e-07	1.65498e-07	1.63359e-07
498.444	0.0243591	0.0224099	0.0170307	0.00970271	0.00606471	0.00359131	0.00214226	0.00125535	0.000755918	0.000468836	0.000287003	0.000185408	0.000121202	8.10121e-05	5.51901e-05	3.82462e-05	2.7351e-05	1.9359e-05	1.41664e-05	1.06761e-05	8.1512e-06	6.34163e-06	4.82098e-06	3.8721e-06	3.14959e-06	2.5699e-06	2.0415e-06	1.75165e-06	1.39516e-06	1.23252e-06	1.01698e-06	9.01149e-07	7.63365e-07	6.69218e-07	5.76127e-07	5.235e-07	4.61616e-07	3.84922e-07	3.32824e-07	2.82312e-07	2.5851e-07	2.47667e-07	2.31271e-07	1.92659e-07	1.93453e-07	1.65949e-07	1.79437e-07	1.62775e-07	1.66478e-07
498.883	0.0237093	0.0218247	0.0166861	0.0095654	0.00601758	0.00358639	0.0021478	0.00126449	0.000763444	0.000474353	0.000290713	0.000188229	0.000122905	8.21159e-05	5.6064e-05	3.87406e-05	2.77016e-05	1.9644e-05	1.43919e-05	1.07606e-05	8.20746e-06	6.41143e-06	4.86778e-06	3.91059e-06	3.17257e-06	2.58623e-06	2.04931e-06	1.76399e-06	1.40021e-06	1.23911e-06	1.01734e-06	9.11155e-07	7.66009e-07	6.6846e-07	5.75618e-07	5.25928e-07	4.64208e-07	3.86012e-07	3.35537e-07	2.86894e-07	2.55772e-07	2.50019e-07	2.34327e-07	1.92744e-07	1.92744e-07	1.67115e-07	1.7993e-07	1.62669e-07	1.67376e-07
499.323	0.0231019	0.0212751	0.0163407	0.00943256	0.00597017	0.00358181	0.00215238	0.00127392	0.000770882	0.000480065	0.00029457	0.00019113	0.000124708	8.33947e-05	5.67999e-05	3.9267e-05	2.80139e-05	1.99104e-05	1.45871e-05	1.0893e-05	8.3132e-06	6.48166e-06	4.93986e-06	3.93794e-06	3.19549e-06	2.59947e-06	2.0632e-06	1.77372e-06	1.40483e-06	1.24211e-06	1.02352e-06	9.07621e-07	7.74912e-07	6.77127e-07	5.80634e-07	5.2424e-07	4.64482e-07	3.85581e-07	3.37722e-07	2.8676e-07	2.59598e-07	2.4925e-07	2.33211e-07	1.94924e-07	1.91561e-07	1.68797e-07	1.83542e-07	1.61036e-07	1.69831e-07
499.762	0.0225067	0.0207368	0.0160086	0.00930719	0.0059268	0.00357732	0.00215753	0.00128354	0.000778064	0.000486053	0.0002989	0.000194229	0.00012662	8.47458e-05	5.76342e-05	3.9849e-05	2.84188e-05	2.01699e-05	1.47606e-05	1.10457e-05	8.39351e-06	6.54819e-06	4.99529e-06	3.97563e-06	3.2119e-06	2.60277e-06	2.08501e-06	1.78274e-06	1.41649e-06	1.24348e-06	1.0267e-06	9.10502e-07	7.72551e-07	6.78366e-07	5.86996e-07	5.2685e-07	4.62609e-07	3.81477e-07	3.44366e-07	2.94969e-07	2.61698e-07	2.48645e-07	2.33544e-07	1.97201e-07	1.90802e-07	1.69815e-07	1.85428e-07	1.59578e-07	1.69815e-07
500.202	0.0219457	0.0202154	0.0156954	0.00918622	0.00588001	0.00357284	0.00216348	0.00129218	0.000785674	0.000491179	0.000303495	0.000197146	0.000128423	8.6097e-05	5.85851e-05	4.04654e-05	2.88181e-05	2.04871e-05	1.49849e-05	1.11651e-05	8.49347e-06	6.65199e-06	5.05241e-06	4.00414e-06	3.24956e-06	2.61556e-06	2.10541e-06	1.7931e-06	1.43139e-06	1.23989e-06	1.02814e-06	9.17699e-07	7.74079e-07	6.77572e-07	5.93224e-07	5.22047e-07	4.59483e-07	3.8248e-07	3.46512e-07	2.99905e-07	2.58871e-07	2.45699e-07	2.34807e-07	1.98839e-07	1.90734e-07	1.7047e-07	1.89214e-07	1.55018e-07	1.68443e-07
500.642	0.0214121	0.0197137	0.0154043	0.00906786	0.00583751	0.00356901	0.00216967	0.0013012	0.00079361	0.000496733	0.000307995	0.00020059	0.000130237	8.74887e-05	5.94872e-05	4.1173e-05	2.92346e-05	2.0796e-05	1.52113e-05	1.13418e-05	8.54663e-06	6.7181e-06	5.12903e-06	4.04909e-06	3.28584e-06	2.63742e-06	2.13192e-06	1.80095e-06	1.44439e-06	1.24982e-06	1.03117e-06	9.21348e-07	7.71906e-07	6.75622e-07	6.0065e-07	5.19661e-07	4.59984e-07	3.82756e-07	3.45646e-07	3.0277e-07	2.58138e-07	2.4861e-07	2.3858e-07	2.00467e-07	1.92945e-07	1.71382e-07	1.88683e-07	1.5408e-07	1.68623e-07
501.081	0.0208991	0.0192477	0.0151198	0.00895061	0.00579522	0.0035626	0.00217483	0.00131071	0.000802154	0.000502712	0.000312578	0.000203883	0.000132457	8.88665e-05	6.04002e-05	4.18207e-05	2.97521e-05	2.10959e-05	1.54668e-05	1.14996e-05	8.68285e-06	6.80691e-06	5.13078e-06	4.08328e-06	3.32719e-06	2.65276e-06	2.15954e-06	1.81824e-06	1.4665e-06	1.25824e-06	1.02913e-06	9.25625e-07	7.70734e-07	6.75912e-07	6.07403e-07	5.1978e-07	4.51022e-07	3.77051e-07	3.4503e-07	3.00847e-07	2.56911e-07	2.48223e-07	2.39536e-07	2.0255e-07	1.91877e-07	1.70281e-07	1.90636e-07	1.50672e-07	1.67303e-07
501.521	0.0204213	0.0188083	0.0148541	0.00883897	0.00575683	0.00356138	0.00218177	0.00132086	0.000810776	0.000508683	0.000317142	0.000207367	0.000134674	9.04334e-05	6.14475e-05	4.2531e-05	3.02243e-05	2.13545e-05	1.57394e-05	1.16343e-05	8.80065e-06	6.86461e-06	5.17634e-06	4.12329e-06	3.3592e-06	2.66643e-06	2.17286e-06	1.83496e-06	1.47124e-06	1.2659e-06	1.03915e-06	9.27257e-07	7.6962e-07	6.80104e-07	6.03867e-07	5.18777e-07	4.45e-07	3.75895e-07	3.45155e-07	3.07036e-07	2.55392e-07	2.51458e-07	2.43342e-07	2.01043e-07	1.88747e-07	1.7227e-07	1.94649e-07	1.51121e-07	1.64892e-07
501.96	0.019925	0.0183818	0.0145912	0.00872505	0.00571629	0.0035614	0.00218904	0.00132908	0.000819631	0.000514843	0.000321651	0.000210671	0.000136831	9.19744e-05	6.25043e-05	4.32489e-05	3.07189e-05	2.17428e-05	1.59661e-05	1.1813e-05	8.90766e-06	6.98273e-06	5.21979e-06	4.172e-06	3.39326e-06	2.6988e-06	2.18898e-06	1.85039e-06	1.47479e-06	1.27553e-06	1.04388e-06	9.27694e-07	7.69607e-07	6.80698e-07	6.05674e-07	5.2383e-07	4.36139e-07	3.77191e-07	3.42359e-07	3.07039e-07	2.53694e-07	2.51745e-07	2.5004e-07	2.00836e-07	1.90605e-07	1.73554e-07	1.96451e-07	1.50414e-07	1.61132e-07
502.4	0.0194752	0.0179741	0.0143355	0.00861569	0.0056775	0.00355883	0.00219462	0.00133699	0.000828016	0.00052118	0.000326174	0.000213989	0.000139027	9.36458e-05	6.35992e-05	4.39852e-05	3.1171e-05	2.20403e-05	1.6272e-05	1.19678e-05	9.01192e-06	7.06705e-06	5.27601e-06	4.22442e-06	3.43417e-06	2.71486e-06	2.20885e-06	1.84811e-06	1.48351e-06	1.28588e-06	1.04362e-06	9.28037e-07	7.72881e-07	6.85531e-07	6.08315e-07	5.25308e-07	4.41095e-07	3.79322e-07	3.3999e-07	3.0838e-07	2.53364e-07	2.54329e-07	2.54329e-07	2.01244e-07	1.89902e-07	1.75907e-07	1.99554e-07	1.52984e-07	1.61912e-07
502.839	0.0190431	0.0175862	0.0140891	0.00851042	0.00563917	0.00355485	0.00220001	0.00134572	0.000836302	0.000527556	0.000330498	0.000217327	0.000141202	9.50841e-05	6.46555e-05	4.47044e-05	3.16553e-05	2.24154e-05	1.65151e-05	1.21895e-05	9.10934e-06	7.1324e-06	5.34371e-06	4.26416e-06	3.47458e-06	2.74859e-06	2.23057e-06	1.87152e-06	1.48115e-06	1.29971e-06	1.0511e-06	9.29902e-07	7.75237e-07	6.89419e-07	6.15074e-07	5.25909e-07	4.39612e-07	3.86543e-07	3.46622e-07	3.11242e-07	2.57695e-07	2.58173e-07	2.57456e-07	2.00802e-07	1.92435e-07	1.77614e-07	2.00802e-07	1.56338e-07	1.60641e-07
503.279	0.018611	0.0171938	0.0138335	0.00840175	0.00559428	0.00354563	0.00220439	0.00135393	0.000843371	0.000533466	0.000335063	0.000220546	0.000143201	9.6489e-05	6.56986e-05	4.53212e-05	3.21823e-05	2.27567e-05	1.67522e-05	1.23858e-05	9.25639e-06	7.24326e-06	5.41647e-06	4.31247e-06	3.50438e-06	2.77082e-06	2.24479e-06	1.86619e-06	1.49775e-06	1.31081e-06	1.05241e-06	9.28419e-07	7.82655e-07	6.8753e-07	6.15357e-07	5.29461e-07	4.39304e-07	3.90085e-07	3.48438e-07	3.12707e-07	2.58992e-07	2.62541e-07	2.61831e-07	2.00781e-07	1.94629e-07	1.80904e-07	2.00308e-07	1.57951e-07	1.61974e-07
503.719	0.0181857	0.0168108	0.0135715	0.00829113	0.00555037	0.00353525	0.00220793	0.00136233	0.000850322	0.000538759	0.000339805	0.000223691	0.000145297	9.79856e-05	6.66761e-05	4.60276e-05	3.27105e-05	2.30636e-05	1.69463e-05	1.25924e-05	9.37949e-06	7.33395e-06	5.49157e-06	4.35979e-06	3.54555e-06	2.78261e-06	2.27983e-06	1.87025e-06	1.51384e-06	1.31572e-06	1.05766e-06	9.3542e-07	7.85781e-07	6.82977e-07	6.17173e-07	5.35211e-07	4.42711e-07	3.90256e-07	3.46933e-07	3.11572e-07	2.60288e-07	2.64269e-07	2.64034e-07	2.01275e-07	1.9261e-07	1.79497e-07	2.01275e-07	1.62168e-07	1.61699e-07
504.158	0.017769	0.0164363	0.0133215	0.00817995	0.00550214	0.00352199	0.00221066	0.00137056	0.000856966	0.00054429	0.000344139	0.000226735	0.000147482	9.93985e-05	6.75968e-05	4.67145e-05	3.324e-05	2.34127e-05	1.71417e-05	1.2788e-05	9.50277e-06	7.40412e-06	5.57475e-06	4.40254e-06	3.57489e-06	2.81048e-06	2.28489e-06	1.88253e-06	1.52326e-06	1.32335e-06	1.05326e-06	9.3536e-07	7.87342e-07	6.79167e-07	6.15929e-07	5.33234e-07	4.44747e-07	3.88228e-07	3.51628e-07	3.12713e-07	2.62679e-07	2.66385e-07	2.62216e-07	1.98978e-07	1.92492e-07	1.82763e-07	1.99442e-07	1.62147e-07	1.61453e-07
504.598	0.0173351	0.0160679	0.0130814	0.00806547	0.00545176	0.00350566	0.00221173	0.00137724	0.000863141	0.000549448	0.00034803	0.000229754	0.000149773	0.000100835	6.86051e-05	4.74091e-05	3.37161e-05	2.3788e-05	1.73625e-05	1.29696e-05	9.63865e-06	7.45276e-06	5.64244e-06	4.44472e-06	3.58892e-06	2.82815e-06	2.30463e-06	1.88761e-06	1.53699e-06	1.3334e-06	1.06134e-06	9.418e-07	7.87677e-07	6.75233e-07	6.09737e-07	5.34164e-07	4.44163e-07	3.88514e-07	3.5256e-07	3.09735e-07	2.64391e-07	2.68742e-07	2.63704e-07	1.99352e-07	1.91337e-07	1.82864e-07	1.94543e-07	1.61337e-07	1.59963e-07
505.037	0.0169317	0.0157191	0.0128459	0.00795284	0.00540168	0.00348631	0.00221222	0.00138298	0.000869287	0.000554682	0.000352286	0.000232741	0.000151825	0.000102416	6.97438e-05	4.80568e-05	3.42974e-05	2.41275e-05	1.75854e-05	1.31323e-05	9.78569e-06	7.54952e-06	5.71067e-06	4.497e-06	3.61952e-06	2.84277e-06	2.32479e-06	1.88945e-06	1.55303e-06	1.34362e-06	1.06471e-06	9.46761e-07	7.87609e-07	6.72603e-07	6.06724e-07	5.336e-07	4.46666e-07	3.88937e-07	3.54073e-07	3.13549e-07	2.66008e-07	2.66687e-07	2.65555e-07	2.01939e-07	1.92431e-07	1.85413e-07	1.91073e-07	1.61868e-07	1.58246e-07
505.477	0.0165489	0.0153821	0.012619	0.00784301	0.00535298	0.00347321	0.00221424	0.00138764	0.000875262	0.000559762	0.000356488	0.000235953	0.000154054	0.000103856	7.07883e-05	4.87261e-05	3.47445e-05	2.4532e-05	1.77994e-05	1.32933e-05	9.91468e-06	7.63169e-06	5.75213e-06	4.53722e-06	3.65021e-06	2.86034e-06	2.34331e-06	1.90619e-06	1.55635e-06	1.34954e-06	1.06461e-06	9.45316e-07	7.90878e-07	6.68447e-07	6.02643e-07	5.31691e-07	4.47534e-07	3.90011e-07	3.51961e-07	3.09435e-07	2.65566e-07	2.66909e-07	2.63104e-07	2.00433e-07	1.91257e-07	1.86332e-07	1.86332e-07	1.61488e-07	1.56564e-07
505.917	0.0161743	0.0150554	0.0123988	0.00773732	0.00530488	0.00345933	0.00221499	0.00139198	0.000881232	0.000565001	0.000360497	0.00023918	0.000156237	0.00010553	7.18608e-05	4.94466e-05	3.52025e-05	2.49203e-05	1.80629e-05	1.34731e-05	1.00571e-05	7.70884e-06	5.82411e-06	4.58474e-06	3.68813e-06	2.88512e-06	2.36423e-06	1.92832e-06	1.56741e-06	1.35609e-06	1.06932e-06	9.46953e-07	7.93166e-07	6.71243e-07	6.06187e-07	5.30289e-07	4.48638e-07	3.91328e-07	3.54153e-07	3.10119e-07	2.65864e-07	2.66528e-07	2.60111e-07	1.99702e-07	1.92179e-07	1.89302e-07	1.85983e-07	1.60536e-07	1.54562e-07
506.356	0.0158073	0.0147357	0.0121802	0.00762844	0.0052596	0.00344472	0.00221685	0.00139606	0.000887297	0.000570273	0.000364328	0.000242366	0.000158592	0.000107156	7.29506e-05	5.02001e-05	3.57071e-05	2.53272e-05	1.83396e-05	1.36484e-05	1.01795e-05	7.78854e-06	5.89795e-06	4.6283e-06	3.7255e-06	2.8938e-06	2.38497e-06	1.9479e-06	1.57121e-06	1.36711e-06	1.08295e-06	9.49067e-07	7.91782e-07	6.71686e-07	6.07153e-07	5.33433e-07	4.514e-07	3.97805e-07	3.55804e-07	3.15554e-07	2.65678e-07	2.72896e-07	2.54084e-07	1.98082e-07	1.93926e-07	1.94801e-07	1.88676e-07	1.60675e-07	1.5455e-07
506.796	0.0154495	0.0144211	0.0119582	0.00752012	0.00521372	0.00342882	0.00221723	0.00140002	0.000893092	0.000575306	0.00036829	0.00024573	0.000160824	0.000108549	7.41752e-05	5.09006e-05	3.62246e-05	2.57241e-05	1.86316e-05	1.3823e-05	1.03119e-05	7.87057e-06	5.98878e-06	4.67806e-06	3.761e-06	2.9086e-06	2.40498e-06	1.95413e-06	1.57377e-06	1.37959e-06	1.08529e-06	9.53603e-07	7.98994e-07	6.75739e-07	6.08057e-07	5.36915e-07	4.52583e-07	3.99605e-07	3.56141e-07	3.19381e-07	2.6143e-07	2.81972e-07	2.51483e-07	1.96127e-07	1.94613e-07	1.98505e-07	1.87477e-07	1.60664e-07	1.51798e-07
507.235	0.0151094	0.0141194	0.0117465	0.00741457	0.00516785	0.00341437	0.00221694	0.00140428	0.000898784	0.000580289	0.000372391	0.000249006	0.000162997	0.000110213	7.52441e-05	5.15686e-05	3.67962e-05	2.61268e-05	1.88715e-05	1.39946e-05	1.04554e-05	7.98246e-06	6.06375e-06	4.71628e-06	3.80471e-06	2.94187e-06	2.4382e-06	1.96424e-06	1.58114e-06	1.3881e-06	1.0873e-06	9.51764e-07	8.05964e-07	6.79831e-07	6.0629e-07	5.35741e-07	4.53221e-07	4.05761e-07	3.56805e-07	3.20034e-07	2.60602e-07	2.84332e-07	2.52264e-07	1.96681e-07	1.95826e-07	2.02025e-07	1.84709e-07	1.61406e-07	1.49007e-07
507.675	0.0147517	0.013825	0.0115372	0.00730719	0.00511882	0.00339734	0.00221575	0.00140726	0.000903642	0.000585389	0.000376473	0.000252009	0.000165281	0.000111679	7.64418e-05	5.23449e-05	3.73847e-05	2.65178e-05	1.91178e-05	1.41715e-05	1.05652e-05	8.09555e-06	6.13819e-06	4.77342e-06	3.84787e-06	2.96056e-06	2.46387e-06	1.97543e-06	1.58734e-06	1.39403e-06	1.08875e-06	9.53754e-07	8.11362e-07	6.81645e-07	6.06646e-07	5.37563e-07	4.54113e-07	4.08691e-07	3.55241e-07	3.2334e-07	2.5975e-07	2.84468e-07	2.53834e-07	2.00173e-07	1.9637e-07	2.03131e-07	1.84962e-07	1.63624e-07	1.45878e-07
508.115	0.0144255	0.0135394	0.0113207	0.00720632	0.00506903	0.00337959	0.00221447	0.0014101	0.000908163	0.000589834	0.000380606	0.000254933	0.000167443	0.000113283	7.75704e-05	5.31734e-05	3.79906e-05	2.68792e-05	1.93633e-05	1.43806e-05	1.07079e-05	8.18036e-06	6.18877e-06	4.81166e-06	3.8787e-06	2.98645e-06	2.49127e-06	1.97688e-06	1.60591e-06	1.40007e-06	1.09465e-06	9.52897e-07	8.16366e-07	6.88812e-07	6.10109e-07	5.3892e-07	4.52075e-07	4.10114e-07	3.57088e-07	3.23686e-07	2.60014e-07	2.85065e-07	2.48741e-07	2.03648e-07	1.9822e-07	2.02813e-07	1.87782e-07	1.63565e-07	1.46238e-07
508.554	0.0141054	0.0132632	0.0111129	0.00710608	0.00501944	0.00336122	0.00221246	0.00141245	0.000912097	0.000594083	0.000384292	0.000257802	0.000169576	0.000114848	7.88269e-05	5.399e-05	3.86054e-05	2.72348e-05	1.96131e-05	1.45631e-05	1.08312e-05	8.2714e-06	6.24842e-06	4.85826e-06	3.90427e-06	3.01896e-06	2.50824e-06	1.98225e-06	1.61942e-06	1.39954e-06	1.09426e-06	9.63691e-07	8.13733e-07	6.87083e-07	6.11176e-07	5.36507e-07	4.50905e-07	4.12126e-07	3.6159e-07	3.28175e-07	2.60106e-07	2.8919e-07	2.4938e-07	2.02557e-07	1.98431e-07	2.02969e-07	1.86261e-07	1.62747e-07	1.44801e-07
508.994	0.0138128	0.0130033	0.010917	0.00700967	0.00497224	0.00334417	0.00221092	0.00141492	0.000916701	0.000598166	0.000388262	0.000260405	0.000171538	0.000116441	7.99952e-05	5.47899e-05	3.92156e-05	2.76211e-05	1.98704e-05	1.47518e-05	1.09866e-05	8.37378e-06	6.30791e-06	4.91354e-06	3.9461e-06	3.06838e-06	2.52971e-06	2.01368e-06	1.63995e-06	1.40916e-06	1.1021e-06	9.69578e-07	8.21965e-07	6.95759e-07	6.14001e-07	5.43661e-07	4.52116e-07	4.17048e-07	3.62407e-07	3.23872e-07	2.63114e-07	2.90639e-07	2.47007e-07	2.01949e-07	1.99706e-07	2.03376e-07	1.87065e-07	1.64434e-07	1.46288e-07
509.433	0.01351	0.0127398	0.0107208	0.00690874	0.00492274	0.00332412	0.00220667	0.0014169	0.000920781	0.000602212	0.000391748	0.000263368	0.000173539	0.000117999	8.10586e-05	5.55553e-05	3.9753e-05	2.79835e-05	2.01345e-05	1.49061e-05	1.10672e-05	8.44698e-06	6.36088e-06	4.95116e-06	3.98402e-06	3.08615e-06	2.54731e-06	2.03425e-06	1.65005e-06	1.42191e-06	1.10819e-06	9.64618e-07	8.18833e-07	7.01238e-07	6.14855e-07	5.46795e-07	4.56183e-07	4.17521e-07	3.64966e-07	3.21674e-07	2.69118e-07	2.92275e-07	2.45761e-07	2.01059e-07	2.01864e-07	2.03676e-07	1.85554e-07	1.66626e-07	1.47899e-07
509.873	0.0132084	0.0124713	0.0105162	0.00680679	0.00487156	0.00330152	0.00220092	0.00141803	0.000923933	0.00060542	0.000394908	0.0002659	0.000175534	0.00011939	8.21041e-05	5.6175e-05	4.03037e-05	2.83201e-05	2.04006e-05	1.51051e-05	1.12457e-05	8.505e-06	6.40884e-06	4.99768e-06	4.01153e-06	3.1174e-06	2.55366e-06	2.05849e-06	1.65655e-06	1.42477e-06	1.11169e-06	9.67573e-07	8.24251e-07	7.10547e-07	6.1712e-07	5.52118e-07	4.58293e-07	4.19331e-07	3.69238e-07	3.20536e-07	2.70841e-07	2.89526e-07	2.44403e-07	1.99677e-07	2.01267e-07	2.05044e-07	1.84967e-07	1.66083e-07	1.47397e-07
510.313	0.0129106	0.0122028	0.0103135	0.00670417	0.0048177	0.00327963	0.00219448	0.00141806	0.000926548	0.000608597	0.000397417	0.000268252	0.000177381	0.000120756	8.31277e-05	5.68475e-05	4.08135e-05	2.86748e-05	2.06423e-05	1.52875e-05	1.13471e-05	8.57231e-06	6.50473e-06	5.05017e-06	4.03364e-06	3.14089e-06	2.56299e-06	2.07199e-06	1.66083e-06	1.43112e-06	1.12177e-06	9.71507e-07	8.31641e-07	7.13354e-07	6.19194e-07	5.53479e-07	4.6697e-07	4.2558e-07	3.73596e-07	3.25339e-07	2.74729e-07	2.91011e-07	2.42362e-07	1.98813e-07	2.0411e-07	2.06267e-07	1.84297e-07	1.688e-07	1.51733e-07
510.752	0.0126173	0.0119378	0.0101121	0.00660093	0.0047617	0.00325469	0.00218607	0.00141703	0.000929483	0.00061151	0.0004	0.000270449	0.000179052	0.00012189	8.40627e-05	5.74305e-05	4.1293e-05	2.90436e-05	2.08708e-05	1.54981e-05	1.14872e-05	8.65428e-06	6.57747e-06	5.09531e-06	4.06005e-06	3.17844e-06	2.58805e-06	2.0799e-06	1.67509e-06	1.43688e-06	1.12824e-06	9.73434e-07	8.37592e-07	7.16264e-07	6.23961e-07	5.55847e-07	4.71865e-07	4.29874e-07	3.74531e-07	3.25961e-07	2.75263e-07	2.89969e-07	2.42947e-07	2.0115e-07	2.05407e-07	2.04633e-07	1.83928e-07	1.69221e-07	1.55482e-07
511.192	0.0123506	0.0116853	0.00991746	0.00650456	0.00470853	0.00323079	0.00217803	0.00141736	0.000931132	0.000614522	0.000402803	0.000272785	0.00018073	0.000123209	8.50609e-05	5.80684e-05	4.1813e-05	2.93825e-05	2.1151e-05	1.56819e-05	1.16416e-05	8.74729e-06	6.64952e-06	5.1394e-06	4.08312e-06	3.19607e-06	2.60241e-06	2.09643e-06	1.689e-06	1.43439e-06	1.1366e-06	9.85514e-07	8.43403e-07	7.22303e-07	6.25461e-07	5.56125e-07	4.79148e-07	4.3044e-07	3.72946e-07	3.30351e-07	2.77442e-07	2.94059e-07	2.41914e-07	2.02375e-07	2.05049e-07	2.0524e-07	1.79645e-07	1.68184e-07	1.55959e-07
511.632	0.0120701	0.0114378	0.00972286	0.00640727	0.00465491	0.00320574	0.00217015	0.00141718	0.000932875	0.000617001	0.000405576	0.000275009	0.000182434	0.000124516	8.60687e-05	5.86819e-05	4.23797e-05	2.9808e-05	2.14017e-05	1.58568e-05	1.17991e-05	8.84141e-06	6.70671e-06	5.19907e-06	4.11895e-06	3.22472e-06	2.62857e-06	2.11783e-06	1.70079e-06	1.43042e-06	1.14404e-06	9.91135e-07	8.46151e-07	7.26242e-07	6.21415e-07	5.54108e-07	4.8171e-07	4.32502e-07	3.78204e-07	3.28619e-07	2.78845e-07	2.95813e-07	2.40195e-07	2.02488e-07	2.05693e-07	2.05504e-07	1.77413e-07	1.66478e-07	1.57051e-07
512.071	0.0118108	0.0111896	0.00954156	0.0063093	0.00460096	0.00318144	0.0021625	0.00141649	0.000934434	0.000619444	0.000407948	0.000277236	0.000184138	0.000125904	8.71465e-05	5.93633e-05	4.29035e-05	3.01839e-05	2.16583e-05	1.59945e-05	1.19516e-05	8.95355e-06	6.79762e-06	5.25024e-06	4.15153e-06	3.25249e-06	2.64861e-06	2.12792e-06	1.71702e-06	1.43024e-06	1.14924e-06	1.00073e-06	8.49808e-07	7.26426e-07	6.2184e-07	5.57451e-07	4.86176e-07	4.30161e-07	3.76938e-07	3.31158e-07	2.78307e-07	2.94683e-07	2.39971e-07	2.01449e-07	2.05171e-07	2.07218e-07	1.76326e-07	1.66649e-07	1.58647e-07
512.511	0.0115594	0.0109452	0.00936488	0.00621056	0.0045502	0.00315623	0.002154	0.00141517	0.00093594	0.000621881	0.0004104	0.000279559	0.000185811	0.000127241	8.81303e-05	6.01586e-05	4.34295e-05	3.05715e-05	2.19271e-05	1.61642e-05	1.20654e-05	9.025e-06	6.86906e-06	5.30604e-06	4.19368e-06	3.27051e-06	2.67153e-06	2.15208e-06	1.73256e-06	1.43555e-06	1.15764e-06	1.00996e-06	8.50895e-07	7.3334e-07	6.24969e-07	5.57375e-07	4.91251e-07	4.27881e-07	3.78104e-07	3.3145e-07	2.80203e-07	2.92877e-07	2.36855e-07	2.01037e-07	2.0416e-07	2.03609e-07	1.7973e-07	1.69261e-07	1.58424e-07
512.951	0.0113203	0.0107088	0.00920164	0.00611621	0.0045009	0.00313288	0.00214558	0.00141341	0.000937764	0.000624918	0.000412763	0.000281843	0.000187484	0.000128517	8.91498e-05	6.08878e-05	4.39637e-05	3.09952e-05	2.22145e-05	1.63419e-05	1.21814e-05	9.10134e-06	6.944e-06	5.34609e-06	4.22671e-06	3.31063e-06	2.69707e-06	2.17783e-06	1.74292e-06	1.43967e-06	1.164e-06	1.01746e-06	8.55679e-07	7.37792e-07	6.26252e-07	5.55157e-07	4.944e-07	4.29834e-07	3.81229e-07	3.36794e-07	2.81659e-07	2.96169e-07	2.36862e-07	2.01133e-07	2.05305e-07	2.05849e-07	1.80458e-07	1.70483e-07	1.57787e-07
513.39	0.011078	0.0104919	0.00903381	0.00602521	0.00445188	0.00311047	0.00213634	0.00141146	0.000939463	0.00062756	0.000414942	0.000284088	0.000189116	0.000129704	9.01845e-05	6.15767e-05	4.44928e-05	3.13786e-05	2.25351e-05	1.65428e-05	1.2346e-05	9.20505e-06	7.01958e-06	5.40257e-06	4.24862e-06	3.34488e-06	2.73021e-06	2.20276e-06	1.75966e-06	1.44767e-06	1.17777e-06	1.03037e-06	8.67384e-07	7.41297e-07	6.29538e-07	5.58973e-07	4.96467e-07	4.29662e-07	3.84529e-07	3.37784e-07	2.82083e-07	2.93367e-07	2.38562e-07	2.03996e-07	2.06324e-07	2.05787e-07	1.85548e-07	1.72832e-07	1.58146e-07
513.83	0.0108591	0.010281	0.00886889	0.00593544	0.0044033	0.00308902	0.00212701	0.00140945	0.000940616	0.000629872	0.00041746	0.000286228	0.000190711	0.000130993	9.10814e-05	6.22949e-05	4.49712e-05	3.17521e-05	2.28066e-05	1.67441e-05	1.25126e-05	9.33323e-06	7.09054e-06	5.44658e-06	4.28946e-06	3.37434e-06	2.75465e-06	2.22075e-06	1.77177e-06	1.45547e-06	1.1841e-06	1.0401e-06	8.68682e-07	7.46619e-07	6.32694e-07	5.64055e-07	5.0037e-07	4.28371e-07	3.9069e-07	3.41688e-07	2.82426e-07	2.93394e-07	2.36431e-07	2.05119e-07	2.08303e-07	2.09011e-07	1.86544e-07	1.74161e-07	1.58063e-07
514.27	0.0106368	0.0100806	0.00871054	0.00584935	0.00435697	0.00307076	0.002117	0.00140797	0.000941958	0.000632268	0.000419838	0.000288469	0.000192524	0.00013224	9.20174e-05	6.3026e-05	4.55046e-05	3.21563e-05	2.30763e-05	1.69403e-05	1.26588e-05	9.42643e-06	7.17009e-06	5.49144e-06	4.32681e-06	3.40347e-06	2.77457e-06	2.2385e-06	1.78111e-06	1.46168e-06	1.19277e-06	1.04433e-06	8.76133e-07	7.53744e-07	6.30305e-07	5.68236e-07	4.96027e-07	4.29936e-07	3.88499e-07	3.41117e-07	2.83594e-07	2.94958e-07	2.34813e-07	2.06313e-07	2.07013e-07	2.06663e-07	1.90228e-07	1.74143e-07	1.59456e-07
514.709	0.0104224	0.00988878	0.00855504	0.0057645	0.00431005	0.00304921	0.00210744	0.00140629	0.000943011	0.000634456	0.000422265	0.000290675	0.000194144	0.00013359	9.29511e-05	6.37531e-05	4.60272e-05	3.25032e-05	2.33695e-05	1.71329e-05	1.27996e-05	9.53611e-06	7.2595e-06	5.54303e-06	4.36674e-06	3.4338e-06	2.79709e-06	2.24645e-06	1.79865e-06	1.47286e-06	1.20186e-06	1.05375e-06	8.80573e-07	7.62356e-07	6.33252e-07	5.72588e-07	4.94987e-07	4.31558e-07	3.92499e-07	3.47217e-07	2.87936e-07	2.90356e-07	2.36432e-07	2.09644e-07	2.08952e-07	2.07743e-07	1.9599e-07	1.7646e-07	1.63498e-07
515.149	0.0102192	0.00969728	0.00840217	0.00568167	0.00426317	0.00302723	0.00209787	0.00140453	0.000944043	0.000636287	0.000424347	0.000292763	0.00019567	0.000134916	9.37926e-05	6.45258e-05	4.65955e-05	3.28644e-05	2.36608e-05	1.73334e-05	1.29081e-05	9.65594e-06	7.35014e-06	5.59897e-06	4.40817e-06	3.46944e-06	2.8255e-06	2.26274e-06	1.80987e-06	1.47936e-06	1.20524e-06	1.05998e-06	8.85667e-07	7.65527e-07	6.35817e-07	5.79251e-07	4.93974e-07	4.33648e-07	3.92462e-07	3.45466e-07	2.92659e-07	2.92317e-07	2.38314e-07	2.11312e-07	2.07895e-07	2.06527e-07	1.96103e-07	1.76621e-07	1.63974e-07
515.589	0.0100187	0.00951132	0.00825952	0.00560136	0.00421626	0.00300484	0.00208824	0.00140268	0.000944992	0.000638387	0.000426507	0.000294791	0.000197165	0.000136201	9.46552e-05	6.5287e-05	4.71307e-05	3.3255e-05	2.39362e-05	1.75394e-05	1.30738e-05	9.7837e-06	7.42875e-06	5.64891e-06	4.45289e-06	3.5077e-06	2.8458e-06	2.27043e-06	1.83198e-06	1.48852e-06	1.20845e-06	1.0668e-06	8.98285e-07	7.67967e-07	6.42888e-07	5.82208e-07	4.96174e-07	4.32452e-07	3.93914e-07	3.47939e-07	2.96893e-07	2.89287e-07	2.40777e-07	2.14071e-07	2.07141e-07	2.09e-07	1.96999e-07	1.77392e-07	1.64208e-07
516.028	0.00983541	0.00932977	0.00811952	0.00552324	0.00417233	0.00298197	0.0020784	0.00140041	0.000945982	0.000640283	0.000428436	0.000296795	0.000198763	0.000137649	9.55276e-05	6.60138e-05	4.76431e-05	3.36683e-05	2.42006e-05	1.77523e-05	1.32209e-05	9.90228e-06	7.50118e-06	5.71708e-06	4.50114e-06	3.5392e-06	2.87187e-06	2.29685e-06	1.85341e-06	1.49893e-06	1.21802e-06	1.07523e-06	9.06516e-07	7.71245e-07	6.49685e-07	5.84307e-07	4.97693e-07	4.33486e-07	3.9787e-07	3.51219e-07	3.01224e-07	2.88851e-07	2.41531e-07	2.17453e-07	2.07086e-07	2.09762e-07	1.97054e-07	1.76989e-07	1.65786e-07
516.468	0.00965415	0.00915321	0.00798213	0.00544675	0.00412896	0.00295972	0.00206878	0.00139792	0.000946891	0.000642039	0.000430505	0.000298683	0.000200221	0.000138906	9.65402e-05	6.67122e-05	4.81578e-05	3.39974e-05	2.44789e-05	1.79852e-05	1.33649e-05	1.00203e-05	7.59681e-06	5.78915e-06	4.53633e-06	3.56429e-06	2.89602e-06	2.32008e-06	1.87451e-06	1.51266e-06	1.22825e-06	1.08496e-06	9.13222e-07	7.65638e-07	6.48993e-07	5.88933e-07	5.01408e-07	4.30759e-07	4.02797e-07	3.56967e-07	3.04849e-07	2.86814e-07	2.41149e-07	2.19805e-07	2.07727e-07	2.11864e-07	1.98793e-07	1.78111e-07	1.67687e-07
516.908	0.00948014	0.00897785	0.00784879	0.00537216	0.00408689	0.00293779	0.00205887	0.00139539	0.00094802	0.000643696	0.000432558	0.000300695	0.000201749	0.000140222	9.74401e-05	6.73583e-05	4.8655e-05	3.44429e-05	2.47411e-05	1.82165e-05	1.35268e-05	1.01273e-05	7.68065e-06	5.84447e-06	4.58115e-06	3.59775e-06	2.92359e-06	2.34131e-06	1.89236e-06	1.52285e-06	1.23736e-06	1.09093e-06	9.10104e-07	7.69572e-07	6.50168e-07	5.9366e-07	4.99481e-07	4.29706e-07	4.07102e-07	3.5862e-07	3.06699e-07	2.88026e-07	2.38889e-07	2.20381e-07	2.09898e-07	2.11208e-07	1.96795e-07	1.79761e-07	1.69769e-07
517.348	0.0093106	0.00880766	0.00772664	0.00529755	0.00404343	0.00291558	0.00204824	0.00139211	0.000948915	0.000645407	0.000434448	0.000302621	0.000203292	0.00014144	9.83571e-05	6.79631e-05	4.91667e-05	3.48826e-05	2.5022e-05	1.84601e-05	1.36867e-05	1.02369e-05	7.76974e-06	5.90506e-06	4.63442e-06	3.6281e-06	2.9503e-06	2.36866e-06	1.90652e-06	1.52967e-06	1.2472e-06	1.09818e-06	9.14139e-07	7.71931e-07	6.53883e-07	5.94049e-07	5.01621e-07	4.2849e-07	4.0887e-07	3.59737e-07	3.04443e-07	2.87255e-07	2.42987e-07	2.19475e-07	2.10718e-07	2.12826e-07	1.93368e-07	1.83477e-07	1.68558e-07
517.787	0.00913966	0.0086449	0.00760459	0.00522379	0.00400053	0.00289191	0.00203762	0.00138875	0.000950076	0.000647044	0.000436604	0.000304549	0.000204984	0.000142727	9.92245e-05	6.86012e-05	4.96792e-05	3.53346e-05	2.53347e-05	1.86704e-05	1.38304e-05	1.03518e-05	7.85351e-06	5.98279e-06	4.68078e-06	3.65625e-06	2.98437e-06	2.3923e-06	1.91729e-06	1.54779e-06	1.26082e-06	1.10361e-06	9.21671e-07	7.78591e-07	6.57671e-07	5.97131e-07	5.04314e-07	4.28518e-07	4.06839e-07	3.55934e-07	3.06956e-07	2.84956e-07	2.42562e-07	2.20883e-07	2.11569e-07	2.09963e-07	1.94708e-07	1.84912e-07	1.68693e-07
518.227	0.00896387	0.00848345	0.00747951	0.00514899	0.00395677	0.00286739	0.00202597	0.00138474	0.000950189	0.000648911	0.000438211	0.000306581	0.000206673	0.000143898	0.000100093	6.92558e-05	5.0158e-05	3.57108e-05	2.56411e-05	1.8886e-05	1.39913e-05	1.04613e-05	7.95293e-06	6.04148e-06	4.73013e-06	3.68306e-06	3.01045e-06	2.40223e-06	1.93173e-06	1.55742e-06	1.2739e-06	1.11187e-06	9.24242e-07	7.80498e-07	6.60764e-07	5.93821e-07	5.0716e-07	4.29564e-07	4.06031e-07	3.58646e-07	3.07922e-07	2.85342e-07	2.44318e-07	2.2158e-07	2.14265e-07	2.07269e-07	1.93435e-07	1.86439e-07	1.69106e-07
518.667	0.00880555	0.00832736	0.00735728	0.00507659	0.00391384	0.00284398	0.00201514	0.00138199	0.000949834	0.000651077	0.000439946	0.000308483	0.000208287	0.000144999	0.000100999	7.00527e-05	5.07406e-05	3.61094e-05	2.59015e-05	1.91242e-05	1.41585e-05	1.05673e-05	8.04433e-06	6.1136e-06	4.76158e-06	3.72623e-06	3.0384e-06	2.42274e-06	1.94696e-06	1.5665e-06	1.28419e-06	1.12397e-06	9.33506e-07	7.81637e-07	6.60961e-07	5.93849e-07	5.1114e-07	4.30322e-07	4.05273e-07	3.61792e-07	3.06653e-07	2.83494e-07	2.46157e-07	2.22526e-07	2.14807e-07	2.05196e-07	1.95744e-07	1.86922e-07	1.71168e-07
519.106	0.00865221	0.00818121	0.00724036	0.00500527	0.0038725	0.00282167	0.00200443	0.0013789	0.000949391	0.000653386	0.000441704	0.000310421	0.000209842	0.000146105	0.000101949	7.08058e-05	5.13177e-05	3.65652e-05	2.61621e-05	1.92915e-05	1.43292e-05	1.07046e-05	8.13738e-06	6.18245e-06	4.81411e-06	3.75678e-06	3.06995e-06	2.43902e-06	1.96407e-06	1.57936e-06	1.29832e-06	1.12954e-06	9.36716e-07	7.8558e-07	6.62704e-07	5.96816e-07	5.09069e-07	4.34594e-07	4.08676e-07	3.61993e-07	3.08908e-07	2.85956e-07	2.47704e-07	2.24596e-07	2.16321e-07	2.03675e-07	1.97429e-07	1.89154e-07	1.71355e-07
519.546	0.00850567	0.00804301	0.00713028	0.0049362	0.00383213	0.00280039	0.00199436	0.00137608	0.000950043	0.000655565	0.00044406	0.000312471	0.000211368	0.000147323	0.000102913	7.15907e-05	5.19425e-05	3.69909e-05	2.64912e-05	1.94909e-05	1.44991e-05	1.08553e-05	8.23223e-06	6.24206e-06	4.87033e-06	3.7906e-06	3.10009e-06	2.45634e-06	1.98088e-06	1.59289e-06	1.30678e-06	1.13911e-06	9.37219e-07	7.91066e-07	6.64731e-07	5.99086e-07	5.06502e-07	4.33581e-07	4.07416e-07	3.6004e-07	3.07865e-07	2.84796e-07	2.50426e-07	2.26428e-07	2.15126e-07	2.0305e-07	1.99953e-07	1.87568e-07	1.69918e-07
519.986	0.00836034	0.00791232	0.00701863	0.00486859	0.00379267	0.00277797	0.00198449	0.00137341	0.000950021	0.000657441	0.000446285	0.000314249	0.000212909	0.000148653	0.000103914	7.23893e-05	5.25386e-05	3.7417e-05	2.6802e-05	1.97252e-05	1.46524e-05	1.09999e-05	8.33791e-06	6.30845e-06	4.93381e-06	3.82092e-06	3.12415e-06	2.48468e-06	1.9956e-06	1.6039e-06	1.31235e-06	1.14476e-06	9.38314e-07	7.96226e-07	6.69654e-07	6.03448e-07	5.0898e-07	4.36938e-07	4.11285e-07	3.60134e-07	3.08521e-07	2.83944e-07	2.51226e-07	2.26341e-07	2.16817e-07	2.07447e-07	2.00228e-07	1.88246e-07	1.68431e-07
520.426	0.00821254	0.00778435	0.00691125	0.00480195	0.00375335	0.00275555	0.00197444	0.00137027	0.000950449	0.000659152	0.000448223	0.000316223	0.000214432	0.000149875	0.000104867	7.32184e-05	5.31238e-05	3.78305e-05	2.70718e-05	1.99768e-05	1.48086e-05	1.11319e-05	8.44591e-06	6.38691e-06	4.98301e-06	3.85449e-06	3.14934e-06	2.50255e-06	2.00482e-06	1.62763e-06	1.31856e-06	1.14757e-06	9.43506e-07	7.94916e-07	6.71625e-07	6.07922e-07	5.10082e-07	4.39978e-07	4.16051e-07	3.57377e-07	3.11657e-07	2.81787e-07	2.5024e-07	2.26466e-07	2.17931e-07	2.06806e-07	2.02844e-07	1.89433e-07	1.67944e-07
520.865	0.0080841	0.007649	0.00680935	0.00473806	0.00371562	0.00273482	0.0019654	0.00136751	0.000950938	0.000660964	0.00045017	0.000318291	0.000215972	0.000151204	0.000105869	7.41043e-05	5.3683e-05	3.82066e-05	2.74149e-05	2.02272e-05	1.49525e-05	1.12547e-05	8.5682e-06	6.4631e-06	5.0307e-06	3.89498e-06	3.17485e-06	2.52901e-06	2.01599e-06	1.64957e-06	1.33186e-06	1.15698e-06	9.48046e-07	7.98574e-07	6.81174e-07	6.15213e-07	5.14606e-07	4.44106e-07	4.20505e-07	3.63167e-07	3.12485e-07	2.83741e-07	2.51516e-07	2.27461e-07	2.19443e-07	2.05979e-07	2.00835e-07	1.89791e-07	1.67098e-07
521.305	0.00795398	0.00753508	0.00670309	0.00467678	0.00367938	0.0027168	0.00195639	0.00136511	0.000951491	0.000662851	0.000452647	0.000320363	0.000217591	0.000152533	0.000106924	7.49366e-05	5.43298e-05	3.86217e-05	2.77408e-05	2.04963e-05	1.51373e-05	1.13877e-05	8.67797e-06	6.54107e-06	5.08105e-06	3.9354e-06	3.20554e-06	2.55007e-06	2.03495e-06	1.66949e-06	1.34656e-06	1.16879e-06	9.5421e-07	8.03339e-07	6.8628e-07	6.15954e-07	5.15724e-07	4.463e-07	4.20153e-07	3.6275e-07	3.14964e-07	2.85962e-07	2.51701e-07	2.30062e-07	2.21046e-07	2.0632e-07	2.02713e-07	1.89489e-07	1.66498e-07
521.745	0.00782829	0.00743001	0.00660548	0.00462263	0.00364496	0.00270104	0.00194942	0.00136312	0.000952637	0.000665004	0.000455034	0.000322678	0.000219487	0.000153996	0.000108139	7.57881e-05	5.49574e-05	3.90959e-05	2.81007e-05	2.07806e-05	1.53275e-05	1.15314e-05	8.78976e-06	6.62308e-06	5.14561e-06	3.99246e-06	3.23714e-06	2.57654e-06	2.048e-06	1.68527e-06	1.36154e-06	1.17227e-06	9.63718e-07	8.04617e-07	6.93321e-07	6.18477e-07	5.18236e-07	4.534e-07	4.23373e-07	3.65708e-07	3.16857e-07	2.84888e-07	2.5486e-07	2.33049e-07	2.23488e-07	2.08848e-07	2.02872e-07	1.87635e-07	1.68513e-07
522.185	0.00770798	0.00732729	0.00651048	0.00456808	0.00360989	0.00268389	0.00194181	0.00136132	0.000953537	0.000666616	0.000457159	0.000324951	0.000221274	0.000155463	0.000109336	7.65992e-05	5.55889e-05	3.9557e-05	2.84417e-05	2.10328e-05	1.55397e-05	1.16569e-05	8.90015e-06	6.72505e-06	5.21766e-06	4.03506e-06	3.26206e-06	2.59702e-06	2.06728e-06	1.70684e-06	1.37581e-06	1.18096e-06	9.69632e-07	8.08646e-07	6.96371e-07	6.22412e-07	5.22315e-07	4.55485e-07	4.24001e-07	3.68457e-07	3.2034e-07	2.84103e-07	2.57222e-07	2.35242e-07	2.24253e-07	2.09401e-07	2.00491e-07	1.88461e-07	1.68264e-07
522.624	0.0075975	0.00721436	0.00641978	0.00451206	0.00357532	0.00266646	0.00193422	0.0013597	0.000954393	0.000668769	0.000459503	0.000327091	0.000223018	0.000157122	0.000110511	7.75046e-05	5.62154e-05	4.00431e-05	2.87542e-05	2.1294e-05	1.56991e-05	1.17995e-05	8.99246e-06	6.82079e-06	5.29833e-06	4.07448e-06	3.29295e-06	2.61066e-06	2.08461e-06	1.72057e-06	1.38888e-06	1.18434e-06	9.71529e-07	8.13361e-07	7.06882e-07	6.23589e-07	5.26266e-07	4.64535e-07	4.23775e-07	3.69132e-07	3.23203e-07	2.85101e-07	2.597e-07	2.37252e-07	2.24403e-07	2.09044e-07	1.99593e-07	1.87778e-07	1.67989e-07
523.064	0.00749287	0.00710413	0.00633307	0.00445818	0.00354138	0.00264891	0.00192658	0.00135826	0.000955577	0.00067088	0.000461894	0.000329329	0.000225022	0.000158678	0.000111765	7.84092e-05	5.68777e-05	4.05431e-05	2.912e-05	2.15324e-05	1.58743e-05	1.19466e-05	9.09934e-06	6.91983e-06	5.36315e-06	4.1182e-06	3.32701e-06	2.63203e-06	2.10188e-06	1.74022e-06	1.40412e-06	1.18818e-06	9.79733e-07	8.2079e-07	7.15317e-07	6.21303e-07	5.28023e-07	4.71467e-07	4.24607e-07	3.73046e-07	3.25451e-07	2.85642e-07	2.6067e-07	2.39076e-07	2.24386e-07	2.08374e-07	2.0382e-07	1.87955e-07	1.69593e-07
523.504	0.007374	0.00699254	0.00624403	0.00440284	0.00350385	0.00262829	0.0019186	0.00135571	0.000956112	0.000672571	0.000464074	0.000331354	0.000226867	0.000160143	0.000112951	7.92255e-05	5.74859e-05	4.09826e-05	2.95162e-05	2.18148e-05	1.60374e-05	1.21009e-05	9.17974e-06	6.99899e-06	5.43387e-06	4.17384e-06	3.362e-06	2.66626e-06	2.13146e-06	1.75351e-06	1.42039e-06	1.19739e-06	9.85189e-07	8.27319e-07	7.26113e-07	6.19066e-07	5.34946e-07	4.76822e-07	4.30089e-07	3.7474e-07	3.25962e-07	2.87262e-07	2.63895e-07	2.39652e-07	2.26509e-07	2.0986e-07	2.03288e-07	1.87954e-07	1.70575e-07
523.944	0.00726196	0.0068835	0.00615755	0.00435067	0.00346955	0.00260939	0.00191086	0.00135385	0.000957031	0.000674419	0.00046615	0.000333584	0.000228818	0.000161564	0.000114186	8.02059e-05	5.82061e-05	4.14718e-05	2.98694e-05	2.20937e-05	1.62558e-05	1.22705e-05	9.27326e-06	7.08135e-06	5.51059e-06	4.2276e-06	3.40278e-06	2.69955e-06	2.14943e-06	1.77217e-06	1.4337e-06	1.20738e-06	9.93836e-07	8.33608e-07	7.37006e-07	6.19922e-07	5.40462e-07	4.80031e-07	4.34417e-07	3.75149e-07	3.2663e-07	2.95979e-07	2.66635e-07	2.40488e-07	2.27414e-07	2.07803e-07	2.0359e-07	1.86304e-07	1.68726e-07
524.383	0.00714296	0.00678167	0.0060718	0.00429869	0.00343609	0.00259092	0.00190319	0.00135089	0.000957825	0.000676338	0.00046856	0.00033573	0.000230732	0.000162943	0.000115466	8.10417e-05	5.89111e-05	4.19951e-05	3.02281e-05	2.23672e-05	1.64517e-05	1.24226e-05	9.36534e-06	7.16471e-06	5.58572e-06	4.28247e-06	3.43748e-06	2.72935e-06	2.17902e-06	1.79259e-06	1.44965e-06	1.22305e-06	1.00353e-06	8.44412e-07	7.42672e-07	6.20411e-07	5.44106e-07	4.85721e-07	4.38753e-07	3.80513e-07	3.27331e-07	2.99005e-07	2.68368e-07	2.41921e-07	2.26747e-07	2.09116e-07	2.02035e-07	1.88016e-07	1.70963e-07
524.823	0.00703508	0.00668376	0.00598747	0.00424857	0.00340292	0.00257244	0.00189531	0.00134905	0.000958774	0.000678213	0.000470889	0.00033777	0.000232453	0.000164316	0.000116729	8.19856e-05	5.96371e-05	4.24892e-05	3.06255e-05	2.26771e-05	1.66786e-05	1.25711e-05	9.47028e-06	7.25304e-06	5.63892e-06	4.34196e-06	3.47948e-06	2.76853e-06	2.19891e-06	1.81202e-06	1.46956e-06	1.2332e-06	1.00992e-06	8.51916e-07	7.49695e-07	6.26483e-07	5.47121e-07	4.90188e-07	4.43606e-07	3.80778e-07	3.31033e-07	3.04579e-07	2.70937e-07	2.43045e-07	2.2723e-07	2.05952e-07	2.00201e-07	1.89562e-07	1.71879e-07
525.263	0.00692205	0.00658948	0.00590404	0.00419769	0.00336622	0.00255432	0.00188683	0.00134698	0.000959227	0.000679998	0.000473106	0.000339625	0.000234217	0.000165775	0.000117997	8.29487e-05	6.03669e-05	4.29981e-05	3.10388e-05	2.29871e-05	1.68927e-05	1.2714e-05	9.57934e-06	7.33507e-06	5.71709e-06	4.3983e-06	3.52273e-06	2.80062e-06	2.22225e-06	1.8278e-06	1.48626e-06	1.249e-06	1.02073e-06	8.62411e-07	7.49568e-07	6.33579e-07	5.53488e-07	4.95994e-07	4.46938e-07	3.83866e-07	3.30948e-07	3.07207e-07	2.7374e-07	2.43134e-07	2.27831e-07	2.03375e-07	2.01801e-07	1.92505e-07	1.74055e-07
525.703	0.00681432	0.00649252	0.00582184	0.00414722	0.00333067	0.00253583	0.00187818	0.00134464	0.000959357	0.000681377	0.000474996	0.000341415	0.000236035	0.000167164	0.000119136	8.3928e-05	6.10432e-05	4.35713e-05	3.14425e-05	2.32918e-05	1.71153e-05	1.28623e-05	9.69052e-06	7.40945e-06	5.7909e-06	4.46854e-06	3.56047e-06	2.82837e-06	2.24551e-06	1.84475e-06	1.50502e-06	1.26075e-06	1.02843e-06	8.75641e-07	7.61687e-07	6.39623e-07	5.54691e-07	5.01342e-07	4.48277e-07	3.85538e-07	3.329e-07	3.1028e-07	2.77559e-07	2.4242e-07	2.28478e-07	2.01732e-07	2.0287e-07	1.92911e-07	1.75555e-07
526.143	0.00670977	0.00639672	0.00574093	0.00409736	0.00329628	0.00251715	0.00186933	0.0013421	0.000959064	0.000682722	0.000476765	0.000343139	0.000237735	0.000168558	0.000120244	8.49111e-05	6.17286e-05	4.4044e-05	3.18629e-05	2.35933e-05	1.73366e-05	1.30331e-05	9.80822e-06	7.49044e-06	5.86412e-06	4.51218e-06	3.5989e-06	2.86293e-06	2.26776e-06	1.86631e-06	1.52543e-06	1.27142e-06	1.04714e-06	8.837e-07	7.71911e-07	6.47528e-07	5.63615e-07	5.08145e-07	4.51685e-07	3.88715e-07	3.3565e-07	3.10321e-07	2.81312e-07	2.43814e-07	2.29946e-07	2.02777e-07	2.07871e-07	1.92023e-07	1.76598e-07
526.582	0.00660659	0.00630509	0.00565925	0.00405043	0.0032649	0.00249844	0.00186106	0.00134015	0.000959067	0.000684468	0.000478827	0.000345002	0.000239461	0.00017	0.000121392	8.5954e-05	6.23931e-05	4.45343e-05	3.22344e-05	2.38873e-05	1.7562e-05	1.32036e-05	9.91901e-06	7.58886e-06	5.93591e-06	4.57841e-06	3.63759e-06	2.90462e-06	2.28642e-06	1.88889e-06	1.5436e-06	1.28252e-06	1.05791e-06	8.8963e-07	7.80213e-07	6.51926e-07	5.67575e-07	5.17161e-07	4.50694e-07	3.90423e-07	3.42263e-07	3.15225e-07	2.84104e-07	2.46505e-07	2.3017e-07	2.03555e-07	2.09329e-07	1.92994e-07	1.79757e-07
527.022	0.00651269	0.00621286	0.00558206	0.00400267	0.00323279	0.00248071	0.00185205	0.00133781	0.000959149	0.000686103	0.000480787	0.000346705	0.000241231	0.000171221	0.000122478	8.68662e-05	6.31311e-05	4.50447e-05	3.25861e-05	2.41776e-05	1.77936e-05	1.33813e-05	1.00314e-05	7.68408e-06	6.01457e-06	4.63172e-06	3.67367e-06	2.94245e-06	2.31673e-06	1.90874e-06	1.55974e-06	1.29494e-06	1.06628e-06	8.94371e-07	7.85508e-07	6.58151e-07	5.71425e-07	5.19586e-07	4.50793e-07	3.9447e-07	3.42911e-07	3.17412e-07	2.8841e-07	2.46798e-07	2.33348e-07	2.07988e-07	2.1023e-07	1.93698e-07	1.82769e-07
527.462	0.00641547	0.00612543	0.00550999	0.00395606	0.00320004	0.00246259	0.00184282	0.00133467	0.000959155	0.000687206	0.000482677	0.000348276	0.000243001	0.000172504	0.000123658	8.77957e-05	6.38658e-05	4.55604e-05	3.29444e-05	2.44714e-05	1.80099e-05	1.35613e-05	1.01449e-05	7.78327e-06	6.08706e-06	4.68911e-06	3.71515e-06	2.98119e-06	2.32975e-06	1.92472e-06	1.57558e-06	1.30672e-06	1.07954e-06	8.98769e-07	7.93122e-07	6.64198e-07	5.75834e-07	5.24961e-07	4.54298e-07	3.92833e-07	3.44051e-07	3.21054e-07	2.88579e-07	2.47742e-07	2.3255e-07	2.10389e-07	2.12619e-07	1.96312e-07	1.84325e-07
527.902	0.00632297	0.00604592	0.00544313	0.00391198	0.00316988	0.00244588	0.00183471	0.00133188	0.000959865	0.000688455	0.000484856	0.000349956	0.000244951	0.000173975	0.000124933	8.86881e-05	6.45889e-05	4.61348e-05	3.33787e-05	2.48047e-05	1.82694e-05	1.37731e-05	1.02545e-05	7.8888e-06	6.17934e-06	4.75262e-06	3.75527e-06	3.0107e-06	2.34894e-06	1.94815e-06	1.59396e-06	1.32455e-06	1.09522e-06	9.09182e-07	8.04578e-07	6.71811e-07	5.78305e-07	5.31275e-07	4.62464e-07	3.94069e-07	3.46622e-07	3.26645e-07	2.91407e-07	2.49649e-07	2.33694e-07	2.15937e-07	2.11081e-07	1.96653e-07	1.85971e-07
528.342	0.0062302	0.00596239	0.00536356	0.00386547	0.00313773	0.0024271	0.00182557	0.00132816	0.000960071	0.000689175	0.000486711	0.00035136	0.000246673	0.000175414	0.000126131	8.95814e-05	6.52531e-05	4.6658e-05	3.3805e-05	2.51669e-05	1.84702e-05	1.39624e-05	1.03796e-05	7.98839e-06	6.2547e-06	4.81633e-06	3.80134e-06	3.05586e-06	2.36987e-06	1.96939e-06	1.60908e-06	1.33984e-06	1.11324e-06	9.16456e-07	8.11714e-07	6.75646e-07	5.86913e-07	5.31437e-07	4.60229e-07	3.97301e-07	3.48863e-07	3.27749e-07	2.92007e-07	2.49089e-07	2.35289e-07	2.20662e-07	2.13347e-07	1.99962e-07	1.88646e-07
528.781	0.00614005	0.00587687	0.00529191	0.00381834	0.00310642	0.00240767	0.00181621	0.00132411	0.000958595	0.000689684	0.000488218	0.000352791	0.000248377	0.000176896	0.000127327	9.04551e-05	6.58894e-05	4.71832e-05	3.41838e-05	2.54753e-05	1.86877e-05	1.41389e-05	1.05106e-05	8.09189e-06	6.32739e-06	4.87333e-06	3.84334e-06	3.08976e-06	2.39683e-06	1.99032e-06	1.62774e-06	1.35682e-06	1.12791e-06	9.24518e-07	8.19804e-07	6.86681e-07	5.96103e-07	5.41207e-07	4.64078e-07	4.01633e-07	3.54972e-07	3.3466e-07	2.96645e-07	2.51493e-07	2.38729e-07	2.27476e-07	2.1485e-07	2.04694e-07	1.93166e-07
529.221	0.00605213	0.00579127	0.00521726	0.00377269	0.00307593	0.00238932	0.00180726	0.00131973	0.000957366	0.000690321	0.000489709	0.000354581	0.000250091	0.000178196	0.000128516	9.13117e-05	6.65884e-05	4.76538e-05	3.46314e-05	2.57991e-05	1.89192e-05	1.42965e-05	1.06627e-05	8.1934e-06	6.40095e-06	4.94336e-06	3.88694e-06	3.12253e-06	2.42934e-06	2.01657e-06	1.65101e-06	1.37784e-06	1.14709e-06	9.30133e-07	8.23427e-07	6.95843e-07	5.99098e-07	5.4015e-07	4.66192e-07	4.0397e-07	3.60305e-07	3.40928e-07	2.98355e-07	2.54417e-07	2.40362e-07	2.29582e-07	2.17711e-07	2.08023e-07	1.96288e-07
529.661	0.00596112	0.00570128	0.00514101	0.00372601	0.00304245	0.00236963	0.00179687	0.00131525	0.000956203	0.000691388	0.00049124	0.000356091	0.00025163	0.00017941	0.000129602	9.21194e-05	6.72634e-05	4.81945e-05	3.5086e-05	2.60541e-05	1.91235e-05	1.44435e-05	1.08035e-05	8.2799e-06	6.4845e-06	5.01249e-06	3.93154e-06	3.16028e-06	2.4613e-06	2.02997e-06	1.67377e-06	1.39512e-06	1.16353e-06	9.40343e-07	8.29698e-07	6.98308e-07	6.06646e-07	5.4468e-07	4.68612e-07	4.04883e-07	3.60137e-07	3.46442e-07	3.01154e-07	2.56815e-07	2.41357e-07	2.29831e-07	2.19255e-07	2.10306e-07	1.98509e-07
530.101	0.00587042	0.00562544	0.00506674	0.00367882	0.00300907	0.00234983	0.0017857	0.00130996	0.000954285	0.000691426	0.000492354	0.000357459	0.000253059	0.000180554	0.0001306	9.29136e-05	6.7936e-05	4.86718e-05	3.54668e-05	2.63345e-05	1.9313e-05	1.46056e-05	1.09397e-05	8.38507e-06	6.5603e-06	5.07384e-06	3.9688e-06	3.18443e-06	2.49702e-06	2.05043e-06	1.69245e-06	1.40989e-06	1.17932e-06	9.51846e-07	8.32521e-07	7.05787e-07	6.08953e-07	5.4269e-07	4.66866e-07	4.07742e-07	3.61143e-07	3.46732e-07	3.00941e-07	2.5946e-07	2.4276e-07	2.32659e-07	2.22827e-07	2.12726e-07	2.01952e-07
530.541	0.00577673	0.00553703	0.00499598	0.00363369	0.00297582	0.00232848	0.00177391	0.00130387	0.000952323	0.000691141	0.000493281	0.000358625	0.000254498	0.00018166	0.000131508	9.37092e-05	6.85499e-05	4.91537e-05	3.58691e-05	2.66105e-05	1.94804e-05	1.47747e-05	1.10281e-05	8.47667e-06	6.62703e-06	5.12919e-06	4.00374e-06	3.22393e-06	2.52114e-06	2.07307e-06	1.70697e-06	1.41654e-06	1.19458e-06	9.65801e-07	8.38106e-07	7.12551e-07	6.14005e-07	5.4394e-07	4.70933e-07	4.10629e-07	3.60755e-07	3.46715e-07	3.01921e-07	2.61407e-07	2.44425e-07	2.33728e-07	2.2263e-07	2.11399e-07	2.00434e-07
530.981	0.00568725	0.0054475	0.00492483	0.00358467	0.00294126	0.00230612	0.00176054	0.00129709	0.000949852	0.000690366	0.000493893	0.00035943	0.000255611	0.000182661	0.000132423	9.44827e-05	6.91663e-05	4.95776e-05	3.62281e-05	2.68592e-05	1.96726e-05	1.49484e-05	1.11255e-05	8.55533e-06	6.68076e-06	5.18254e-06	4.03626e-06	3.25027e-06	2.55051e-06	2.09962e-06	1.71956e-06	1.43514e-06	1.2022e-06	9.81059e-07	8.41106e-07	7.21849e-07	6.16254e-07	5.42895e-07	4.71659e-07	4.13158e-07	3.62218e-07	3.50677e-07	3.03584e-07	2.64052e-07	2.46011e-07	2.35e-07	2.25184e-07	2.10194e-07	1.98785e-07
531.42	0.00559629	0.00536061	0.0048549	0.00353741	0.00290791	0.00228448	0.00174773	0.00129099	0.000947577	0.000689607	0.000494724	0.000360147	0.000256844	0.000183545	0.000133218	9.51666e-05	6.97091e-05	5.00367e-05	3.66211e-05	2.71233e-05	1.98996e-05	1.51565e-05	1.12201e-05	8.63198e-06	6.74645e-06	5.23984e-06	4.07846e-06	3.2781e-06	2.58145e-06	2.12185e-06	1.73674e-06	1.44442e-06	1.21804e-06	9.97453e-07	8.50833e-07	7.27509e-07	6.17214e-07	5.48247e-07	4.7441e-07	4.15183e-07	3.63195e-07	3.54903e-07	3.05152e-07	2.65667e-07	2.46714e-07	2.36054e-07	2.27762e-07	2.08414e-07	1.99464e-07
531.86	0.00551087	0.00528085	0.00478552	0.00349013	0.00287576	0.00226354	0.00173554	0.00128433	0.000945287	0.000688809	0.000495252	0.000360899	0.000258065	0.00018449	0.000134119	9.59444e-05	7.03988e-05	5.04938e-05	3.70181e-05	2.73991e-05	2.01085e-05	1.53096e-05	1.13282e-05	8.70892e-06	6.80555e-06	5.29566e-06	4.12361e-06	3.31891e-06	2.61554e-06	2.15142e-06	1.74698e-06	1.46138e-06	1.23533e-06	1.01045e-06	8.57787e-07	7.35423e-07	6.1763e-07	5.48417e-07	4.78943e-07	4.20177e-07	3.65851e-07	3.57362e-07	3.07215e-07	2.67385e-07	2.50017e-07	2.3983e-07	2.28861e-07	2.10186e-07	2.00261e-07
532.3	0.0054216	0.00520818	0.00471729	0.00344623	0.00284389	0.00224327	0.00172334	0.00127781	0.000942621	0.000688139	0.00049578	0.000361952	0.000259017	0.000185479	0.000135007	9.66904e-05	7.10494e-05	5.09489e-05	3.74152e-05	2.7698e-05	2.03534e-05	1.5475e-05	1.14564e-05	8.79473e-06	6.88498e-06	5.36008e-06	4.16911e-06	3.37232e-06	2.65264e-06	2.16904e-06	1.76734e-06	1.4811e-06	1.25123e-06	1.02109e-06	8.67928e-07	7.47548e-07	6.21337e-07	5.50456e-07	4.82427e-07	4.21135e-07	3.7021e-07	3.59196e-07	3.10474e-07	2.68749e-07	2.51385e-07	2.39464e-07	2.29227e-07	2.0992e-07	2.03052e-07
532.74	0.0053424	0.00513718	0.00465009	0.0034025	0.00281284	0.00222383	0.0017111	0.00127129	0.000939543	0.000687277	0.000496277	0.000362732	0.000259773	0.000186558	0.000135863	9.75222e-05	7.17521e-05	5.14397e-05	3.77796e-05	2.7969e-05	2.05994e-05	1.56353e-05	1.159e-05	8.89886e-06	6.94935e-06	5.41313e-06	4.21501e-06	3.40345e-06	2.6752e-06	2.19621e-06	1.78445e-06	1.49996e-06	1.26959e-06	1.03601e-06	8.8072e-07	7.6168e-07	6.26056e-07	5.50209e-07	4.85675e-07	4.27312e-07	3.7589e-07	3.62521e-07	3.12514e-07	2.70219e-07	2.54793e-07	2.41681e-07	2.32425e-07	2.10185e-07	2.04914e-07
533.18	0.00526122	0.00506105	0.00458233	0.00335718	0.00277893	0.0022033	0.00169755	0.00126409	0.000936306	0.00068619	0.000496497	0.000363127	0.000260438	0.000187598	0.000136614	9.81939e-05	7.2365e-05	5.18899e-05	3.81435e-05	2.82316e-05	2.08004e-05	1.57539e-05	1.17398e-05	9.00095e-06	7.00595e-06	5.46656e-06	4.25432e-06	3.44161e-06	2.71072e-06	2.22019e-06	1.80473e-06	1.51849e-06	1.28731e-06	1.04899e-06	8.85095e-07	7.72435e-07	6.31865e-07	5.52977e-07	4.89383e-07	4.31524e-07	3.80674e-07	3.63724e-07	3.14148e-07	2.72092e-07	2.56799e-07	2.45074e-07	2.35388e-07	2.10919e-07	2.08753e-07
533.62	0.00518592	0.00498162	0.00451357	0.00331114	0.00274557	0.00218273	0.00168295	0.00125788	0.000932847	0.00068492	0.000496406	0.000363414	0.000261092	0.000188552	0.000137471	9.89128e-05	7.29468e-05	5.22896e-05	3.84889e-05	2.8483e-05	2.09765e-05	1.59048e-05	1.18789e-05	9.08467e-06	7.07029e-06	5.52218e-06	4.29335e-06	3.47433e-06	2.73602e-06	2.24057e-06	1.82393e-06	1.53308e-06	1.29804e-06	1.06301e-06	8.96305e-07	7.84535e-07	6.35003e-07	5.52534e-07	4.91913e-07	4.34702e-07	3.8469e-07	3.62715e-07	3.1586e-07	2.74814e-07	2.59659e-07	2.45514e-07	2.38189e-07	2.09268e-07	2.08763e-07
534.06	0.00510678	0.00489923	0.00444577	0.00326548	0.00271207	0.00216243	0.00166946	0.00125028	0.000928918	0.00068371	0.000496073	0.000363612	0.000261917	0.0001895	0.000138291	9.95256e-05	7.35038e-05	5.26968e-05	3.87989e-05	2.87062e-05	2.11495e-05	1.60652e-05	1.20161e-05	9.18138e-06	7.14744e-06	5.56371e-06	4.33446e-06	3.49924e-06	2.76437e-06	2.26674e-06	1.84568e-06	1.54863e-06	1.31264e-06	1.07816e-06	9.06732e-07	7.94243e-07	6.40588e-07	5.55001e-07	4.9469e-07	4.39634e-07	3.85078e-07	3.6218e-07	3.17009e-07	2.76843e-07	2.61202e-07	2.47188e-07	2.41057e-07	2.09275e-07	2.09525e-07
534.499	0.00503093	0.00481752	0.00438008	0.00322069	0.00268014	0.00214101	0.00165588	0.00124255	0.000925156	0.000682333	0.000495934	0.000364085	0.00026252	0.000190351	0.000139064	0.00010016	7.40679e-05	5.30773e-05	3.91045e-05	2.89433e-05	2.13319e-05	1.62398e-05	1.21359e-05	9.27623e-06	7.2037e-06	5.62353e-06	4.37456e-06	3.53439e-06	2.79711e-06	2.29311e-06	1.86447e-06	1.56065e-06	1.3208e-06	1.09235e-06	9.24022e-07	8.0515e-07	6.44256e-07	5.57488e-07	4.98237e-07	4.41713e-07	3.88537e-07	3.61515e-07	3.16147e-07	2.78341e-07	2.62723e-07	2.50823e-07	2.41898e-07	2.08926e-07	2.09422e-07
534.939	0.00495231	0.00474489	0.00432024	0.00317948	0.00265077	0.00212219	0.00164388	0.00123586	0.000922426	0.000681696	0.000496258	0.000364868	0.000263326	0.000191342	0.000139909	0.000100909	7.46997e-05	5.35158e-05	3.94621e-05	2.92091e-05	2.15095e-05	1.64126e-05	1.22741e-05	9.38043e-06	7.26757e-06	5.67186e-06	4.42334e-06	3.57154e-06	2.83427e-06	2.32314e-06	1.88206e-06	1.57616e-06	1.33565e-06	1.10571e-06	9.3427e-07	8.15796e-07	6.51359e-07	5.60292e-07	4.99949e-07	4.41572e-07	3.90815e-07	3.61566e-07	3.17077e-07	2.79839e-07	2.64353e-07	2.49114e-07	2.44198e-07	2.09541e-07	2.09787e-07
535.379	0.00488541	0.00467426	0.00425916	0.00313943	0.00262147	0.00210203	0.00163189	0.00122926	0.000919873	0.000680925	0.000496585	0.000365579	0.000264097	0.000192299	0.000140837	0.000101693	7.53349e-05	5.39996e-05	3.98342e-05	2.9478e-05	2.1734e-05	1.65949e-05	1.24186e-05	9.49278e-06	7.33224e-06	5.73909e-06	4.46601e-06	3.60474e-06	2.8725e-06	2.3497e-06	1.89963e-06	1.59845e-06	1.34685e-06	1.12133e-06	9.4625e-07	8.2624e-07	6.525e-07	5.61e-07	4.99229e-07	4.42209e-07	3.94327e-07	3.64111e-07	3.17813e-07	2.83455e-07	2.67007e-07	2.49828e-07	2.42274e-07	2.11083e-07	2.0889e-07
535.819	0.00480727	0.00460336	0.00420423	0.0030993	0.00259121	0.00208209	0.00161982	0.00122219	0.000916792	0.000679171	0.000496578	0.000366328	0.000264921	0.000193142	0.00014169	0.000102389	7.60031e-05	5.44497e-05	4.01983e-05	2.97356e-05	2.19356e-05	1.6741e-05	1.25544e-05	9.59479e-06	7.39826e-06	5.78894e-06	4.5097e-06	3.6512e-06	2.90015e-06	2.37823e-06	1.91621e-06	1.61644e-06	1.35965e-06	1.13425e-06	9.59431e-07	8.35805e-07	6.58937e-07	5.62837e-07	4.99093e-07	4.44644e-07	3.94421e-07	3.65084e-07	3.17637e-07	2.85161e-07	2.69587e-07	2.49667e-07	2.4689e-07	2.11034e-07	2.08016e-07
536.259	0.00473296	0.00453857	0.00414911	0.00306106	0.0025609	0.00206231	0.00160821	0.00121533	0.000913167	0.000678078	0.000496536	0.000367147	0.000265421	0.000194102	0.000142542	0.000103125	7.6614e-05	5.48596e-05	4.0552e-05	2.99423e-05	2.21246e-05	1.68896e-05	1.2677e-05	9.69106e-06	7.46906e-06	5.85198e-06	4.55778e-06	3.68835e-06	2.93269e-06	2.40563e-06	1.93742e-06	1.63502e-06	1.37579e-06	1.14922e-06	9.7553e-07	8.44662e-07	6.65227e-07	5.64025e-07	5.05768e-07	4.46555e-07	3.99064e-07	3.66646e-07	3.17002e-07	2.88412e-07	2.67359e-07	2.49415e-07	2.46066e-07	2.10896e-07	2.06351e-07
536.699	0.00466443	0.00447511	0.00409481	0.00302316	0.00253277	0.00204314	0.00159707	0.00120936	0.000909281	0.000677103	0.000496568	0.000368115	0.000266149	0.000195115	0.000143297	0.000103802	7.72502e-05	5.53215e-05	4.09449e-05	3.02157e-05	2.2332e-05	1.70436e-05	1.27901e-05	9.77438e-06	7.54367e-06	5.91032e-06	4.60688e-06	3.71742e-06	2.97425e-06	2.43948e-06	1.95734e-06	1.65421e-06	1.38891e-06	1.16414e-06	9.90704e-07	8.55559e-07	6.70388e-07	5.63813e-07	5.13667e-07	4.50837e-07	4.03892e-07	3.66668e-07	3.1996e-07	2.88901e-07	2.67562e-07	2.51321e-07	2.45038e-07	2.08644e-07	2.04376e-07
537.139	0.00459734	0.00441186	0.00403498	0.00298421	0.00250343	0.00202365	0.0015846	0.00120221	0.000905266	0.000675764	0.000496232	0.000368546	0.00026666	0.000196005	0.000144079	0.000104448	7.77942e-05	5.57155e-05	4.12366e-05	3.04424e-05	2.25253e-05	1.71695e-05	1.2906e-05	9.87618e-06	7.61539e-06	5.96436e-06	4.65681e-06	3.75616e-06	3.0127e-06	2.46212e-06	1.97775e-06	1.66877e-06	1.40158e-06	1.1777e-06	1.00537e-06	8.67547e-07	6.72789e-07	5.64786e-07	5.12193e-07	4.52322e-07	4.0689e-07	3.69441e-07	3.20957e-07	2.89848e-07	2.67777e-07	2.51225e-07	2.46646e-07	2.09315e-07	2.03445e-07
537.579	0.00452711	0.00434844	0.00398402	0.00294697	0.0024761	0.00200586	0.00157284	0.00119605	0.000901803	0.000674762	0.00049607	0.000369179	0.000267333	0.000196923	0.000144889	0.000105118	7.83942e-05	5.61668e-05	4.15891e-05	3.06614e-05	2.27498e-05	1.73126e-05	1.30094e-05	9.95942e-06	7.691e-06	6.01394e-06	4.7027e-06	3.78251e-06	3.04379e-06	2.48674e-06	2.00089e-06	1.68753e-06	1.41058e-06	1.19109e-06	1.02092e-06	8.79939e-07	6.78478e-07	5.69372e-07	5.17378e-07	4.54683e-07	4.06528e-07	3.71401e-07	3.24176e-07	2.93119e-07	2.66831e-07	2.51594e-07	2.44499e-07	2.08091e-07	2.04137e-07
538.019	0.00446075	0.00428726	0.00392438	0.00291094	0.00244931	0.00198831	0.00156086	0.00118998	0.000898624	0.000673704	0.0004958	0.000369685	0.000267936	0.000197705	0.000145673	0.000105711	7.90048e-05	5.66162e-05	4.19265e-05	3.08967e-05	2.29549e-05	1.74547e-05	1.31272e-05	1.00581e-05	7.77087e-06	6.07961e-06	4.75184e-06	3.82594e-06	3.07833e-06	2.51315e-06	2.02231e-06	1.70423e-06	1.43086e-06	1.20336e-06	1.03567e-06	8.9415e-07	6.8002e-07	5.70995e-07	5.22245e-07	4.56785e-07	4.06537e-07	3.74152e-07	3.26094e-07	2.93479e-07	2.69046e-07	2.49339e-07	2.44268e-07	2.07388e-07	2.02894e-07
538.458	0.00439714	0.00422692	0.0038785	0.00287487	0.00242232	0.00197102	0.00154889	0.00118408	0.000895432	0.000672049	0.000495427	0.00037007	0.000268672	0.000198545	0.000146372	0.000106289	7.95959e-05	5.71563e-05	4.22455e-05	3.11098e-05	2.31704e-05	1.76172e-05	1.32307e-05	1.01592e-05	7.84746e-06	6.12839e-06	4.80668e-06	3.86304e-06	3.11215e-06	2.53825e-06	2.04143e-06	1.72376e-06	1.44366e-06	1.21848e-06	1.05417e-06	9.0607e-07	6.89572e-07	5.7333e-07	5.26285e-07	4.61085e-07	4.09587e-07	3.78871e-07	3.28058e-07	2.95286e-07	2.69937e-07	2.47214e-07	2.44473e-07	2.07363e-07	2.03023e-07
538.898	0.00433974	0.00417364	0.00383442	0.00284225	0.0023976	0.0019551	0.00153829	0.00117832	0.00089225	0.000670587	0.000495118	0.000370465	0.000269528	0.000199381	0.00014715	0.000107023	8.01908e-05	5.76314e-05	4.25834e-05	3.13861e-05	2.34039e-05	1.7785e-05	1.33419e-05	1.02677e-05	7.93075e-06	6.18409e-06	4.8599e-06	3.90427e-06	3.14686e-06	2.56899e-06	2.05993e-06	1.73924e-06	1.46043e-06	1.23641e-06	1.07193e-06	9.21719e-07	6.95775e-07	5.74426e-07	5.29599e-07	4.65416e-07	4.11873e-07	3.75876e-07	3.30596e-07	2.98222e-07	2.71733e-07	2.48188e-07	2.43547e-07	2.07889e-07	2.04606e-07
539.338	0.0042805	0.00411759	0.00379061	0.00281083	0.00237317	0.00193915	0.0015282	0.00117308	0.000889615	0.000669784	0.000494998	0.000370877	0.000270387	0.00020036	0.000147938	0.000107739	8.08004e-05	5.81387e-05	4.29263e-05	3.16665e-05	2.36725e-05	1.79613e-05	1.34565e-05	1.03417e-05	8.01601e-06	6.24238e-06	4.92291e-06	3.94691e-06	3.17454e-06	2.59366e-06	2.08124e-06	1.75662e-06	1.47724e-06	1.25252e-06	1.09066e-06	9.35866e-07	7.04187e-07	5.77796e-07	5.33907e-07	4.70599e-07	4.16159e-07	3.78668e-07	3.35228e-07	3.01778e-07	2.73267e-07	2.45093e-07	2.46103e-07	2.08837e-07	2.05245e-07
539.778	0.00423009	0.00406402	0.00374105	0.00277971	0.00235003	0.00192418	0.0015183	0.00116829	0.000887404	0.000669366	0.000495092	0.000371519	0.000271266	0.000201352	0.000148801	0.000108496	8.14129e-05	5.86284e-05	4.32929e-05	3.19745e-05	2.39336e-05	1.81443e-05	1.36159e-05	1.04658e-05	8.10098e-06	6.30876e-06	4.99057e-06	3.98826e-06	3.2077e-06	2.62128e-06	2.10459e-06	1.77969e-06	1.494e-06	1.26779e-06	1.11041e-06	9.50131e-07	7.08436e-07	5.83244e-07	5.37244e-07	4.74871e-07	4.21854e-07	3.80643e-07	3.39655e-07	3.05015e-07	2.73718e-07	2.43088e-07	2.50439e-07	2.1424e-07	2.08114e-07
540.218	0.00417807	0.00401252	0.00369844	0.00274924	0.00232801	0.00190918	0.00150875	0.00116396	0.000885169	0.000669154	0.000495121	0.000372201	0.000272144	0.000202428	0.000149649	0.000109257	8.20739e-05	5.91374e-05	4.36225e-05	3.22947e-05	2.41922e-05	1.83263e-05	1.37814e-05	1.05862e-05	8.19329e-06	6.38598e-06	5.06162e-06	4.02985e-06	3.24558e-06	2.64867e-06	2.13036e-06	1.7994e-06	1.51233e-06	1.28186e-06	1.12622e-06	9.64394e-07	7.14908e-07	5.90331e-07	5.43905e-07	4.82003e-07	4.28061e-07	3.81413e-07	3.43609e-07	3.06579e-07	2.74523e-07	2.43351e-07	2.49983e-07	2.19032e-07	2.10742e-07
540.658	0.00412495	0.00396147	0.00365414	0.00271777	0.00230553	0.00189328	0.00149884	0.00115831	0.000882498	0.000668702	0.000494999	0.000372837	0.000272745	0.000203492	0.000150539	0.000110056	8.27525e-05	5.96099e-05	4.39321e-05	3.26176e-05	2.44083e-05	1.85095e-05	1.39401e-05	1.06949e-05	8.2662e-06	6.44734e-06	5.11815e-06	4.07717e-06	3.27307e-06	2.67538e-06	2.15269e-06	1.82544e-06	1.52539e-06	1.29344e-06	1.14407e-06	9.79016e-07	7.20746e-07	5.95503e-07	5.46701e-07	4.87808e-07	4.30342e-07	3.8121e-07	3.47871e-07	3.07841e-07	2.77024e-07	2.43904e-07	2.52349e-07	2.23506e-07	2.121e-07
541.098	0.00406675	0.00390815	0.00360873	0.00268759	0.00228263	0.00187661	0.00148856	0.00115321	0.000879797	0.000667925	0.000494944	0.000373398	0.000273415	0.000204364	0.000151309	0.000110679	8.32847e-05	5.99673e-05	4.42472e-05	3.29026e-05	2.46178e-05	1.87179e-05	1.40912e-05	1.08029e-05	8.34707e-06	6.51563e-06	5.17238e-06	4.12467e-06	3.30222e-06	2.70092e-06	2.18185e-06	1.84661e-06	1.53878e-06	1.30687e-06	1.15894e-06	9.91967e-07	7.26558e-07	5.96246e-07	5.49909e-07	4.92258e-07	4.33629e-07	3.84789e-07	3.49546e-07	3.07886e-07	2.76994e-07	2.42947e-07	2.51649e-07	2.24021e-07	2.12164e-07
541.538	0.0040131	0.00385138	0.0035612	0.00265427	0.00225844	0.00185937	0.00147736	0.00114695	0.000875887	0.000666543	0.0004945	0.000373344	0.00027385	0.000204996	0.000151945	0.000111217	8.38235e-05	6.03543e-05	4.4535e-05	3.31631e-05	2.48011e-05	1.89095e-05	1.42203e-05	1.09051e-05	8.41369e-06	6.5739e-06	5.22228e-06	4.15356e-06	3.32094e-06	2.72572e-06	2.20133e-06	1.86194e-06	1.55177e-06	1.32095e-06	1.17238e-06	1.00237e-06	7.30146e-07	5.96353e-07	5.5269e-07	4.94041e-07	4.33236e-07	3.8429e-07	3.51947e-07	3.06775e-07	2.77558e-07	2.46077e-07	2.50929e-07	2.26456e-07	2.08236e-07
541.978	0.00395719	0.00379925	0.00351605	0.00262302	0.00223571	0.00184324	0.00146675	0.00114093	0.000872574	0.000665496	0.000494099	0.000373563	0.000274526	0.00020562	0.000152603	0.000111823	8.43072e-05	6.07305e-05	4.48487e-05	3.34388e-05	2.49996e-05	1.90619e-05	1.43543e-05	1.10141e-05	8.49302e-06	6.63974e-06	5.27589e-06	4.18691e-06	3.35814e-06	2.75068e-06	2.22287e-06	1.87872e-06	1.56398e-06	1.33188e-06	1.17889e-06	1.01179e-06	7.32759e-07	5.97732e-07	5.55931e-07	4.93495e-07	4.3384e-07	3.86799e-07	3.53444e-07	3.07366e-07	2.76575e-07	2.46855e-07	2.48672e-07	2.29428e-07	2.06122e-07
542.418	0.00390804	0.00375092	0.00347211	0.00259292	0.0022138	0.00182792	0.00145631	0.00113484	0.000869001	0.000664162	0.00049387	0.000373893	0.000275109	0.00020621	0.000153247	0.000112424	8.48275e-05	6.11129e-05	4.51919e-05	3.37166e-05	2.52142e-05	1.9272e-05	1.4466e-05	1.1109e-05	8.57645e-06	6.6969e-06	5.3308e-06	4.22492e-06	3.39092e-06	2.77176e-06	2.24591e-06	1.89216e-06	1.57182e-06	1.34299e-06	1.19199e-06	1.02328e-06	7.39093e-07	5.98167e-07	5.58296e-07	4.94885e-07	4.35397e-07	3.87149e-07	3.54277e-07	3.07938e-07	2.7708e-07	2.47814e-07	2.4792e-07	2.32756e-07	2.04125e-07
542.858	0.00385694	0.00370658	0.00343274	0.00256394	0.00219147	0.00181209	0.0014463	0.00112858	0.000865565	0.000663074	0.000493807	0.000374092	0.000275655	0.000206854	0.000153774	0.000113018	8.53361e-05	6.15288e-05	4.5527e-05	3.39953e-05	2.54853e-05	1.94363e-05	1.45738e-05	1.1232e-05	8.64887e-06	6.74541e-06	5.38687e-06	4.25661e-06	3.42891e-06	2.79298e-06	2.2653e-06	1.9091e-06	1.58466e-06	1.35312e-06	1.20121e-06	1.03269e-06	7.46439e-07	6.04736e-07	5.60447e-07	4.97749e-07	4.33577e-07	3.9013e-07	3.58045e-07	3.08285e-07	2.76621e-07	2.50005e-07	2.47691e-07	2.35172e-07	2.04033e-07
543.298	0.00381171	0.00366459	0.00339363	0.00253555	0.00216958	0.00179666	0.00143574	0.00112221	0.000862512	0.000661548	0.000493987	0.000374557	0.000276066	0.000207412	0.000154361	0.000113576	8.58355e-05	6.19624e-05	4.58701e-05	3.42919e-05	2.5696e-05	1.96248e-05	1.46768e-05	1.13409e-05	8.72406e-06	6.82544e-06	5.44522e-06	4.3055e-06	3.45213e-06	2.80669e-06	2.28611e-06	1.92044e-06	1.59328e-06	1.36342e-06	1.20809e-06	1.03595e-06	7.49718e-07	6.08898e-07	5.62654e-07	4.9929e-07	4.38327e-07	3.89891e-07	3.58052e-07	3.09512e-07	2.7569e-07	2.51681e-07	2.4573e-07	2.36231e-07	2.04915e-07
543.738	0.0037638	0.00362373	0.00335569	0.00250844	0.00214882	0.00178309	0.00142601	0.00111636	0.000859701	0.000660102	0.000494028	0.000374836	0.000276597	0.000208035	0.000154987	0.000114096	8.63306e-05	6.24303e-05	4.62145e-05	3.458e-05	2.59289e-05	1.9799e-05	1.47873e-05	1.1444e-05	8.80458e-06	6.89543e-06	5.49576e-06	4.3362e-06	3.4837e-06	2.82635e-06	2.3028e-06	1.93769e-06	1.60565e-06	1.37154e-06	1.21371e-06	1.04074e-06	7.5005e-07	6.13461e-07	5.65893e-07	5.02054e-07	4.42568e-07	3.89301e-07	3.6163e-07	3.11679e-07	2.74267e-07	2.54162e-07	2.4556e-07	2.35404e-07	2.05972e-07
544.178	0.00372237	0.00358358	0.00331477	0.00248045	0.00212715	0.00176762	0.00141574	0.00110975	0.000856322	0.00065812	0.000493635	0.000374823	0.000276871	0.000208593	0.000155572	0.000114475	8.67618e-05	6.2809e-05	4.65639e-05	3.48377e-05	2.61489e-05	1.99416e-05	1.48893e-05	1.15461e-05	8.88107e-06	6.96536e-06	5.54367e-06	4.37547e-06	3.51093e-06	2.84117e-06	2.32155e-06	1.95278e-06	1.61713e-06	1.37968e-06	1.22132e-06	1.04681e-06	7.53316e-07	6.18808e-07	5.69139e-07	5.06513e-07	4.46046e-07	3.90618e-07	3.64292e-07	3.1452e-07	2.71638e-07	2.56521e-07	2.44695e-07	2.33486e-07	2.05927e-07
544.618	0.00367419	0.00354324	0.00327668	0.0024537	0.00210659	0.00175358	0.00140679	0.00110328	0.000852839	0.000656224	0.00049328	0.00037487	0.000277279	0.000209153	0.000156137	0.000114994	8.72246e-05	6.31874e-05	4.6909e-05	3.5097e-05	2.63611e-05	2.00705e-05	1.49953e-05	1.16448e-05	8.95718e-06	7.02153e-06	5.59307e-06	4.41514e-06	3.53746e-06	2.85815e-06	2.33993e-06	1.96332e-06	1.62876e-06	1.38568e-06	1.22765e-06	1.05419e-06	7.60069e-07	6.25921e-07	5.7314e-07	5.09844e-07	4.48691e-07	3.92133e-07	3.69366e-07	3.12705e-07	2.70235e-07	2.58903e-07	2.45529e-07	2.33993e-07	2.08879e-07
545.058	0.00363583	0.00350523	0.00323777	0.00242813	0.0020871	0.00173987	0.00139817	0.0010973	0.000849651	0.000655287	0.000492997	0.000374933	0.000277658	0.000209923	0.00015673	0.000115458	8.76678e-05	6.36129e-05	4.72732e-05	3.53856e-05	2.65705e-05	2.02442e-05	1.51273e-05	1.1744e-05	9.04242e-06	7.08653e-06	5.64849e-06	4.44184e-06	3.57518e-06	2.87766e-06	2.35859e-06	1.97744e-06	1.63917e-06	1.39571e-06	1.23428e-06	1.06352e-06	7.65209e-07	6.3197e-07	5.78229e-07	5.10798e-07	4.53812e-07	3.96319e-07	3.72591e-07	3.13983e-07	2.69063e-07	2.61154e-07	2.45335e-07	2.34283e-07	2.11772e-07
545.498	0.00359322	0.00346482	0.00320166	0.00240226	0.00206742	0.00172665	0.00138954	0.00109164	0.000846559	0.000653864	0.000492698	0.000374894	0.000278134	0.000210573	0.000157315	0.000115948	8.81311e-05	6.40704e-05	4.76464e-05	3.57275e-05	2.68184e-05	2.0404e-05	1.52574e-05	1.18499e-05	9.13462e-06	7.14871e-06	5.69659e-06	4.48201e-06	3.60289e-06	2.89481e-06	2.37864e-06	1.9905e-06	1.6487e-06	1.40492e-06	1.23891e-06	1.07209e-06	7.70079e-07	6.3892e-07	5.79385e-07	5.15418e-07	4.55076e-07	4.00477e-07	3.76603e-07	3.14952e-07	2.73046e-07	2.63476e-07	2.48668e-07	2.36882e-07	2.15425e-07
545.937	0.00355458	0.0034222	0.00316378	0.00237614	0.00204809	0.00171324	0.00138043	0.00108591	0.000843784	0.000652335	0.000492309	0.000374702	0.000278432	0.000211085	0.000157869	0.000116445	8.85498e-05	6.44926e-05	4.79815e-05	3.59937e-05	2.70049e-05	2.05687e-05	1.5384e-05	1.19595e-05	9.21391e-06	7.21019e-06	5.74613e-06	4.52579e-06	3.62952e-06	2.9115e-06	2.39255e-06	2.00382e-06	1.66453e-06	1.41301e-06	1.24437e-06	1.07863e-06	7.74565e-07	6.45655e-07	5.827e-07	5.21448e-07	4.57893e-07	4.02546e-07	3.81928e-07	3.19474e-07	2.77438e-07	2.65528e-07	2.51216e-07	2.40406e-07	2.19789e-07
546.377	0.0035146	0.00337899	0.00312709	0.00235028	0.00202913	0.00169928	0.00137151	0.00108048	0.000840719	0.000650841	0.000492012	0.000375047	0.000278907	0.000211506	0.000158419	0.000116907	8.89854e-05	6.48836e-05	4.83495e-05	3.62658e-05	2.72159e-05	2.07476e-05	1.55475e-05	1.20587e-05	9.29353e-06	7.27327e-06	5.79811e-06	4.56537e-06	3.65422e-06	2.93335e-06	2.40844e-06	2.01981e-06	1.67166e-06	1.42268e-06	1.24573e-06	1.0803e-06	7.80897e-07	6.5059e-07	5.89415e-07	5.26251e-07	4.60004e-07	4.04399e-07	3.84605e-07	3.21341e-07	2.80657e-07	2.69417e-07	2.53203e-07	2.41466e-07	2.22566e-07
546.817	0.00347794	0.00333995	0.00309273	0.00232576	0.00201017	0.00168524	0.00136251	0.00107499	0.000837625	0.000649272	0.000491767	0.000375317	0.000279386	0.000212065	0.00015893	0.000117382	8.94708e-05	6.52521e-05	4.86811e-05	3.65701e-05	2.74049e-05	2.09403e-05	1.5704e-05	1.21591e-05	9.37635e-06	7.34521e-06	5.85352e-06	4.59269e-06	3.68652e-06	2.95546e-06	2.42293e-06	2.03386e-06	1.68464e-06	1.43331e-06	1.25e-06	1.08182e-06	7.84308e-07	6.55675e-07	5.93781e-07	5.31392e-07	4.65246e-07	4.0612e-07	3.87829e-07	3.22375e-07	2.85891e-07	2.72345e-07	2.58602e-07	2.4476e-07	2.25282e-07
547.257	0.00343738	0.00330208	0.00305992	0.00230187	0.00199154	0.00167142	0.00135344	0.0010696	0.000834402	0.000647735	0.000491565	0.000375574	0.000279913	0.0002126	0.000159425	0.000118017	8.9864e-05	6.56447e-05	4.90264e-05	3.68851e-05	2.75964e-05	2.11441e-05	1.58383e-05	1.2269e-05	9.46041e-06	7.40041e-06	5.91039e-06	4.63585e-06	3.71198e-06	2.97488e-06	2.43626e-06	2.04599e-06	1.6914e-06	1.44485e-06	1.25158e-06	1.07886e-06	7.89444e-07	6.57911e-07	5.98338e-07	5.35422e-07	4.68083e-07	4.07035e-07	3.87275e-07	3.24753e-07	2.85922e-07	2.74715e-07	2.5938e-07	2.46895e-07	2.27529e-07
547.697	0.00339687	0.00326483	0.00302514	0.00227844	0.00197462	0.00165766	0.00134441	0.0010641	0.000831411	0.000646591	0.000491375	0.000375792	0.000280337	0.000213099	0.000159946	0.000118619	9.02865e-05	6.60153e-05	4.93473e-05	3.71904e-05	2.77876e-05	2.13141e-05	1.59834e-05	1.23789e-05	9.54839e-06	7.46374e-06	5.95024e-06	4.67195e-06	3.73869e-06	2.99333e-06	2.45259e-06	2.0537e-06	1.70146e-06	1.45548e-06	1.25213e-06	1.07781e-06	7.91361e-07	6.66026e-07	6.0326e-07	5.37464e-07	4.6942e-07	4.08903e-07	3.87883e-07	3.27269e-07	2.90314e-07	2.77018e-07	2.62842e-07	2.48373e-07	2.28037e-07
548.137	0.0033569	0.00322692	0.00299	0.00225559	0.00195772	0.00164375	0.00133496	0.00105816	0.000828384	0.000644867	0.000490925	0.000375929	0.000280723	0.000213643	0.00016043	0.00011907	9.06913e-05	6.63717e-05	4.9663e-05	3.74785e-05	2.7972e-05	2.14792e-05	1.61242e-05	1.24854e-05	9.61867e-06	7.52537e-06	5.99409e-06	4.69768e-06	3.76944e-06	3.01299e-06	2.46876e-06	2.06453e-06	1.70618e-06	1.45487e-06	1.25314e-06	1.07922e-06	7.93398e-07	6.7207e-07	6.0878e-07	5.40436e-07	4.72772e-07	4.12789e-07	3.88679e-07	3.27334e-07	2.91946e-07	2.80863e-07	2.66378e-07	2.50726e-07	2.29532e-07
548.577	0.00331976	0.00319108	0.00295522	0.00223303	0.00194075	0.0016295	0.00132588	0.00105192	0.000825409	0.000643176	0.000490465	0.00037604	0.000280853	0.000214069	0.000160902	0.000119482	9.10908e-05	6.67586e-05	4.99933e-05	3.77515e-05	2.81563e-05	2.16248e-05	1.62623e-05	1.25962e-05	9.686e-06	7.58511e-06	6.03064e-06	4.74502e-06	3.80387e-06	3.03354e-06	2.48422e-06	2.07228e-06	1.71167e-06	1.45983e-06	1.2539e-06	1.07689e-06	7.94688e-07	6.77418e-07	6.15254e-07	5.42553e-07	4.74686e-07	4.14649e-07	3.88933e-07	3.26673e-07	2.95059e-07	2.87132e-07	2.65379e-07	2.52618e-07	2.30672e-07
549.017	0.00327809	0.0031558	0.00292625	0.00220999	0.00192307	0.00161486	0.00131691	0.00104563	0.000822028	0.000641295	0.000489823	0.00037602	0.000281111	0.000214434	0.000161293	0.000119814	9.1458e-05	6.71044e-05	5.02912e-05	3.80088e-05	2.83433e-05	2.17843e-05	1.63922e-05	1.26825e-05	9.75852e-06	7.64338e-06	6.06464e-06	4.77606e-06	3.83185e-06	3.05536e-06	2.49829e-06	2.07982e-06	1.717e-06	1.46355e-06	1.2522e-06	1.07814e-06	7.99318e-07	6.83502e-07	6.20933e-07	5.46639e-07	4.76957e-07	4.18617e-07	3.9036e-07	3.26061e-07	2.98188e-07	2.92614e-07	2.64741e-07	2.52535e-07	2.31871e-07
549.457	0.00324031	0.00312053	0.00289287	0.00218715	0.00190374	0.00160024	0.00130756	0.00103906	0.000818474	0.000638669	0.000488982	0.000375903	0.000281157	0.000214669	0.000161564	0.000120103	9.17631e-05	6.74633e-05	5.06027e-05	3.82593e-05	2.85263e-05	2.19393e-05	1.64999e-05	1.27701e-05	9.82388e-06	7.69253e-06	6.10016e-06	4.82844e-06	3.8551e-06	3.06771e-06	2.51402e-06	2.08587e-06	1.72499e-06	1.46625e-06	1.25309e-06	1.07413e-06	8.01347e-07	6.87838e-07	6.20478e-07	5.47194e-07	4.77349e-07	4.2413e-07	3.9174e-07	3.25622e-07	3.00493e-07	2.96576e-07	2.66001e-07	2.52625e-07	2.32655e-07
549.897	0.00320015	0.00308719	0.00286036	0.00216514	0.00188458	0.00158599	0.00129813	0.00103279	0.000814739	0.000636547	0.000488106	0.000375698	0.000281257	0.000214928	0.000161823	0.000120427	9.20778e-05	6.78154e-05	5.08887e-05	3.84952e-05	2.87072e-05	2.20832e-05	1.65943e-05	1.28573e-05	9.91252e-06	7.75399e-06	6.14399e-06	4.85264e-06	3.88714e-06	3.08637e-06	2.52928e-06	2.09027e-06	1.73079e-06	1.46982e-06	1.2496e-06	1.07224e-06	8.02337e-07	6.9052e-07	6.22023e-07	5.42697e-07	4.79426e-07	4.2461e-07	3.91454e-07	3.25903e-07	3.03483e-07	2.99778e-07	2.66717e-07	2.51612e-07	2.35462e-07
550.337	0.00316984	0.00305687	0.00283061	0.0021446	0.00186642	0.00157362	0.00128942	0.00102675	0.000811334	0.00063437	0.000487477	0.000375552	0.000281392	0.000215347	0.00016224	0.000120865	9.23863e-05	6.82938e-05	5.12085e-05	3.876e-05	2.8923e-05	2.22417e-05	1.67016e-05	1.29483e-05	9.99526e-06	7.81223e-06	6.18829e-06	4.8748e-06	3.91006e-06	3.10433e-06	2.54694e-06	2.09714e-06	1.73989e-06	1.47226e-06	1.25331e-06	1.07237e-06	8.12585e-07	6.99615e-07	6.29941e-07	5.46466e-07	4.80574e-07	4.26878e-07	3.93696e-07	3.29128e-07	3.06155e-07	3.02185e-07	2.67774e-07	2.52648e-07	2.39035e-07
550.778	0.00313661	0.00302853	0.00280296	0.00212469	0.00184973	0.00156219	0.00128104	0.00102161	0.00080893	0.000632609	0.000487076	0.000375663	0.000281768	0.000215884	0.000162707	0.000121361	9.27322e-05	6.8748e-05	5.15633e-05	3.90374e-05	2.91239e-05	2.23826e-05	1.68232e-05	1.30619e-05	1.00929e-05	7.88703e-06	6.23675e-06	4.91042e-06	3.94024e-06	3.12551e-06	2.56694e-06	2.10553e-06	1.75126e-06	1.47362e-06	1.25144e-06	1.07322e-06	8.22506e-07	7.08966e-07	6.31296e-07	5.53249e-07	4.83393e-07	4.31424e-07	3.94142e-07	3.33324e-07	3.09128e-07	3.05362e-07	2.69116e-07	2.54053e-07	2.43132e-07
551.218	0.00311079	0.00299447	0.00277691	0.00210552	0.00183351	0.00155087	0.00127315	0.00101657	0.000806668	0.000630929	0.000486443	0.00037562	0.000282114	0.000216437	0.000163235	0.000121784	9.31119e-05	6.91702e-05	5.19264e-05	3.9308e-05	2.93474e-05	2.25802e-05	1.69517e-05	1.31774e-05	1.01891e-05	7.94991e-06	6.28424e-06	4.95467e-06	3.96119e-06	3.14477e-06	2.58651e-06	2.11303e-06	1.76259e-06	1.47704e-06	1.25947e-06	1.06826e-06	8.31475e-07	7.18661e-07	6.30323e-07	5.5924e-07	4.82999e-07	4.32922e-07	3.94943e-07	3.37176e-07	3.11575e-07	3.06136e-07	2.7322e-07	2.55871e-07	2.45462e-07
551.658	0.00307522	0.00296198	0.00274818	0.00208673	0.00181807	0.0015382	0.00126574	0.00101161	0.000804195	0.000629096	0.000485894	0.000375563	0.000282478	0.000216984	0.000163791	0.000122201	9.34788e-05	6.96443e-05	5.22439e-05	3.95492e-05	2.95509e-05	2.27294e-05	1.7094e-05	1.33115e-05	1.02902e-05	8.03054e-06	6.3324e-06	4.99809e-06	3.985e-06	3.16671e-06	2.60453e-06	2.12709e-06	1.7784e-06	1.48287e-06	1.2634e-06	1.0699e-06	8.33233e-07	7.27934e-07	6.31885e-07	5.64801e-07	4.83141e-07	4.35583e-07	3.96996e-07	3.40842e-07	3.12719e-07	3.09636e-07	2.74038e-07	2.55725e-07	2.46289e-07
552.098	0.00304746	0.00293104	0.00271835	0.00206834	0.00180319	0.00152689	0.00125895	0.00100682	0.000801549	0.0006271	0.000485427	0.000375705	0.00028288	0.000217525	0.000164372	0.000122639	9.39385e-05	7.00963e-05	5.25801e-05	3.98452e-05	2.97787e-05	2.29211e-05	1.72743e-05	1.34238e-05	1.03804e-05	8.11088e-06	6.38826e-06	5.04636e-06	4.01173e-06	3.19255e-06	2.62634e-06	2.13603e-06	1.78743e-06	1.48361e-06	1.26601e-06	1.0716e-06	8.36963e-07	7.33053e-07	6.3417e-07	5.69924e-07	4.87616e-07	4.39757e-07	3.97113e-07	3.42644e-07	3.14431e-07	3.108e-07	2.77001e-07	2.56424e-07	2.47393e-07
552.538	0.00301959	0.00290531	0.00269276	0.00205123	0.00179031	0.00151709	0.00125296	0.00100325	0.000799182	0.000625921	0.00048536	0.000375999	0.000283555	0.000218239	0.000165064	0.000123235	9.44807e-05	7.05841e-05	5.2978e-05	4.01576e-05	3.00509e-05	2.3106e-05	1.74525e-05	1.355e-05	1.04974e-05	8.18077e-06	6.44034e-06	5.09503e-06	4.05669e-06	3.22121e-06	2.64469e-06	2.15306e-06	1.79816e-06	1.49156e-06	1.27031e-06	1.0773e-06	8.43234e-07	7.4032e-07	6.42422e-07	5.75454e-07	4.86194e-07	4.4226e-07	4.01578e-07	3.43155e-07	3.18727e-07	3.13432e-07	2.79437e-07	2.58074e-07	2.46928e-07
552.978	0.00299111	0.00287542	0.00266515	0.00203225	0.00177508	0.00150545	0.00124546	0.000998393	0.000795664	0.000624118	0.000484804	0.000376086	0.000283877	0.000218642	0.000165563	0.000123719	9.49566e-05	7.09664e-05	5.33214e-05	4.04317e-05	3.02868e-05	2.32717e-05	1.76215e-05	1.36615e-05	1.05828e-05	8.24097e-06	6.49639e-06	5.13525e-06	4.08666e-06	3.25361e-06	2.66425e-06	2.16235e-06	1.80705e-06	1.49802e-06	1.27433e-06	1.07599e-06	8.51834e-07	7.46049e-07	6.45724e-07	5.78347e-07	4.85242e-07	4.49147e-07	4.02779e-07	3.43917e-07	3.22816e-07	3.13838e-07	2.80335e-07	2.60437e-07	2.47757e-07
553.418	0.00296224	0.00284579	0.0026379	0.00201287	0.00175957	0.001494	0.00123789	0.000994133	0.000792821	0.000622409	0.000484055	0.000376079	0.000284338	0.000218998	0.000166055	0.000124237	9.54391e-05	7.13815e-05	5.3638e-05	4.07051e-05	3.05297e-05	2.34391e-05	1.77852e-05	1.37593e-05	1.06812e-05	8.30075e-06	6.54611e-06	5.1739e-06	4.11828e-06	3.2862e-06	2.67986e-06	2.16962e-06	1.81421e-06	1.50546e-06	1.27565e-06	1.07305e-06	8.57906e-07	7.50749e-07	6.5355e-07	5.81713e-07	4.85437e-07	4.52238e-07	4.041e-07	3.45357e-07	3.28942e-07	3.15294e-07	2.84954e-07	2.6356e-07	2.4779e-07
553.858	0.00293461	0.00281478	0.00261352	0.00199278	0.00174352	0.00148252	0.00122959	0.000989764	0.000789922	0.000620697	0.000483284	0.000376054	0.000284699	0.000219355	0.000166454	0.000124612	9.58584e-05	7.17637e-05	5.3947e-05	4.09711e-05	3.07512e-05	2.36184e-05	1.79351e-05	1.38538e-05	1.07756e-05	8.36648e-06	6.59963e-06	5.21212e-06	4.14449e-06	3.31674e-06	2.69735e-06	2.18022e-06	1.8211e-06	1.51223e-06	1.27631e-06	1.06804e-06	8.64085e-07	7.54668e-07	6.62338e-07	5.85994e-07	4.85396e-07	4.57927e-07	4.02805e-07	3.4805e-07	3.33351e-07	3.16906e-07	2.87232e-07	2.63989e-07	2.49565e-07
554.298	0.00290217	0.00278586	0.00258808	0.00197212	0.00172648	0.00147099	0.00122104	0.000984993	0.000786754	0.000618629	0.00048246	0.000375856	0.000284956	0.000219527	0.000166883	0.00012506	9.62154e-05	7.21014e-05	5.42482e-05	4.12059e-05	3.09831e-05	2.3778e-05	1.80775e-05	1.39452e-05	1.08576e-05	8.42266e-06	6.6475e-06	5.24953e-06	4.17038e-06	3.34535e-06	2.71998e-06	2.19408e-06	1.82778e-06	1.52132e-06	1.27535e-06	1.06652e-06	8.6722e-07	7.57777e-07	6.68099e-07	5.9352e-07	4.85998e-07	4.57539e-07	4.02909e-07	3.49835e-07	3.37481e-07	3.1982e-07	2.86969e-07	2.65373e-07	2.50549e-07
554.738	0.00287236	0.00275641	0.00256026	0.00195228	0.00171109	0.00145895	0.00121248	0.000979851	0.000783818	0.000616557	0.000481679	0.000375711	0.000285086	0.000219721	0.000167281	0.000125511	9.65106e-05	7.24201e-05	5.45461e-05	4.14237e-05	3.11879e-05	2.39357e-05	1.82298e-05	1.40274e-05	1.09252e-05	8.48551e-06	6.69827e-06	5.27882e-06	4.19798e-06	3.37226e-06	2.7345e-06	2.21094e-06	1.83395e-06	1.5266e-06	1.27466e-06	1.0663e-06	8.72609e-07	7.62685e-07	6.75547e-07	5.98891e-07	4.86596e-07	4.59525e-07	4.0119e-07	3.52881e-07	3.40576e-07	3.23531e-07	2.88439e-07	2.65287e-07	2.5043e-07
555.178	0.00284166	0.00272718	0.00253358	0.00193317	0.0016951	0.00144779	0.00120374	0.000974531	0.000780741	0.000614617	0.000480623	0.000375569	0.000285137	0.000220036	0.000167714	0.000125959	9.6848e-05	7.27507e-05	5.48034e-05	4.16703e-05	3.14167e-05	2.41199e-05	1.83543e-05	1.41484e-05	1.10046e-05	8.55465e-06	6.74375e-06	5.32035e-06	4.23722e-06	3.40268e-06	2.7528e-06	2.22377e-06	1.84163e-06	1.53558e-06	1.27383e-06	1.06774e-06	8.78621e-07	7.6359e-07	6.77884e-07	6.02892e-07	4.9004e-07	4.62439e-07	3.98977e-07	3.54399e-07	3.41235e-07	3.25256e-07	2.9357e-07	2.64154e-07	2.49718e-07
555.618	0.00281277	0.00270355	0.00251056	0.00191581	0.00168013	0.00143753	0.00119613	0.000969556	0.000777947	0.000612954	0.000479733	0.000375359	0.000285158	0.00022052	0.000168139	0.000126475	9.72458e-05	7.31211e-05	5.5103e-05	4.1934e-05	3.16488e-05	2.42995e-05	1.84672e-05	1.42664e-05	1.10916e-05	8.6243e-06	6.80302e-06	5.36664e-06	4.28014e-06	3.43442e-06	2.77165e-06	2.23781e-06	1.85671e-06	1.54256e-06	1.27944e-06	1.07414e-06	8.87118e-07	7.70579e-07	6.82541e-07	6.07171e-07	4.94341e-07	4.63125e-07	3.99337e-07	3.57173e-07	3.43329e-07	3.26409e-07	2.93927e-07	2.64973e-07	2.49139e-07
556.058	0.00278561	0.002679	0.00248725	0.00189877	0.00166525	0.00142727	0.00118794	0.000964511	0.000774959	0.000611187	0.000478749	0.000374989	0.000285097	0.000220879	0.000168568	0.000126924	9.75667e-05	7.34882e-05	5.53966e-05	4.21604e-05	3.1894e-05	2.44585e-05	1.85915e-05	1.44035e-05	1.11779e-05	8.68784e-06	6.86191e-06	5.42342e-06	4.32161e-06	3.46396e-06	2.79106e-06	2.25304e-06	1.86885e-06	1.5503e-06	1.2844e-06	1.08081e-06	8.92813e-07	7.74968e-07	6.88139e-07	6.13843e-07	4.9753e-07	4.70932e-07	3.99521e-07	3.59668e-07	3.44971e-07	3.25586e-07	2.9502e-07	2.64544e-07	2.47863e-07
556.498	0.00276184	0.00265429	0.00246556	0.00188181	0.00165083	0.00141747	0.00118094	0.000959581	0.000772626	0.000609513	0.000477906	0.000374694	0.000285048	0.000221182	0.000169045	0.000127301	9.80076e-05	7.38633e-05	5.57025e-05	4.23874e-05	3.21324e-05	2.46177e-05	1.87333e-05	1.45269e-05	1.1268e-05	8.75972e-06	6.92326e-06	5.46058e-06	4.35622e-06	3.49012e-06	2.81527e-06	2.26336e-06	1.8805e-06	1.55705e-06	1.29354e-06	1.08764e-06	9.01334e-07	7.82343e-07	6.88426e-07	6.20212e-07	5.02928e-07	4.74259e-07	4.03169e-07	3.63805e-07	3.49515e-07	3.28844e-07	2.95322e-07	2.64585e-07	2.476e-07
556.938	0.00273626	0.00262855	0.00244082	0.00186443	0.00163534	0.00140755	0.00117387	0.000954486	0.000769725	0.00060773	0.000476878	0.000374316	0.000284892	0.00022164	0.000169502	0.00012772	9.83932e-05	7.4184e-05	5.60088e-05	4.26252e-05	3.23779e-05	2.48013e-05	1.88665e-05	1.46459e-05	1.1354e-05	8.83658e-06	6.986e-06	5.51026e-06	4.38425e-06	3.51378e-06	2.83838e-06	2.28174e-06	1.89195e-06	1.56307e-06	1.29958e-06	1.09295e-06	9.08091e-07	7.90045e-07	6.89734e-07	6.25785e-07	5.08008e-07	4.73794e-07	4.0689e-07	3.6587e-07	3.5145e-07	3.30671e-07	2.94397e-07	2.66901e-07	2.49436e-07
557.378	0.00271043	0.00260438	0.00241639	0.0018458	0.00162033	0.0013976	0.00116703	0.000949638	0.000766464	0.000606004	0.000475988	0.000373831	0.000284968	0.000221917	0.000169877	0.000128165	9.87856e-05	7.45506e-05	5.63263e-05	4.28868e-05	3.26249e-05	2.49867e-05	1.90075e-05	1.47545e-05	1.14559e-05	8.90998e-06	7.0588e-06	5.56986e-06	4.40808e-06	3.53641e-06	2.86103e-06	2.3e-06	1.90599e-06	1.57883e-06	1.30961e-06	1.09742e-06	9.15501e-07	7.98564e-07	6.92517e-07	6.31282e-07	5.13273e-07	4.76318e-07	4.09458e-07	3.70182e-07	3.54203e-07	3.30727e-07	2.95824e-07	2.69223e-07	2.5262e-07
557.818	0.00268438	0.00257873	0.00239064	0.00182768	0.00160578	0.00138801	0.0011599	0.000944878	0.000762939	0.000603986	0.000475177	0.000373439	0.000285217	0.00022224	0.00017037	0.000128657	9.91839e-05	7.48974e-05	5.6642e-05	4.31477e-05	3.28705e-05	2.51844e-05	1.91555e-05	1.48775e-05	1.15596e-05	8.98122e-06	7.12815e-06	5.6025e-06	4.44379e-06	3.56525e-06	2.88282e-06	2.31748e-06	1.91656e-06	1.58735e-06	1.31722e-06	1.10662e-06	9.21287e-07	8.074e-07	6.98851e-07	6.31408e-07	5.16542e-07	4.80151e-07	4.11908e-07	3.73382e-07	3.5443e-07	3.30407e-07	3.01134e-07	2.71061e-07	2.54601e-07
558.259	0.00265624	0.00255324	0.0023677	0.00180998	0.00159167	0.00137879	0.00115257	0.000940176	0.000759624	0.00060165	0.000474296	0.000373017	0.000285188	0.00022256	0.00017084	0.000129045	9.96166e-05	7.5268e-05	5.69824e-05	4.34073e-05	3.31003e-05	2.53641e-05	1.92904e-05	1.49927e-05	1.1666e-05	9.04457e-06	7.19672e-06	5.64918e-06	4.48566e-06	3.58954e-06	2.90556e-06	2.33555e-06	1.9259e-06	1.59597e-06	1.32662e-06	1.11155e-06	9.29468e-07	8.15324e-07	7.06502e-07	6.33155e-07	5.20165e-07	4.82383e-07	4.1356e-07	3.7631e-07	3.56621e-07	3.31611e-07	3.02077e-07	2.74051e-07	2.57111e-07
558.699	0.00262766	0.00252757	0.0023415	0.00179211	0.00157773	0.00136909	0.00114481	0.000935061	0.000755931	0.000599241	0.000473267	0.00037244	0.000285159	0.000222746	0.000171204	0.000129391	0.000100021	7.55548e-05	5.72566e-05	4.3644e-05	3.3311e-05	2.55348e-05	1.94439e-05	1.51031e-05	1.17681e-05	9.10638e-06	7.24813e-06	5.68317e-06	4.52107e-06	3.61814e-06	2.92412e-06	2.35327e-06	1.93751e-06	1.60552e-06	1.336e-06	1.12225e-06	9.38535e-07	8.21627e-07	7.14881e-07	6.35705e-07	5.24717e-07	4.84334e-07	4.15497e-07	3.79797e-07	3.58324e-07	3.33228e-07	3.04951e-07	2.71902e-07	2.59443e-07
559.139	0.00260366	0.00250384	0.00231698	0.00177508	0.0015644	0.00135953	0.00113728	0.000930257	0.000752501	0.000597082	0.000472291	0.000371997	0.000285277	0.000222968	0.000171592	0.000129767	0.000100433	7.58586e-05	5.75825e-05	4.39065e-05	3.35324e-05	2.57066e-05	1.96058e-05	1.5226e-05	1.18587e-05	9.17443e-06	7.30316e-06	5.73962e-06	4.55425e-06	3.64535e-06	2.94157e-06	2.37359e-06	1.95111e-06	1.61652e-06	1.3472e-06	1.13318e-06	9.50078e-07	8.27658e-07	7.19593e-07	6.45701e-07	5.28477e-07	4.88228e-07	4.17154e-07	3.83334e-07	3.58938e-07	3.3507e-07	3.08384e-07	2.76238e-07	2.60121e-07
559.579	0.00257658	0.00247879	0.00229287	0.00175784	0.00155107	0.0013493	0.00112932	0.00092519	0.000748892	0.000595239	0.00047145	0.000371575	0.000285284	0.000223115	0.000171913	0.000130096	0.000100863	7.61339e-05	5.79017e-05	4.41534e-05	3.37548e-05	2.5864e-05	1.97513e-05	1.53467e-05	1.19582e-05	9.25097e-06	7.36088e-06	5.78689e-06	4.58437e-06	3.67417e-06	2.95852e-06	2.39205e-06	1.9617e-06	1.6284e-06	1.35346e-06	1.14241e-06	9.53995e-07	8.34296e-07	7.19511e-07	6.47814e-07	5.3145e-07	4.92223e-07	4.19473e-07	3.86565e-07	3.59624e-07	3.3672e-07	3.09428e-07	2.74852e-07	2.59582e-07
560.019	0.00255355	0.0024533	0.00227006	0.00174169	0.00153831	0.00133888	0.00112202	0.00092001	0.000745381	0.000593467	0.000470612	0.000371376	0.00028523	0.000223282	0.000172282	0.000130458	0.000101278	7.64094e-05	5.82329e-05	4.43719e-05	3.39846e-05	2.6045e-05	1.98844e-05	1.54488e-05	1.20502e-05	9.31329e-06	7.41642e-06	5.83541e-06	4.61784e-06	3.70408e-06	2.97702e-06	2.4106e-06	1.97099e-06	1.64069e-06	1.36304e-06	1.14975e-06	9.60769e-07	8.40088e-07	7.2789e-07	6.4971e-07	5.34888e-07	4.92475e-07	4.23214e-07	3.88759e-07	3.59725e-07	3.36464e-07	3.12765e-07	2.77872e-07	2.60907e-07
560.459	0.00252671	0.00243107	0.00224657	0.00172474	0.00152562	0.00132733	0.00111452	0.000914829	0.000741509	0.000591566	0.000469883	0.000371141	0.000285135	0.000223414	0.000172573	0.000130809	0.000101644	7.67545e-05	5.85224e-05	4.46152e-05	3.42024e-05	2.61999e-05	2.00222e-05	1.55541e-05	1.21347e-05	9.38173e-06	7.47437e-06	5.8839e-06	4.65273e-06	3.73346e-06	2.99621e-06	2.42919e-06	1.98215e-06	1.65107e-06	1.3687e-06	1.16378e-06	9.68445e-07	8.43855e-07	7.373e-07	6.52353e-07	5.39961e-07	4.98315e-07	4.26523e-07	3.92806e-07	3.61963e-07	3.38004e-07	3.12737e-07	2.77103e-07	2.63163e-07
560.899	0.00250552	0.00241088	0.00222702	0.00170862	0.00151302	0.0013174	0.00110731	0.000910073	0.000738229	0.000590225	0.000469218	0.000370908	0.000285309	0.000223605	0.000172894	0.000131253	0.000101998	7.70635e-05	5.88656e-05	4.49144e-05	3.44403e-05	2.63755e-05	2.01679e-05	1.56637e-05	1.2218e-05	9.43971e-06	7.53889e-06	5.91895e-06	4.6897e-06	3.76478e-06	3.01793e-06	2.45062e-06	1.99437e-06	1.66106e-06	1.37862e-06	1.16972e-06	9.80623e-07	8.47871e-07	7.46374e-07	6.57468e-07	5.45813e-07	5.03009e-07	4.31815e-07	3.96304e-07	3.66784e-07	3.38306e-07	3.13909e-07	2.81437e-07	2.66677e-07
561.339	0.00248058	0.00239026	0.00220853	0.00169276	0.00150085	0.0013072	0.00110001	0.000905348	0.000735193	0.000588901	0.000468349	0.000370719	0.000285403	0.000223777	0.00017312	0.000131668	0.000102298	7.73699e-05	5.9199e-05	4.51824e-05	3.46518e-05	2.65355e-05	2.02874e-05	1.57865e-05	1.23186e-05	9.50957e-06	7.59939e-06	5.967e-06	4.72505e-06	3.79833e-06	3.0385e-06	2.46917e-06	2.01299e-06	1.67724e-06	1.39089e-06	1.17695e-06	9.90168e-07	8.49587e-07	7.56068e-07	6.61251e-07	5.50776e-07	5.08991e-07	4.36235e-07	3.99294e-07	3.70053e-07	3.40553e-07	3.13388e-07	2.84147e-07	2.68662e-07
561.779	0.00245421	0.00236584	0.00218736	0.00167658	0.00148756	0.00129597	0.00109205	0.000899804	0.00073182	0.00058707	0.000466986	0.000370156	0.000285202	0.000223812	0.000173302	0.000131988	0.000102547	7.76122e-05	5.94781e-05	4.53734e-05	3.48223e-05	2.66747e-05	2.04153e-05	1.58893e-05	1.23924e-05	9.57161e-06	7.65261e-06	6.00077e-06	4.75545e-06	3.83018e-06	3.05727e-06	2.48788e-06	2.02762e-06	1.68853e-06	1.4025e-06	1.18331e-06	9.99424e-07	8.52577e-07	7.53444e-07	6.63699e-07	5.56298e-07	5.13923e-07	4.40284e-07	4.01957e-07	3.71899e-07	3.42357e-07	3.15227e-07	2.85771e-07	2.71302e-07
562.22	0.00242952	0.00234452	0.0021674	0.00166234	0.00147586	0.00128607	0.0010852	0.000895129	0.000729193	0.000585721	0.000465982	0.000369697	0.000285222	0.000224043	0.000173638	0.00013245	0.000102876	7.79185e-05	5.97599e-05	4.5612e-05	3.50153e-05	2.68665e-05	2.05626e-05	1.60176e-05	1.24941e-05	9.64395e-06	7.71543e-06	6.04869e-06	4.79399e-06	3.85531e-06	3.07799e-06	2.51136e-06	2.04455e-06	1.70271e-06	1.41416e-06	1.19522e-06	1.0052e-06	8.57833e-07	7.60163e-07	6.68415e-07	5.6302e-07	5.17275e-07	4.45438e-07	4.05701e-07	3.74717e-07	3.44335e-07	3.17128e-07	2.87947e-07	2.71897e-07
562.66	0.00240597	0.00232079	0.00214744	0.00164671	0.00146381	0.00127607	0.00107803	0.000889802	0.000725638	0.000584081	0.000464961	0.000369147	0.000285064	0.000224235	0.000173901	0.00013279	0.000103147	7.8217e-05	6.00534e-05	4.58475e-05	3.51873e-05	2.70626e-05	2.06884e-05	1.61495e-05	1.25782e-05	9.7072e-06	7.77298e-06	6.09756e-06	4.82806e-06	3.87856e-06	3.10287e-06	2.53836e-06	2.05951e-06	1.71069e-06	1.42865e-06	1.20816e-06	1.01024e-06	8.65412e-07	7.65128e-07	6.73564e-07	5.69005e-07	5.22154e-07	4.47604e-07	4.09046e-07	3.77242e-07	3.46977e-07	3.17738e-07	2.90124e-07	2.73623e-07
563.1	0.00238534	0.00230183	0.00212712	0.00163348	0.00145421	0.00126831	0.00107188	0.000885445	0.000722916	0.000582878	0.00046427	0.000368951	0.000285251	0.000224547	0.000174342	0.000133252	0.000103547	7.85846e-05	6.04018e-05	4.61364e-05	3.53998e-05	2.72828e-05	2.08414e-05	1.62866e-05	1.26854e-05	9.80271e-06	7.84116e-06	6.15562e-06	4.87216e-06	3.91287e-06	3.13139e-06	2.5659e-06	2.07679e-06	1.72288e-06	1.44525e-06	1.22482e-06	1.01589e-06	8.70814e-07	7.67759e-07	6.79365e-07	5.77673e-07	5.26785e-07	4.52029e-07	4.13671e-07	3.80598e-07	3.49229e-07	3.22123e-07	2.928e-07	2.73877e-07
563.54	0.00236857	0.00228085	0.00210676	0.00162011	0.00144404	0.00125994	0.00106517	0.000880715	0.000719967	0.00058131	0.000463266	0.00036854	0.000285322	0.000224789	0.000174624	0.000133626	0.000103925	7.89287e-05	6.0717e-05	4.64121e-05	3.56069e-05	2.74953e-05	2.09704e-05	1.64203e-05	1.27894e-05	9.8822e-06	7.90763e-06	6.19935e-06	4.91449e-06	3.94636e-06	3.15601e-06	2.58684e-06	2.10006e-06	1.73406e-06	1.4609e-06	1.24014e-06	1.0227e-06	8.79749e-07	7.77398e-07	6.84306e-07	5.85098e-07	5.31672e-07	4.58115e-07	4.15816e-07	3.84389e-07	3.50753e-07	3.22044e-07	2.94184e-07	2.75328e-07
563.98	0.00234876	0.00226203	0.00208728	0.00160746	0.00143364	0.00125198	0.00105815	0.00087615	0.000716696	0.000579653	0.000462231	0.000368231	0.000285528	0.000225094	0.000174937	0.000134016	0.000104323	7.92854e-05	6.10349e-05	4.66983e-05	3.58293e-05	2.77125e-05	2.10975e-05	1.65513e-05	1.28998e-05	9.97097e-06	7.97135e-06	6.25925e-06	4.95554e-06	3.98278e-06	3.18225e-06	2.60577e-06	2.12349e-06	1.74947e-06	1.47523e-06	1.25483e-06	1.0307e-06	8.85292e-07	7.83047e-07	6.86727e-07	5.91083e-07	5.36744e-07	4.6497e-07	4.17656e-07	3.83123e-07	3.50198e-07	3.25483e-07	2.95013e-07	2.77069e-07
564.42	0.00232982	0.00224505	0.00206834	0.00159473	0.00142296	0.00124344	0.00105198	0.000871483	0.000713695	0.000577934	0.000461444	0.000367902	0.000285587	0.000225362	0.000175306	0.000134416	0.000104713	7.96548e-05	6.13337e-05	4.69674e-05	3.60427e-05	2.7895e-05	2.12563e-05	1.6652e-05	1.29998e-05	1.00543e-05	8.03429e-06	6.3067e-06	4.98753e-06	4.00936e-06	3.21212e-06	2.62718e-06	2.13999e-06	1.7585e-06	1.48859e-06	1.26608e-06	1.03767e-06	8.9715e-07	7.9138e-07	6.91092e-07	5.93082e-07	5.38762e-07	4.70611e-07	4.20762e-07	3.84746e-07	3.5126e-07	3.24776e-07	2.977e-07	2.7906e-07
564.86	0.00230931	0.00222484	0.00204693	0.00158114	0.00141283	0.00123444	0.00104513	0.000866609	0.000710614	0.000576052	0.000460447	0.000367441	0.000285595	0.000225547	0.000175544	0.000134761	0.000105074	7.99372e-05	6.16034e-05	4.723e-05	3.62514e-05	2.80791e-05	2.14002e-05	1.67431e-05	1.30945e-05	1.01358e-05	8.08109e-06	6.34771e-06	5.01868e-06	4.04017e-06	3.23497e-06	2.64687e-06	2.1548e-06	1.77161e-06	1.50201e-06	1.27542e-06	1.04615e-06	9.03155e-07	7.97717e-07	6.96312e-07	5.94654e-07	5.45338e-07	4.74849e-07	4.24945e-07	3.86886e-07	3.50592e-07	3.27404e-07	2.99259e-07	2.81532e-07
565.301	0.00228967	0.00220559	0.00202605	0.00156732	0.0014024	0.00122564	0.00103907	0.000861744	0.000707833	0.000574318	0.000459469	0.000367149	0.000285696	0.000225769	0.000175742	0.000135037	0.000105459	8.02463e-05	6.18881e-05	4.75181e-05	3.645e-05	2.82709e-05	2.1548e-05	1.68279e-05	1.31899e-05	1.0222e-05	8.12321e-06	6.39521e-06	5.05091e-06	4.07075e-06	3.25989e-06	2.66553e-06	2.16834e-06	1.78236e-06	1.51406e-06	1.28282e-06	1.05594e-06	9.10409e-07	8.00358e-07	6.97002e-07	5.97245e-07	5.48204e-07	4.76148e-07	4.27441e-07	3.89195e-07	3.53962e-07	3.26763e-07	3.00485e-07	2.84417e-07
565.741	0.00226835	0.00218619	0.00200474	0.00155391	0.00139146	0.00121677	0.00103228	0.000856804	0.000704439	0.000572486	0.000458369	0.000366745	0.000285767	0.000225912	0.000175944	0.000135271	0.000105806	8.05306e-05	6.21633e-05	4.77951e-05	3.66527e-05	2.8448e-05	2.16928e-05	1.69409e-05	1.32825e-05	1.03012e-05	8.17001e-06	6.44314e-06	5.08753e-06	4.10559e-06	3.28482e-06	2.69281e-06	2.18355e-06	1.79462e-06	1.52612e-06	1.28919e-06	1.06402e-06	9.16936e-07	8.07601e-07	7.00432e-07	5.9993e-07	5.51262e-07	4.80177e-07	4.27509e-07	3.91258e-07	3.54758e-07	3.31507e-07	3.02257e-07	2.84839e-07
566.181	0.00225047	0.00216546	0.0019842	0.00154132	0.00138126	0.00120766	0.00102557	0.000852178	0.00070129	0.000570787	0.000457466	0.000366393	0.000285925	0.000226024	0.000176152	0.000135522	0.000106178	8.08532e-05	6.24786e-05	4.80635e-05	3.68724e-05	2.86268e-05	2.18439e-05	1.70381e-05	1.33794e-05	1.03803e-05	8.22955e-06	6.4943e-06	5.13034e-06	4.14183e-06	3.31101e-06	2.71115e-06	2.19876e-06	1.80671e-06	1.54156e-06	1.30063e-06	1.07208e-06	9.2203e-07	8.16051e-07	7.04179e-07	6.03262e-07	5.56621e-07	4.83838e-07	4.28068e-07	3.92962e-07	3.57608e-07	3.34869e-07	3.0134e-07	2.87232e-07
566.621	0.00223098	0.00214632	0.00196765	0.00152907	0.00137154	0.00119887	0.00101878	0.000847743	0.000698259	0.000568838	0.0004565	0.000365726	0.0002858	0.000226172	0.000176411	0.000135766	0.000106476	8.11522e-05	6.27722e-05	4.83112e-05	3.70822e-05	2.8803e-05	2.19745e-05	1.71685e-05	1.34683e-05	1.04614e-05	8.2826e-06	6.55058e-06	5.17575e-06	4.18537e-06	3.34027e-06	2.73087e-06	2.21394e-06	1.8166e-06	1.55437e-06	1.30901e-06	1.08017e-06	9.22657e-07	8.24148e-07	7.08863e-07	6.0713e-07	5.63247e-07	4.89365e-07	4.28871e-07	3.97302e-07	3.61187e-07	3.33998e-07	2.99371e-07	2.87553e-07
567.061	0.00221089	0.00212806	0.00195274	0.00151644	0.0013604	0.00119017	0.00101155	0.000843152	0.000695181	0.000566918	0.000454978	0.000365019	0.000285567	0.000226197	0.000176427	0.000135955	0.000106734	8.14279e-05	6.30217e-05	4.85359e-05	3.72696e-05	2.89674e-05	2.20914e-05	1.72849e-05	1.35525e-05	1.05405e-05	8.3377e-06	6.60138e-06	5.20611e-06	4.21391e-06	3.36952e-06	2.75332e-06	2.22909e-06	1.82701e-06	1.5637e-06	1.31388e-06	1.09096e-06	9.27179e-07	8.26987e-07	7.14375e-07	6.11058e-07	5.67791e-07	4.92688e-07	4.30336e-07	4.00559e-07	3.63624e-07	3.34011e-07	2.98064e-07	2.88029e-07
567.501	0.00219396	0.00210991	0.00193633	0.00150391	0.00134964	0.00118129	0.00100464	0.000838185	0.000691846	0.000565212	0.000453532	0.000364465	0.000285317	0.000226154	0.000176557	0.000136174	0.000106971	8.16891e-05	6.32686e-05	4.87083e-05	3.74594e-05	2.91308e-05	2.22202e-05	1.74021e-05	1.36356e-05	1.0625e-05	8.38742e-06	6.65253e-06	5.24478e-06	4.24389e-06	3.39945e-06	2.77646e-06	2.24597e-06	1.83951e-06	1.57132e-06	1.3227e-06	1.09986e-06	9.32854e-07	8.30359e-07	7.18531e-07	6.14644e-07	5.71665e-07	4.95612e-07	4.32821e-07	4.01385e-07	3.64218e-07	3.37858e-07	2.97253e-07	2.89066e-07
567.942	0.00217385	0.00209214	0.00191961	0.00149123	0.00134013	0.00117318	0.00099845	0.000833759	0.000688916	0.0005641	0.000452478	0.000364313	0.000285339	0.000226266	0.000176802	0.000136478	0.000107299	8.20098e-05	6.36144e-05	4.89214e-05	3.76644e-05	2.93121e-05	2.23496e-05	1.7521e-05	1.3728e-05	1.07077e-05	8.4606e-06	6.70528e-06	5.28028e-06	4.27952e-06	3.43251e-06	2.79517e-06	2.26276e-06	1.8536e-06	1.58091e-06	1.32868e-06	1.1102e-06	9.39904e-07	8.336e-07	7.21507e-07	6.161e-07	5.72323e-07	4.98464e-07	4.37323e-07	4.01698e-07	3.64035e-07	3.40475e-07	3.02323e-07	2.90829e-07
568.382	0.00215673	0.00207145	0.0019043	0.0014787	0.00133057	0.00116546	0.000992472	0.000829283	0.000686021	0.000562479	0.000451497	0.000363955	0.000285219	0.000226373	0.000177038	0.000136775	0.000107589	8.23218e-05	6.38728e-05	4.91415e-05	3.78436e-05	2.95026e-05	2.24903e-05	1.76443e-05	1.38195e-05	1.07853e-05	8.525e-06	6.75392e-06	5.32188e-06	4.30842e-06	3.46639e-06	2.8125e-06	2.28499e-06	1.86641e-06	1.59101e-06	1.33647e-06	1.11837e-06	9.46131e-07	8.42804e-07	7.22433e-07	6.19999e-07	5.75844e-07	5.02144e-07	4.40456e-07	4.05635e-07	3.6359e-07	3.38753e-07	3.03121e-07	2.93056e-07
568.822	0.00213843	0.00205188	0.0018882	0.0014663	0.00132092	0.00115764	0.000986509	0.000824779	0.000682769	0.000560086	0.000450245	0.000363508	0.000285066	0.000226458	0.000177199	0.000137061	0.000107842	8.26319e-05	6.41741e-05	4.93789e-05	3.80138e-05	2.9686e-05	2.26408e-05	1.77722e-05	1.38974e-05	1.08576e-05	8.59509e-06	6.80178e-06	5.37104e-06	4.34054e-06	3.49628e-06	2.83279e-06	2.30465e-06	1.88066e-06	1.59744e-06	1.3463e-06	1.1282e-06	9.49381e-07	8.53546e-07	7.24338e-07	6.25837e-07	5.78162e-07	5.03902e-07	4.42813e-07	4.08067e-07	3.63462e-07	3.43746e-07	3.06818e-07	2.97121e-07
569.262	0.0021169	0.00203349	0.00187289	0.00145404	0.00131119	0.00114973	0.00098065	0.00082058	0.000679646	0.000558204	0.000448997	0.000362735	0.000284883	0.000226434	0.000177349	0.000137349	0.000108058	8.29401e-05	6.4366e-05	4.96476e-05	3.8197e-05	2.98629e-05	2.28016e-05	1.79048e-05	1.39785e-05	1.09321e-05	8.66349e-06	6.85854e-06	5.41739e-06	4.37504e-06	3.52597e-06	2.85603e-06	2.32774e-06	1.89524e-06	1.60849e-06	1.35834e-06	1.13513e-06	9.57373e-07	8.58036e-07	7.2733e-07	6.32578e-07	5.85202e-07	5.06698e-07	4.45407e-07	4.13233e-07	3.66661e-07	3.44783e-07	3.07059e-07	2.98131e-07
569.702	0.00209997	0.00201673	0.00185721	0.00144241	0.00130157	0.00114253	0.000974703	0.000816345	0.000676747	0.000556235	0.000447814	0.000361991	0.000284719	0.000226543	0.000177512	0.000137625	0.000108383	8.32317e-05	6.45871e-05	4.98916e-05	3.83785e-05	3.00346e-05	2.29299e-05	1.80199e-05	1.40646e-05	1.10097e-05	8.73065e-06	6.90738e-06	5.46163e-06	4.4102e-06	3.55605e-06	2.88174e-06	2.34738e-06	1.9103e-06	1.61966e-06	1.36625e-06	1.14118e-06	9.65597e-07	8.61111e-07	7.29883e-07	6.40209e-07	5.85123e-07	5.10501e-07	4.45007e-07	4.16184e-07	3.70466e-07	3.45245e-07	3.10096e-07	2.98486e-07
570.143	0.00207919	0.00199635	0.00184128	0.00142949	0.00129152	0.00113414	0.000968066	0.000811546	0.000673361	0.000553819	0.000446233	0.000361171	0.000284309	0.000226495	0.000177473	0.000137777	0.000108647	8.34686e-05	6.4776e-05	5.00477e-05	3.85146e-05	3.01908e-05	2.30395e-05	1.81147e-05	1.41449e-05	1.10886e-05	8.78954e-06	6.95854e-06	5.49812e-06	4.44224e-06	3.58261e-06	2.89956e-06	2.366e-06	1.92412e-06	1.62863e-06	1.3724e-06	1.14421e-06	9.72014e-07	8.65287e-07	7.30365e-07	6.42673e-07	5.92336e-07	5.12052e-07	4.44591e-07	4.17272e-07	3.71236e-07	3.49332e-07	3.0919e-07	2.97323e-07
570.583	0.00205599	0.00197438	0.0018238	0.00141624	0.00128059	0.00112551	0.000961077	0.000806462	0.000669859	0.000551157	0.000444509	0.000360142	0.000283743	0.000226369	0.000177555	0.000137901	0.000108847	8.36807e-05	6.49557e-05	5.02229e-05	3.86379e-05	3.03215e-05	2.31397e-05	1.81975e-05	1.42088e-05	1.1157e-05	8.84502e-06	6.99489e-06	5.53541e-06	4.47086e-06	3.60885e-06	2.9184e-06	2.38169e-06	1.93504e-06	1.63579e-06	1.37512e-06	1.14819e-06	9.81855e-07	8.72549e-07	7.30926e-07	6.45065e-07	5.9263e-07	5.13026e-07	4.45859e-07	4.19403e-07	3.70849e-07	3.51206e-07	3.09543e-07	2.96236e-07
571.023	0.00203508	0.00195267	0.0018064	0.00140292	0.00126935	0.00111686	0.000953877	0.000801534	0.00066618	0.000548405	0.000442652	0.000359088	0.000283207	0.000226196	0.000177495	0.000138002	0.000108998	8.38583e-05	6.51102e-05	5.04264e-05	3.87581e-05	3.04624e-05	2.32353e-05	1.82803e-05	1.42795e-05	1.12226e-05	8.90095e-06	7.04775e-06	5.57352e-06	4.49787e-06	3.63518e-06	2.937e-06	2.39761e-06	1.9424e-06	1.64186e-06	1.38205e-06	1.15421e-06	9.89844e-07	8.85098e-07	7.33808e-07	6.49382e-07	5.98742e-07	5.15969e-07	4.4879e-07	4.22013e-07	3.70901e-07	3.51054e-07	3.11913e-07	2.96398e-07
571.463	0.00201478	0.00193507	0.00178919	0.00138903	0.00125807	0.00110816	0.00094676	0.000796667	0.000662445	0.000545655	0.000440951	0.000358093	0.0002827	0.000225981	0.0001774	0.000138053	0.000109101	8.40178e-05	6.52849e-05	5.06102e-05	3.88742e-05	3.05893e-05	2.33407e-05	1.83559e-05	1.43568e-05	1.12744e-05	8.95619e-06	7.10047e-06	5.6064e-06	4.52517e-06	3.65901e-06	2.95303e-06	2.41038e-06	1.9544e-06	1.65281e-06	1.38998e-06	1.16403e-06	9.95854e-07	8.89453e-07	7.36781e-07	6.52694e-07	6.01646e-07	5.16776e-07	4.50383e-07	4.23607e-07	3.7209e-07	3.54082e-07	3.14466e-07	2.97711e-07
571.903	0.00199383	0.00191861	0.00177217	0.00137668	0.00124706	0.00109979	0.000940088	0.000791989	0.000658762	0.000543091	0.000439353	0.000357172	0.000282315	0.000225765	0.000177317	0.000138181	0.000109276	8.41618e-05	6.54156e-05	5.07912e-05	3.9031e-05	3.06955e-05	2.34587e-05	1.84367e-05	1.44453e-05	1.13429e-05	9.00382e-06	7.143e-06	5.64224e-06	4.55415e-06	3.68279e-06	2.96806e-06	2.42888e-06	1.97284e-06	1.66316e-06	1.39816e-06	1.17365e-06	9.97708e-07	8.90978e-07	7.4073e-07	6.54941e-07	6.05351e-07	5.21041e-07	4.51289e-07	4.2412e-07	3.73673e-07	3.54756e-07	3.17078e-07	3.00262e-07
572.344	0.00197157	0.0019028	0.00175538	0.00136411	0.0012349	0.00109028	0.00093323	0.000786676	0.00065485	0.000540487	0.000437669	0.000356075	0.000281749	0.000225526	0.000177191	0.000138224	0.000109408	8.43181e-05	6.55181e-05	5.09011e-05	3.91414e-05	3.07987e-05	2.35635e-05	1.85215e-05	1.4519e-05	1.14014e-05	9.05116e-06	7.17921e-06	5.6756e-06	4.57511e-06	3.70313e-06	2.98104e-06	2.44646e-06	1.98888e-06	1.67137e-06	1.40462e-06	1.18222e-06	1.00338e-06	8.96433e-07	7.4499e-07	6.57622e-07	6.07244e-07	5.24132e-07	4.50229e-07	4.23763e-07	3.74933e-07	3.55044e-07	3.20221e-07	3.01958e-07
572.784	0.00194995	0.00188295	0.00173848	0.0013509	0.00122434	0.00108122	0.000926408	0.000781445	0.000650893	0.000537876	0.000435971	0.000354911	0.000281112	0.000225253	0.000177064	0.000138215	0.000109523	8.44676e-05	6.56297e-05	5.10215e-05	3.92515e-05	3.09053e-05	2.36607e-05	1.86113e-05	1.45922e-05	1.14505e-05	9.1003e-06	7.24053e-06	5.6953e-06	4.6033e-06	3.72084e-06	3.00331e-06	2.45769e-06	2.00077e-06	1.67869e-06	1.41054e-06	1.19092e-06	1.00685e-06	9.02076e-07	7.49845e-07	6.59615e-07	6.09923e-07	5.2623e-07	4.52923e-07	4.22538e-07	3.75846e-07	3.59692e-07	3.23538e-07	3.03077e-07
573.224	0.00193229	0.00186738	0.00172354	0.0013384	0.00121498	0.00107343	0.000920927	0.00077709	0.00064777	0.000535708	0.000434707	0.000353963	0.000280741	0.000225179	0.000177197	0.000138295	0.000109772	8.46979e-05	6.58184e-05	5.1224e-05	3.94015e-05	3.10502e-05	2.37871e-05	1.87203e-05	1.46808e-05	1.15026e-05	9.16784e-06	7.27951e-06	5.72711e-06	4.62615e-06	3.74494e-06	3.02569e-06	2.47467e-06	2.01505e-06	1.68975e-06	1.41803e-06	1.19897e-06	1.01474e-06	9.07198e-07	7.5404e-07	6.63875e-07	6.09914e-07	5.24112e-07	4.5446e-07	4.24992e-07	3.7945e-07	3.59396e-07	3.27862e-07	3.0467e-07
573.664	0.00191548	0.00185108	0.00170889	0.00132715	0.00120638	0.00106578	0.000915028	0.000772915	0.00064454	0.000533397	0.000433424	0.000353075	0.000280502	0.000224965	0.000177223	0.000138401	0.000109989	8.48675e-05	6.60705e-05	5.14406e-05	3.95802e-05	3.11882e-05	2.39082e-05	1.8833e-05	1.47778e-05	1.15594e-05	9.2352e-06	7.33203e-06	5.76303e-06	4.66095e-06	3.76824e-06	3.04611e-06	2.49275e-06	2.03451e-06	1.70216e-06	1.42883e-06	1.20835e-06	1.01971e-06	9.11643e-07	7.60318e-07	6.69463e-07	6.14629e-07	5.24002e-07	4.55841e-07	4.27739e-07	3.82577e-07	3.60949e-07	3.31019e-07	3.07334e-07
574.105	0.00189958	0.00183378	0.0016959	0.00131602	0.0011968	0.00105825	0.000909084	0.000768814	0.000641378	0.00053133	0.000432122	0.000352013	0.000280169	0.000224722	0.000177256	0.000138451	0.000110176	8.50945e-05	6.63004e-05	5.16207e-05	3.97444e-05	3.13217e-05	2.4029e-05	1.89494e-05	1.48711e-05	1.16208e-05	9.30995e-06	7.37051e-06	5.80419e-06	4.6922e-06	3.79572e-06	3.06427e-06	2.5118e-06	2.05208e-06	1.71413e-06	1.44005e-06	1.21606e-06	1.02511e-06	9.13192e-07	7.66418e-07	6.72685e-07	6.16082e-07	5.25835e-07	4.56804e-07	4.30738e-07	3.83303e-07	3.61784e-07	3.34353e-07	3.09803e-07
574.545	0.00188199	0.00181678	0.00168278	0.00130507	0.00118766	0.00105067	0.000903281	0.000764408	0.000638001	0.000529044	0.000430811	0.00035103	0.000279811	0.000224462	0.000177302	0.000138641	0.000110314	8.53026e-05	6.6549e-05	5.17892e-05	3.9905e-05	3.14593e-05	2.41434e-05	1.90704e-05	1.49627e-05	1.16857e-05	9.38363e-06	7.40777e-06	5.84552e-06	4.72553e-06	3.82035e-06	3.08231e-06	2.53254e-06	2.07097e-06	1.72717e-06	1.45183e-06	1.21977e-06	1.03008e-06	9.1887e-07	7.73736e-07	6.76552e-07	6.1601e-07	5.30664e-07	4.59491e-07	4.31822e-07	3.82664e-07	3.6751e-07	3.36825e-07	3.12171e-07
574.985	0.00186606	0.00179932	0.00166959	0.00129412	0.00117877	0.00104293	0.000897607	0.000760114	0.000634783	0.000526537	0.000429459	0.000350139	0.000279425	0.000224349	0.000177349	0.000138835	0.000110445	8.54886e-05	6.67725e-05	5.19608e-05	4.00657e-05	3.15712e-05	2.42496e-05	1.91666e-05	1.50463e-05	1.17543e-05	9.44529e-06	7.46169e-06	5.89099e-06	4.75869e-06	3.85016e-06	3.09639e-06	2.55087e-06	2.09004e-06	1.73836e-06	1.46553e-06	1.22532e-06	1.03433e-06	9.26157e-07	7.77699e-07	6.80402e-07	6.17388e-07	5.32019e-07	4.61803e-07	4.33297e-07	3.8266e-07	3.67882e-07	3.39151e-07	3.13945e-07
575.425	0.0018504	0.00178476	0.00165758	0.00128316	0.00116958	0.00103586	0.000892091	0.000755929	0.000631845	0.000523837	0.000428067	0.00034927	0.000278894	0.000224138	0.000177368	0.000139033	0.000110569	8.56826e-05	6.69455e-05	5.21402e-05	4.02146e-05	3.17023e-05	2.43574e-05	1.92748e-05	1.51257e-05	1.18193e-05	9.49973e-06	7.51166e-06	5.93479e-06	4.79256e-06	3.87544e-06	3.11619e-06	2.56952e-06	2.10705e-06	1.74578e-06	1.47543e-06	1.2336e-06	1.0399e-06	9.31373e-07	7.83359e-07	6.81399e-07	6.18477e-07	5.33013e-07	4.63671e-07	4.35307e-07	3.82237e-07	3.70743e-07	3.42379e-07	3.1409e-07
575.866	0.001836	0.00176742	0.001642	0.00127244	0.00116058	0.00102864	0.000886518	0.000751765	0.000629074	0.00052154	0.000426752	0.000348829	0.000278432	0.000224008	0.000177376	0.000139202	0.000110768	8.58707e-05	6.71154e-05	5.23179e-05	4.03328e-05	3.18262e-05	2.44819e-05	1.93647e-05	1.5213e-05	1.1887e-05	9.55973e-06	7.55084e-06	5.97942e-06	4.82096e-06	3.89922e-06	3.13761e-06	2.58805e-06	2.12896e-06	1.75432e-06	1.48604e-06	1.23507e-06	1.04671e-06	9.3723e-07	7.87419e-07	6.81207e-07	6.18519e-07	5.32881e-07	4.63806e-07	4.3521e-07	3.8255e-07	3.71557e-07	3.44893e-07	3.14886e-07
576.306	0.0018238	0.00175192	0.00162953	0.00126189	0.00115283	0.00102176	0.000881432	0.00074775	0.000626601	0.000519738	0.000425965	0.000348442	0.000278163	0.000223942	0.000177549	0.000139407	0.000111026	8.60934e-05	6.73486e-05	5.25191e-05	4.0517e-05	3.19625e-05	2.46227e-05	1.94705e-05	1.53093e-05	1.19589e-05	9.61616e-06	7.5975e-06	6.01839e-06	4.86027e-06	3.92304e-06	3.16136e-06	2.60896e-06	2.14375e-06	1.76838e-06	1.49595e-06	1.23684e-06	1.05204e-06	9.40966e-07	7.91736e-07	6.83105e-07	6.19879e-07	5.37277e-07	4.65177e-07	4.36041e-07	3.81319e-07	3.72593e-07	3.46193e-07	3.15948e-07
576.746	0.00181232	0.00173759	0.00161718	0.00125162	0.00114573	0.00101522	0.000876478	0.000744565	0.00062429	0.000518276	0.000425256	0.000347885	0.000278002	0.000223971	0.000177633	0.000139691	0.000111259	8.6341e-05	6.75284e-05	5.27279e-05	4.06921e-05	3.21005e-05	2.47589e-05	1.95773e-05	1.54099e-05	1.20347e-05	9.68321e-06	7.64847e-06	6.06275e-06	4.89231e-06	3.94538e-06	3.18522e-06	2.63089e-06	2.16649e-06	1.78302e-06	1.50412e-06	1.23989e-06	1.05496e-06	9.4052e-07	7.95366e-07	6.84751e-07	6.20164e-07	5.4129e-07	4.66983e-07	4.37156e-07	3.83911e-07	3.74926e-07	3.45616e-07	3.19251e-07
577.186	0.00180058	0.00172353	0.0016068	0.00124238	0.00113784	0.00100895	0.000871645	0.000741546	0.000621995	0.000516782	0.000424587	0.00034723	0.000277814	0.000224006	0.000177806	0.000139971	0.000111464	8.65663e-05	6.7718e-05	5.29708e-05	4.08866e-05	3.22384e-05	2.49039e-05	1.96921e-05	1.55136e-05	1.21168e-05	9.74706e-06	7.70261e-06	6.10767e-06	4.93254e-06	3.96977e-06	3.21569e-06	2.65241e-06	2.18133e-06	1.79644e-06	1.51769e-06	1.24276e-06	1.05835e-06	9.48173e-07	8.00585e-07	6.89821e-07	6.26223e-07	5.44873e-07	4.67338e-07	4.40637e-07	3.86795e-07	3.76673e-07	3.45204e-07	3.21364e-07
577.627	0.00178932	0.00171203	0.00159443	0.00123367	0.00112954	0.00100246	0.000866555	0.000738368	0.000619606	0.000514914	0.000423777	0.000346472	0.000277571	0.000223861	0.000177945	0.000140192	0.000111676	8.68066e-05	6.79548e-05	5.31817e-05	4.108e-05	3.23884e-05	2.50446e-05	1.9792e-05	1.5605e-05	1.21963e-05	9.81511e-06	7.75293e-06	6.15321e-06	4.97679e-06	3.99496e-06	3.24236e-06	2.66968e-06	2.1986e-06	1.8135e-06	1.52964e-06	1.24731e-06	1.06404e-06	9.50302e-07	8.05012e-07	6.94127e-07	6.29335e-07	5.47741e-07	4.68193e-07	4.41677e-07	3.8996e-07	3.79588e-07	3.44233e-07	3.24803e-07
578.067	0.0017765	0.00170067	0.00158194	0.00122443	0.00112134	0.000995682	0.000861718	0.000735337	0.000617729	0.000513923	0.000423004	0.000345915	0.000277367	0.000223774	0.000178123	0.000140414	0.000111936	8.70494e-05	6.815e-05	5.33827e-05	4.12763e-05	3.25454e-05	2.51925e-05	1.99054e-05	1.57102e-05	1.22765e-05	9.87805e-06	7.80757e-06	6.19972e-06	5.01796e-06	4.02375e-06	3.26627e-06	2.69089e-06	2.21852e-06	1.82887e-06	1.54049e-06	1.25043e-06	1.07307e-06	9.49757e-07	8.09494e-07	6.97022e-07	6.29946e-07	5.51012e-07	4.68149e-07	4.45378e-07	3.93871e-07	3.79903e-07	3.44546e-07	3.25995e-07
578.507	0.00176842	0.00168914	0.00156818	0.00121604	0.00111401	0.000989364	0.00085697	0.000732089	0.000615784	0.000512384	0.000421757	0.000345506	0.000277188	0.000223808	0.000178291	0.000140591	0.000112258	8.72882e-05	6.84193e-05	5.35808e-05	4.14499e-05	3.26976e-05	2.53303e-05	1.99919e-05	1.58092e-05	1.23572e-05	9.93981e-06	7.85421e-06	6.24608e-06	5.0521e-06	4.05187e-06	3.28668e-06	2.70907e-06	2.24051e-06	1.84585e-06	1.55016e-06	1.25658e-06	1.07827e-06	9.55964e-07	8.13591e-07	6.98751e-07	6.326e-07	5.53407e-07	4.68273e-07	4.47913e-07	3.93138e-07	3.83429e-07	3.44159e-07	3.28291e-07
578.948	0.00175355	0.00167768	0.00155792	0.0012069	0.00110682	0.000983497	0.000852462	0.000728742	0.000613859	0.000510983	0.000420553	0.000345295	0.000277062	0.000223788	0.000178429	0.000140781	0.000112541	8.75294e-05	6.86851e-05	5.37837e-05	4.16046e-05	3.28597e-05	2.54833e-05	2.01033e-05	1.59052e-05	1.2435e-05	1.00055e-05	7.90802e-06	6.27999e-06	5.08449e-06	4.0837e-06	3.30851e-06	2.72826e-06	2.25677e-06	1.86229e-06	1.56192e-06	1.26623e-06	1.08429e-06	9.63693e-07	8.18125e-07	7.00993e-07	6.3474e-07	5.54414e-07	4.71346e-07	4.48829e-07	3.93979e-07	3.86113e-07	3.44759e-07	3.30397e-07
579.388	0.00174518	0.00166624	0.00154689	0.00119969	0.00109998	0.000978623	0.000848534	0.000725885	0.000612081	0.000509821	0.000419606	0.000344888	0.000276971	0.000223845	0.000178662	0.000141	0.000112808	8.77991e-05	6.89621e-05	5.40407e-05	4.17796e-05	3.3028e-05	2.56293e-05	2.02274e-05	1.60189e-05	1.25116e-05	1.00696e-05	7.96461e-06	6.3341e-06	5.11624e-06	4.11743e-06	3.33062e-06	2.74546e-06	2.27758e-06	1.88019e-06	1.57686e-06	1.27812e-06	1.09187e-06	9.6868e-07	8.26219e-07	7.05763e-07	6.33921e-07	5.57332e-07	4.7456e-07	4.5241e-07	3.9718e-07	3.89414e-07	3.472e-07	3.32745e-07
579.828	0.00173824	0.00165563	0.00153673	0.00119306	0.00109387	0.000974043	0.000844925	0.000723342	0.00061011	0.000509089	0.000419121	0.000344805	0.000277097	0.000223996	0.000178824	0.000141259	0.000113144	8.81039e-05	6.92559e-05	5.42756e-05	4.20381e-05	3.32243e-05	2.58061e-05	2.03656e-05	1.61444e-05	1.25949e-05	1.01356e-05	8.02663e-06	6.38302e-06	5.15305e-06	4.15306e-06	3.35573e-06	2.76458e-06	2.2976e-06	1.90123e-06	1.59469e-06	1.29216e-06	1.09867e-06	9.75438e-07	8.33852e-07	7.10905e-07	6.35058e-07	5.62078e-07	4.77915e-07	4.53254e-07	4.02642e-07	3.94756e-07	3.50381e-07	3.34681e-07
580.268	0.00172896	0.00164486	0.00152564	0.00118623	0.00108777	0.00096913	0.000841259	0.000720517	0.000608181	0.000507881	0.000418568	0.000344604	0.000277135	0.000224097	0.000179142	0.000141378	0.000113475	8.84148e-05	6.95444e-05	5.45024e-05	4.22885e-05	3.34125e-05	2.59481e-05	2.04886e-05	1.62564e-05	1.26742e-05	1.02034e-05	8.07102e-06	6.43376e-06	5.19317e-06	4.18845e-06	3.37743e-06	2.78282e-06	2.3179e-06	1.92028e-06	1.60776e-06	1.30424e-06	1.10547e-06	9.79432e-07	8.40248e-07	7.14711e-07	6.3533e-07	5.65738e-07	4.825e-07	4.57278e-07	4.03833e-07	4.0069e-07	3.53104e-07	3.36742e-07
580.709	0.00171895	0.00163105	0.00151597	0.00117979	0.00108213	0.000963937	0.000837732	0.000717621	0.000606372	0.00050693	0.000417882	0.000344369	0.000276938	0.000224249	0.000179478	0.000141672	0.000113806	8.87584e-05	6.9847e-05	5.47399e-05	4.25506e-05	3.35908e-05	2.60882e-05	2.06241e-05	1.63665e-05	1.27698e-05	1.02717e-05	8.12457e-06	6.48651e-06	5.23736e-06	4.22483e-06	3.4069e-06	2.80744e-06	2.33583e-06	1.93431e-06	1.62076e-06	1.31369e-06	1.11324e-06	9.87952e-07	8.45422e-07	7.1785e-07	6.38643e-07	5.71046e-07	4.87494e-07	4.61424e-07	4.0558e-07	4.00879e-07	3.54509e-07	3.39337e-07
581.149	0.00170802	0.00161926	0.00150749	0.00117374	0.0010769	0.000959212	0.000834147	0.000714655	0.000604683	0.000506023	0.000417248	0.000344197	0.000276939	0.000224457	0.000179844	0.000141975	0.000114126	8.9134e-05	7.01631e-05	5.49894e-05	4.2768e-05	3.37974e-05	2.62421e-05	2.07568e-05	1.64717e-05	1.28626e-05	1.03564e-05	8.18696e-06	6.5406e-06	5.28476e-06	4.26011e-06	3.43683e-06	2.82783e-06	2.34989e-06	1.94865e-06	1.63378e-06	1.32566e-06	1.12324e-06	9.94675e-07	8.4928e-07	7.2207e-07	6.42731e-07	5.7632e-07	4.92934e-07	4.64807e-07	4.06848e-07	4.03794e-07	3.55921e-07	3.41786e-07
581.589	0.00169878	0.00160714	0.0014987	0.0011664	0.00107154	0.000953844	0.000830481	0.000711594	0.000602717	0.000504828	0.000416398	0.000343927	0.000276829	0.00022463	0.000180096	0.000142224	0.000114402	8.94174e-05	7.04498e-05	5.52548e-05	4.30132e-05	3.39824e-05	2.63923e-05	2.0887e-05	1.65698e-05	1.29541e-05	1.04327e-05	8.25573e-06	6.59201e-06	5.32208e-06	4.28947e-06	3.46522e-06	2.84721e-06	2.36832e-06	1.96674e-06	1.64729e-06	1.33691e-06	1.13159e-06	1.00132e-06	8.50303e-07	7.23431e-07	6.47675e-07	5.76805e-07	4.95456e-07	4.6749e-07	4.07735e-07	4.04691e-07	3.56476e-07	3.43945e-07
582.03	0.00168993	0.00159659	0.00149147	0.00115954	0.00106587	0.000948904	0.000827127	0.000709316	0.000600809	0.000503862	0.000415821	0.00034382	0.000276836	0.000224865	0.000180459	0.000142548	0.000114738	8.97119e-05	7.07507e-05	5.55228e-05	4.32466e-05	3.41772e-05	2.65633e-05	2.10196e-05	1.66723e-05	1.30585e-05	1.05103e-05	8.3104e-06	6.66205e-06	5.35854e-06	4.32279e-06	3.48735e-06	2.86804e-06	2.38713e-06	1.9853e-06	1.66043e-06	1.34862e-06	1.13764e-06	1.00928e-06	8.54927e-07	7.26278e-07	6.51363e-07	5.80825e-07	4.98848e-07	4.69334e-07	4.09105e-07	4.05645e-07	3.56855e-07	3.45558e-07
582.47	0.00167929	0.00158209	0.00148145	0.00115116	0.00105952	0.000942992	0.000822661	0.000705969	0.000598398	0.000502352	0.000414731	0.000343381	0.000276485	0.000224806	0.000180537	0.000142762	0.000114899	8.98632e-05	7.09843e-05	5.57211e-05	4.34081e-05	3.4338e-05	2.6691e-05	2.11319e-05	1.67553e-05	1.31429e-05	1.05724e-05	8.3843e-06	6.71918e-06	5.39763e-06	4.35418e-06	3.5092e-06	2.88993e-06	2.40737e-06	2.0005e-06	1.67318e-06	1.35337e-06	1.14301e-06	1.0143e-06	8.60694e-07	7.28961e-07	6.56307e-07	5.87382e-07	5.03334e-07	4.74006e-07	4.08808e-07	4.09089e-07	3.54933e-07	3.47689e-07
582.91	0.00166802	0.00156893	0.00147078	0.00114294	0.00105231	0.000937498	0.000818364	0.000702674	0.000596362	0.000501033	0.000413738	0.000343041	0.000276223	0.000224879	0.000180684	0.000142968	0.000115109	9.00867e-05	7.11959e-05	5.5911e-05	4.35593e-05	3.45042e-05	2.68219e-05	2.12489e-05	1.68432e-05	1.32262e-05	1.06396e-05	8.43126e-06	6.77117e-06	5.43027e-06	4.38173e-06	3.53388e-06	2.91203e-06	2.42444e-06	2.01408e-06	1.68501e-06	1.36006e-06	1.14809e-06	1.01816e-06	8.62246e-07	7.30925e-07	6.6176e-07	5.92035e-07	5.06052e-07	4.76199e-07	4.09277e-07	4.09277e-07	3.53847e-07	3.4712e-07
583.351	0.0016547	0.00155652	0.00145869	0.00113484	0.00104507	0.000931878	0.000814049	0.000699193	0.00059431	0.000499425	0.000412685	0.000342829	0.000275958	0.000224898	0.000180833	0.000143188	0.000115312	9.03001e-05	7.13929e-05	5.61189e-05	4.36996e-05	3.46507e-05	2.69483e-05	2.135e-05	1.69317e-05	1.33046e-05	1.06945e-05	8.48926e-06	6.80716e-06	5.45966e-06	4.41207e-06	3.56114e-06	2.93424e-06	2.43851e-06	2.02515e-06	1.69676e-06	1.36516e-06	1.15314e-06	1.02811e-06	8.62727e-07	7.35461e-07	6.65092e-07	5.9556e-07	5.09552e-07	4.76532e-07	4.12654e-07	4.1049e-07	3.55409e-07	3.47032e-07
583.791	0.00164201	0.00154368	0.00144834	0.00112686	0.00103779	0.000926231	0.000809577	0.000695969	0.000591905	0.000497742	0.00041159	0.000342304	0.000275545	0.000224725	0.000180884	0.000143357	0.000115528	9.05275e-05	7.15696e-05	5.63109e-05	4.38452e-05	3.4787e-05	2.70776e-05	2.14589e-05	1.70201e-05	1.33783e-05	1.07555e-05	8.54421e-06	6.84978e-06	5.49163e-06	4.44543e-06	3.58948e-06	2.95147e-06	2.45031e-06	2.03559e-06	1.70883e-06	1.37331e-06	1.16136e-06	1.0341e-06	8.64219e-07	7.39398e-07	6.70556e-07	5.96637e-07	5.12982e-07	4.77448e-07	4.16255e-07	4.07702e-07	3.58816e-07	3.48107e-07
584.231	0.00162719	0.00153075	0.00143846	0.00111839	0.00103	0.000920177	0.000804363	0.000692402	0.000589377	0.000496204	0.000410442	0.000341664	0.000274966	0.000224504	0.000180749	0.000143423	0.000115656	9.06975e-05	7.1743e-05	5.64702e-05	4.39792e-05	3.49357e-05	2.71907e-05	2.15513e-05	1.71051e-05	1.34548e-05	1.08194e-05	8.58194e-06	6.88429e-06	5.52119e-06	4.46958e-06	3.61771e-06	2.96842e-06	2.45726e-06	2.04642e-06	1.71907e-06	1.3783e-06	1.16568e-06	1.03517e-06	8.65958e-07	7.41681e-07	6.73485e-07	5.98434e-07	5.17152e-07	4.7748e-07	4.19946e-07	4.09214e-07	3.61927e-07	3.49326e-07
584.672	0.00161371	0.00151902	0.00142824	0.00110986	0.00102243	0.000913905	0.000799417	0.000688848	0.000586799	0.000494836	0.000409188	0.000340751	0.00027447	0.000224272	0.000180636	0.000143444	0.000115766	9.08207e-05	7.19336e-05	5.65901e-05	4.40992e-05	3.50694e-05	2.73049e-05	2.16451e-05	1.71913e-05	1.35197e-05	1.08861e-05	8.63449e-06	6.91753e-06	5.55446e-06	4.49607e-06	3.6398e-06	2.98467e-06	2.46643e-06	2.06097e-06	1.72824e-06	1.38185e-06	1.16975e-06	1.04009e-06	8.65755e-07	7.45951e-07	6.76536e-07	6.01124e-07	5.20818e-07	4.76632e-07	4.22658e-07	4.09906e-07	3.64686e-07	3.51658e-07
585.112	0.00160165	0.00150762	0.00141932	0.00110126	0.00101466	0.000907392	0.000794565	0.000684746	0.000583904	0.000493212	0.000407721	0.00033977	0.000273926	0.000223996	0.000180595	0.000143441	0.000115846	9.0909e-05	7.21252e-05	5.67017e-05	4.42519e-05	3.51629e-05	2.7407e-05	2.17439e-05	1.72719e-05	1.35816e-05	1.0943e-05	8.67443e-06	6.95489e-06	5.58745e-06	4.52146e-06	3.65868e-06	2.99997e-06	2.47233e-06	2.07418e-06	1.73512e-06	1.39214e-06	1.17557e-06	1.04306e-06	8.71094e-07	7.52377e-07	6.82039e-07	6.0477e-07	5.26815e-07	4.77475e-07	4.24498e-07	4.16744e-07	3.65483e-07	3.53611e-07
585.552	0.00158974	0.00149676	0.00140861	0.00109253	0.00100706	0.000901284	0.000789578	0.000680637	0.000580917	0.000491142	0.000406032	0.00033868	0.000273311	0.000223704	0.000180476	0.00014346	0.000115883	9.1026e-05	7.22765e-05	5.67977e-05	4.436e-05	3.52948e-05	2.74948e-05	2.18212e-05	1.73442e-05	1.36438e-05	1.10023e-05	8.73229e-06	6.99738e-06	5.61632e-06	4.54922e-06	3.67343e-06	3.01941e-06	2.4933e-06	2.08645e-06	1.74639e-06	1.40244e-06	1.18231e-06	1.05043e-06	8.75996e-07	7.57703e-07	6.87082e-07	6.05739e-07	5.32318e-07	4.80206e-07	4.28641e-07	4.17577e-07	3.69836e-07	3.56244e-07
585.993	0.00157625	0.00148562	0.00139491	0.00108406	0.000998849	0.00089495	0.000784662	0.00067618	0.000577991	0.00048876	0.000404209	0.000337687	0.000272657	0.000223398	0.000180378	0.000143497	0.00011598	9.11331e-05	7.24468e-05	5.69299e-05	4.44931e-05	3.54208e-05	2.75878e-05	2.19127e-05	1.74124e-05	1.37068e-05	1.10629e-05	8.77143e-06	7.02823e-06	5.65e-06	4.57807e-06	3.69675e-06	3.03241e-06	2.50654e-06	2.09964e-06	1.7554e-06	1.41212e-06	1.19024e-06	1.05755e-06	8.80674e-07	7.63006e-07	6.9231e-07	6.06387e-07	5.37527e-07	4.84913e-07	4.30056e-07	4.17072e-07	3.74111e-07	3.56777e-07
586.433	0.00156457	0.0014758	0.00138181	0.00107594	0.000991151	0.000888691	0.000779803	0.000671569	0.000575139	0.00048631	0.000402355	0.000336619	0.000271957	0.000223059	0.000180201	0.00014352	0.000115988	9.12495e-05	7.26006e-05	5.70412e-05	4.45584e-05	3.55365e-05	2.76692e-05	2.19903e-05	1.74748e-05	1.37668e-05	1.11189e-05	8.81046e-06	7.06353e-06	5.67338e-06	4.59984e-06	3.71802e-06	3.04768e-06	2.5265e-06	2.11377e-06	1.76361e-06	1.42177e-06	1.19934e-06	1.06099e-06	8.8341e-07	7.67661e-07	6.96019e-07	6.06856e-07	5.41574e-07	4.87589e-07	4.32048e-07	4.17368e-07	3.78063e-07	3.56753e-07
586.873	0.00154872	0.00146557	0.00136999	0.00106764	0.000984176	0.00088287	0.000775064	0.000667802	0.000572434	0.000484436	0.000400624	0.00033569	0.000271498	0.00022286	0.000180141	0.000143578	0.000116105	9.13453e-05	7.27663e-05	5.71645e-05	4.4657e-05	3.56413e-05	2.77445e-05	2.20957e-05	1.75541e-05	1.38291e-05	1.11746e-05	8.85644e-06	7.09398e-06	5.69988e-06	4.62251e-06	3.74118e-06	3.06181e-06	2.53625e-06	2.1235e-06	1.77203e-06	1.43187e-06	1.20715e-06	1.06902e-06	8.85779e-07	7.73381e-07	6.98831e-07	6.10072e-07	5.44748e-07	4.8865e-07	4.3464e-07	4.21912e-07	3.82381e-07	3.56049e-07
587.314	0.00153736	0.00145307	0.00135972	0.00106044	0.000977335	0.000878014	0.000770341	0.000663713	0.000569526	0.000482388	0.000398957	0.000334716	0.00027105	0.000222604	0.000180045	0.00014361	0.000116215	9.14493e-05	7.29326e-05	5.72916e-05	4.47819e-05	3.57502e-05	2.78487e-05	2.21638e-05	1.76311e-05	1.38938e-05	1.1229e-05	8.90735e-06	7.12563e-06	5.72522e-06	4.64611e-06	3.76628e-06	3.0776e-06	2.55267e-06	2.1391e-06	1.78085e-06	1.44285e-06	1.21334e-06	1.07589e-06	8.9036e-07	7.78185e-07	7.05435e-07	6.13643e-07	5.4713e-07	4.90539e-07	4.37905e-07	4.24696e-07	3.8641e-07	3.56841e-07
587.754	0.00152172	0.00144125	0.00135177	0.00105282	0.000969945	0.000873036	0.000765697	0.000659976	0.000566625	0.000480299	0.00039756	0.000333662	0.00027056	0.000222283	0.000179962	0.000143699	0.000116277	9.15462e-05	7.30138e-05	5.7452e-05	4.49331e-05	3.58749e-05	2.7954e-05	2.22572e-05	1.77103e-05	1.39573e-05	1.12852e-05	8.95584e-06	7.16507e-06	5.75549e-06	4.67004e-06	3.79241e-06	3.09543e-06	2.55835e-06	2.15311e-06	1.79041e-06	1.45287e-06	1.22041e-06	1.08048e-06	8.95688e-07	7.82262e-07	7.08426e-07	6.17365e-07	5.51673e-07	4.92056e-07	4.41051e-07	4.26097e-07	3.90046e-07	3.58202e-07
588.195	0.00151122	0.00142983	0.00134146	0.00104592	0.000962797	0.000867925	0.000761128	0.000656444	0.000563736	0.000478164	0.000396368	0.000332526	0.000270043	0.000221944	0.000179897	0.000143717	0.000116291	9.16408e-05	7.30995e-05	5.75903e-05	4.50819e-05	3.5988e-05	2.80591e-05	2.23408e-05	1.77937e-05	1.40212e-05	1.13345e-05	8.99518e-06	7.21234e-06	5.78639e-06	4.6905e-06	3.81463e-06	3.11632e-06	2.57149e-06	2.1676e-06	1.79979e-06	1.45473e-06	1.22958e-06	1.08759e-06	9.0106e-07	7.83932e-07	7.13735e-07	6.21868e-07	5.54197e-07	4.95434e-07	4.44049e-07	4.28893e-07	3.92265e-07	3.59493e-07
588.635	0.00149916	0.00141997	0.00133268	0.00103841	0.00095626	0.000863019	0.000756485	0.000652939	0.000561059	0.000476234	0.000395233	0.000331746	0.000269597	0.000221709	0.000179912	0.00014378	0.000116387	9.17543e-05	7.3215e-05	5.77715e-05	4.52469e-05	3.61035e-05	2.8182e-05	2.24341e-05	1.78665e-05	1.4086e-05	1.13884e-05	9.04968e-06	7.24637e-06	5.82822e-06	4.7126e-06	3.83846e-06	3.13885e-06	2.58399e-06	2.17903e-06	1.8097e-06	1.45877e-06	1.23782e-06	1.09665e-06	9.04634e-07	7.89887e-07	7.14934e-07	6.24686e-07	5.57148e-07	4.96762e-07	4.47235e-07	4.27305e-07	3.94265e-07	3.62615e-07
589.075	0.00148752	0.00140974	0.00132317	0.00103063	0.00094941	0.00085744	0.00075201	0.000649387	0.000558494	0.000474061	0.000393729	0.000330697	0.000268883	0.000221365	0.000179885	0.000143789	0.000116411	9.18255e-05	7.3311e-05	5.79248e-05	4.53209e-05	3.61959e-05	2.82765e-05	2.25224e-05	1.79377e-05	1.41421e-05	1.14407e-05	9.10937e-06	7.28196e-06	5.86142e-06	4.73303e-06	3.86469e-06	3.15815e-06	2.59903e-06	2.1853e-06	1.81838e-06	1.46326e-06	1.24304e-06	1.10023e-06	9.10145e-07	7.94366e-07	7.23488e-07	6.27489e-07	5.60369e-07	5.00501e-07	4.46633e-07	4.27315e-07	3.95865e-07	3.6659e-07
589.516	0.00147752	0.00140084	0.00131632	0.00102315	0.000943091	0.000852309	0.00074771	0.000646098	0.000556054	0.000472531	0.000392414	0.000329849	0.000268438	0.000221088	0.000179673	0.000143933	0.0001165	9.19234e-05	7.34693e-05	5.80931e-05	4.54221e-05	3.63127e-05	2.84024e-05	2.26312e-05	1.80218e-05	1.42031e-05	1.15005e-05	9.1635e-06	7.31539e-06	5.89177e-06	4.75495e-06	3.89561e-06	3.18367e-06	2.61683e-06	2.19563e-06	1.82928e-06	1.46944e-06	1.24655e-06	1.10427e-06	9.16662e-07	7.98946e-07	7.2925e-07	6.29599e-07	5.62859e-07	5.02556e-07	4.50202e-07	4.27013e-07	3.97453e-07	3.69929e-07
589.956	0.00146842	0.00139257	0.00130781	0.00101568	0.000936714	0.000847604	0.000743257	0.000642939	0.000553441	0.000470961	0.00039114	0.000328949	0.000268225	0.000220788	0.000179443	0.000143941	0.000116598	9.20445e-05	7.36262e-05	5.82578e-05	4.55304e-05	3.64351e-05	2.85197e-05	2.2728e-05	1.81081e-05	1.42714e-05	1.15578e-05	9.2087e-06	7.34863e-06	5.92276e-06	4.78004e-06	3.92282e-06	3.20305e-06	2.63355e-06	2.20733e-06	1.83995e-06	1.47721e-06	1.25507e-06	1.10663e-06	9.23819e-07	8.02471e-07	7.34598e-07	6.321e-07	5.63442e-07	5.0375e-07	4.54464e-07	4.3136e-07	4.00139e-07	3.72126e-07
590.397	0.00145813	0.00138348	0.00129869	0.00100831	0.000930902	0.000842676	0.000738812	0.000639715	0.000550914	0.000469156	0.00038991	0.000328101	0.000267831	0.000220505	0.000179292	0.00014391	0.000116697	9.21595e-05	7.37827e-05	5.84029e-05	4.56715e-05	3.65585e-05	2.86303e-05	2.28301e-05	1.81949e-05	1.43392e-05	1.16165e-05	9.25842e-06	7.38707e-06	5.95492e-06	4.80848e-06	3.95052e-06	3.22365e-06	2.65134e-06	2.22096e-06	1.85064e-06	1.48372e-06	1.26327e-06	1.11809e-06	9.31565e-07	8.068e-07	7.39428e-07	6.32533e-07	5.664e-07	5.07116e-07	4.59962e-07	4.34331e-07	4.03416e-07	3.73741e-07
590.837	0.0014477	0.0013728	0.00128849	0.00100135	0.000924589	0.000838176	0.000733871	0.000636916	0.000548388	0.000467257	0.000388666	0.000327197	0.000267349	0.000220171	0.00017919	0.00014395	0.000116774	9.22786e-05	7.38802e-05	5.85438e-05	4.57696e-05	3.66772e-05	2.87293e-05	2.29224e-05	1.82768e-05	1.43962e-05	1.16728e-05	9.2908e-06	7.4258e-06	5.99296e-06	4.83733e-06	3.97726e-06	3.24573e-06	2.66671e-06	2.23223e-06	1.86168e-06	1.4912e-06	1.2711e-06	1.12404e-06	9.40329e-07	8.12179e-07	7.39591e-07	6.36395e-07	5.71995e-07	5.1013e-07	4.63406e-07	4.39037e-07	4.06999e-07	3.75482e-07
591.277	0.0014386	0.00136523	0.00127682	0.000994886	0.000918292	0.000833343	0.00072916	0.000633737	0.000546095	0.000465299	0.000387552	0.000326245	0.000266833	0.000219855	0.000179099	0.000143961	0.000116841	9.24154e-05	7.39977e-05	5.86554e-05	4.59116e-05	3.67955e-05	2.88467e-05	2.30126e-05	1.83644e-05	1.44635e-05	1.17282e-05	9.33404e-06	7.45911e-06	6.0335e-06	4.8662e-06	4.00479e-06	3.26842e-06	2.68596e-06	2.2437e-06	1.87318e-06	1.49755e-06	1.28237e-06	1.12612e-06	9.46691e-07	8.19063e-07	7.45632e-07	6.39696e-07	5.7449e-07	5.15306e-07	4.67323e-07	4.41746e-07	4.11442e-07	3.7641e-07
591.718	0.00142777	0.00135725	0.00126775	0.000988759	0.000911964	0.000828363	0.000724855	0.000630907	0.000544224	0.000463537	0.000386534	0.000325333	0.000266301	0.000219583	0.000179081	0.000143958	0.000116942	9.26085e-05	7.4116e-05	5.87704e-05	4.60486e-05	3.69208e-05	2.89744e-05	2.30982e-05	1.84526e-05	1.45343e-05	1.17839e-05	9.37135e-06	7.4988e-06	6.0745e-06	4.89435e-06	4.03034e-06	3.28501e-06	2.69968e-06	2.25402e-06	1.88504e-06	1.50882e-06	1.29061e-06	1.13241e-06	9.51634e-07	8.23325e-07	7.49554e-07	6.44481e-07	5.75421e-07	5.17592e-07	4.7138e-07	4.45305e-07	4.14583e-07	3.76891e-07
592.158	0.00141875	0.0013489	0.00125949	0.000981804	0.000905991	0.000822785	0.000720534	0.000627692	0.000541947	0.000461707	0.000385386	0.000324278	0.000265722	0.00021923	0.000178946	0.000143895	0.000117007	9.2721e-05	7.42451e-05	5.88731e-05	4.62172e-05	3.70123e-05	2.90981e-05	2.31751e-05	1.85301e-05	1.45978e-05	1.18345e-05	9.42022e-06	7.53488e-06	6.11412e-06	4.92005e-06	4.05275e-06	3.30051e-06	2.71457e-06	2.26221e-06	1.89422e-06	1.51858e-06	1.29896e-06	1.13528e-06	9.58814e-07	8.29999e-07	7.51989e-07	6.49284e-07	5.80922e-07	5.19441e-07	4.75773e-07	4.49792e-07	4.19244e-07	3.79692e-07
592.599	0.00140947	0.00134055	0.00125237	0.000975251	0.00090002	0.000817396	0.000716419	0.000624538	0.000539544	0.000459979	0.00038431	0.000323344	0.000265205	0.000218894	0.000178785	0.000143843	0.000117061	9.28494e-05	7.43861e-05	5.89927e-05	4.63666e-05	3.7129e-05	2.92052e-05	2.32673e-05	1.86061e-05	1.46703e-05	1.18854e-05	9.46865e-06	7.57779e-06	6.15503e-06	4.94482e-06	4.07304e-06	3.31464e-06	2.73091e-06	2.27441e-06	1.90355e-06	1.52993e-06	1.30726e-06	1.13676e-06	9.66709e-07	8.37233e-07	7.56536e-07	6.5366e-07	5.82897e-07	5.23543e-07	4.79957e-07	4.53485e-07	4.21822e-07	3.82402e-07
593.039	0.00140008	0.00133264	0.00124438	0.000968831	0.000894163	0.000812293	0.000712423	0.000621446	0.000537643	0.000458217	0.000383305	0.000322557	0.0002647	0.0002187	0.000178687	0.000143842	0.000117104	9.29187e-05	7.45128e-05	5.91357e-05	4.65211e-05	3.72628e-05	2.93193e-05	2.33685e-05	1.86777e-05	1.47378e-05	1.19317e-05	9.52931e-06	7.61204e-06	6.1926e-06	4.96908e-06	4.09163e-06	3.33271e-06	2.74919e-06	2.28708e-06	1.91353e-06	1.5419e-06	1.31436e-06	1.14835e-06	9.74161e-07	8.45023e-07	7.60932e-07	6.59717e-07	5.86362e-07	5.28023e-07	4.84189e-07	4.55307e-07	4.22783e-07	3.85786e-07
593.479	0.00139165	0.00132618	0.00123721	0.000962811	0.000889267	0.000807696	0.000709101	0.000618588	0.000535901	0.000456574	0.000382186	0.000321729	0.000264328	0.00021852	0.000178752	0.000143911	0.000117188	9.30341e-05	7.46743e-05	5.92949e-05	4.66916e-05	3.74173e-05	2.94354e-05	2.34741e-05	1.87516e-05	1.4804e-05	1.1976e-05	9.57578e-06	7.65411e-06	6.22841e-06	4.99557e-06	4.11918e-06	3.35349e-06	2.77104e-06	2.29999e-06	1.92479e-06	1.55349e-06	1.32488e-06	1.16223e-06	9.8244e-07	8.5147e-07	7.68362e-07	6.64988e-07	5.89337e-07	5.3236e-07	4.87874e-07	4.60469e-07	4.22867e-07	3.89789e-07
593.92	0.00138372	0.00131835	0.00122942	0.000956651	0.000883933	0.00080294	0.000705428	0.000615242	0.000533767	0.000454953	0.000381107	0.000321098	0.000263919	0.000218316	0.000178759	0.00014397	0.000117327	9.3144e-05	7.4794e-05	5.94813e-05	4.68475e-05	3.7531e-05	2.95357e-05	2.35743e-05	1.88322e-05	1.48756e-05	1.20163e-05	9.61048e-06	7.69535e-06	6.26362e-06	5.01942e-06	4.14903e-06	3.37571e-06	2.79225e-06	2.31285e-06	1.93045e-06	1.56279e-06	1.33479e-06	1.16704e-06	9.89505e-07	8.59898e-07	7.75993e-07	6.67806e-07	5.93563e-07	5.36928e-07	4.91988e-07	4.62239e-07	4.23338e-07	3.91492e-07
594.36	0.00137421	0.0013097	0.00122142	0.000950536	0.000878593	0.000798382	0.00070168	0.000612419	0.000531725	0.000453326	0.000380161	0.000320392	0.000263539	0.000218141	0.000178691	0.000144064	0.000117416	9.32714e-05	7.49203e-05	5.96696e-05	4.69905e-05	3.76932e-05	2.96551e-05	2.36645e-05	1.89176e-05	1.49475e-05	1.20674e-05	9.66832e-06	7.73241e-06	6.29844e-06	5.04709e-06	4.18011e-06	3.40057e-06	2.81646e-06	2.3265e-06	1.94079e-06	1.57474e-06	1.34476e-06	1.17298e-06	9.94618e-07	8.65329e-07	7.81186e-07	6.71491e-07	5.95718e-07	5.4068e-07	4.96358e-07	4.62308e-07	4.28004e-07	3.92939e-07
594.801	0.00136394	0.00130089	0.00121303	0.000945469	0.000873399	0.000794123	0.000698045	0.00060984	0.000529494	0.000451815	0.00037924	0.000319724	0.000263174	0.000217888	0.000178706	0.000144042	0.000117521	9.33919e-05	7.50456e-05	5.9859e-05	4.7137e-05	3.78133e-05	2.97903e-05	2.37658e-05	1.89984e-05	1.50188e-05	1.21247e-05	9.70299e-06	7.7718e-06	6.33419e-06	5.07454e-06	4.21193e-06	3.4193e-06	2.83189e-06	2.34172e-06	1.94841e-06	1.58584e-06	1.35214e-06	1.17703e-06	1.00217e-06	8.71462e-07	7.85929e-07	6.76989e-07	5.97655e-07	5.4173e-07	5.00355e-07	4.6575e-07	4.29183e-07	3.94451e-07
595.241	0.00135427	0.00129183	0.00120788	0.00094002	0.000868208	0.000789872	0.000694357	0.00060736	0.000527284	0.00045031	0.000378551	0.00031902	0.000262655	0.000217656	0.000178564	0.000143993	0.000117591	9.34984e-05	7.5182e-05	6.0036e-05	4.72636e-05	3.79325e-05	2.99159e-05	2.38533e-05	1.90798e-05	1.50857e-05	1.21771e-05	9.76658e-06	7.81408e-06	6.36969e-06	5.1031e-06	4.2327e-06	3.44013e-06	2.84593e-06	2.35658e-06	1.95969e-06	1.59695e-06	1.3595e-06	1.18687e-06	1.01223e-06	8.77594e-07	7.92953e-07	6.83632e-07	5.99496e-07	5.44331e-07	5.03998e-07	4.69725e-07	4.31917e-07	3.94993e-07
595.682	0.00134407	0.00128203	0.00120115	0.000934347	0.000863304	0.000785495	0.0006906	0.000605176	0.000525177	0.000449226	0.000377813	0.000318286	0.000262277	0.000217473	0.000178455	0.000143963	0.000117752	9.36207e-05	7.53022e-05	6.01821e-05	4.74401e-05	3.80864e-05	3.00481e-05	2.39563e-05	1.91677e-05	1.51554e-05	1.22328e-05	9.82533e-06	7.86351e-06	6.40107e-06	5.13831e-06	4.2567e-06	3.46265e-06	2.85933e-06	2.37116e-06	1.96967e-06	1.60798e-06	1.36691e-06	1.19905e-06	1.01915e-06	8.83151e-07	7.98681e-07	6.91598e-07	6.02278e-07	5.49304e-07	5.08298e-07	4.75165e-07	4.34977e-07	3.98254e-07
596.122	0.00133644	0.00127162	0.00119354	0.000927945	0.000857991	0.000780447	0.000686617	0.000602082	0.000522748	0.000447672	0.00037676	0.000317494	0.000261595	0.000217163	0.000178173	0.000143849	0.000117769	9.36906e-05	7.53525e-05	6.03131e-05	4.75687e-05	3.82101e-05	3.01704e-05	2.40286e-05	1.92404e-05	1.52164e-05	1.22822e-05	9.86964e-06	7.90341e-06	6.43069e-06	5.16772e-06	4.27754e-06	3.48249e-06	2.87683e-06	2.38395e-06	1.97936e-06	1.61699e-06	1.37426e-06	1.20611e-06	1.03018e-06	8.85907e-07	8.00075e-07	6.97151e-07	6.06858e-07	5.55585e-07	5.11789e-07	4.75973e-07	4.37141e-07	4.01011e-07
596.562	0.00132577	0.00126336	0.00118557	0.00092122	0.000852806	0.000775321	0.000682709	0.000599328	0.000520466	0.000446114	0.000375556	0.000316677	0.000260892	0.000216865	0.000177914	0.000143833	0.000117778	9.37395e-05	7.53655e-05	6.03989e-05	4.76667e-05	3.83287e-05	3.0259e-05	2.41237e-05	1.93124e-05	1.52696e-05	1.23309e-05	9.90674e-06	7.94437e-06	6.45667e-06	5.19437e-06	4.29724e-06	3.49896e-06	2.88745e-06	2.39667e-06	1.98982e-06	1.62835e-06	1.3812e-06	1.21473e-06	1.03835e-06	8.90612e-07	8.01106e-07	7.00129e-07	6.12378e-07	5.59038e-07	5.14849e-07	4.78432e-07	4.38317e-07	4.0447e-07
597.003	0.00131786	0.00125466	0.00117676	0.000914601	0.00084785	0.000770059	0.000678851	0.000596361	0.000518239	0.000444286	0.000374481	0.000315904	0.000260226	0.000216615	0.000177646	0.000143715	0.000117805	9.37888e-05	7.55135e-05	6.04626e-05	4.77449e-05	3.84423e-05	3.03148e-05	2.42188e-05	1.9374e-05	1.53257e-05	1.2384e-05	9.94242e-06	7.98134e-06	6.48617e-06	5.22265e-06	4.3174e-06	3.51316e-06	2.90797e-06	2.40717e-06	2.00186e-06	1.63694e-06	1.38779e-06	1.21937e-06	1.04527e-06	8.97676e-07	8.06996e-07	7.0437e-07	6.16441e-07	5.62908e-07	5.18694e-07	4.7967e-07	4.40646e-07	4.08939e-07
597.443	0.00130979	0.00124571	0.00116891	0.000908319	0.000843144	0.00076493	0.000675172	0.000593471	0.000516211	0.000442594	0.000373294	0.000315087	0.000259602	0.000216277	0.000177431	0.00014369	0.000117822	9.3839e-05	7.56528e-05	6.05562e-05	4.78726e-05	3.85693e-05	3.04174e-05	2.43111e-05	1.94373e-05	1.53879e-05	1.24322e-05	9.99663e-06	8.0257e-06	6.51935e-06	5.24361e-06	4.33865e-06	3.5298e-06	2.92841e-06	2.41702e-06	2.01347e-06	1.65005e-06	1.39242e-06	1.2221e-06	1.05116e-06	9.08172e-07	8.11685e-07	7.09893e-07	6.2077e-07	5.67409e-07	5.21911e-07	4.8097e-07	4.419e-07	4.10133e-07
597.884	0.00129811	0.00123778	0.00116037	0.000901755	0.000837667	0.00075941	0.000671358	0.000590352	0.000513706	0.000440677	0.000371934	0.000314027	0.000258851	0.000215804	0.000177123	0.000143608	0.000117794	9.38555e-05	7.57363e-05	6.05995e-05	4.79679e-05	3.8638e-05	3.04716e-05	2.43918e-05	1.94954e-05	1.54565e-05	1.24828e-05	1.00355e-05	8.05743e-06	6.54452e-06	5.26271e-06	4.35988e-06	3.5467e-06	2.93886e-06	2.42677e-06	2.02158e-06	1.66172e-06	1.40166e-06	1.22714e-06	1.05705e-06	9.13229e-07	8.17473e-07	7.14059e-07	6.26833e-07	5.7192e-07	5.23918e-07	4.83947e-07	4.43042e-07	4.10542e-07
598.324	0.00128786	0.00122886	0.00115209	0.000894923	0.000832045	0.000754112	0.000667089	0.000586822	0.000510812	0.000438526	0.000370457	0.00031287	0.000258107	0.000215289	0.000176749	0.000143489	0.00011774	9.38535e-05	7.57755e-05	6.06316e-05	4.80436e-05	3.87419e-05	3.05245e-05	2.44485e-05	1.95463e-05	1.55191e-05	1.25288e-05	1.00617e-05	8.0868e-06	6.57619e-06	5.28068e-06	4.37729e-06	3.56685e-06	2.95386e-06	2.43874e-06	2.03066e-06	1.6709e-06	1.41172e-06	1.23761e-06	1.05959e-06	9.16961e-07	8.20406e-07	7.17207e-07	6.3009e-07	5.77249e-07	5.28009e-07	4.86096e-07	4.44494e-07	4.11212e-07
598.765	0.00127927	0.00121865	0.00114209	0.000888292	0.000826389	0.000748829	0.000662657	0.000583289	0.000507641	0.000436221	0.000368946	0.000311596	0.00025719	0.000214784	0.000176407	0.000143245	0.000117611	9.38529e-05	7.57851e-05	6.06577e-05	4.80891e-05	3.88169e-05	3.05894e-05	2.45054e-05	1.96062e-05	1.55784e-05	1.25726e-05	1.00999e-05	8.11501e-06	6.60585e-06	5.298e-06	4.39309e-06	3.58206e-06	2.96288e-06	2.44599e-06	2.03989e-06	1.67732e-06	1.42232e-06	1.24781e-06	1.06303e-06	9.21718e-07	8.25239e-07	7.20091e-07	6.3191e-07	5.79151e-07	5.30106e-07	4.87812e-07	4.45703e-07	4.14183e-07
599.205	0.00126844	0.001209	0.00113203	0.000881597	0.000820704	0.000743298	0.000658351	0.000579755	0.000505029	0.000433766	0.000367408	0.000310419	0.000256261	0.000214118	0.000176062	0.000142985	0.000117486	9.38202e-05	7.57539e-05	6.06556e-05	4.81054e-05	3.88816e-05	3.06656e-05	2.45623e-05	1.96558e-05	1.56236e-05	1.26141e-05	1.0134e-05	8.14257e-06	6.63453e-06	5.31545e-06	4.4076e-06	3.59868e-06	2.97619e-06	2.45462e-06	2.04438e-06	1.68114e-06	1.4269e-06	1.25491e-06	1.06631e-06	9.24526e-07	8.2788e-07	7.22095e-07	6.34836e-07	5.82221e-07	5.31829e-07	4.90269e-07	4.43891e-07	4.14805e-07
599.646	0.0012599	0.00119766	0.0011231	0.000874772	0.000814538	0.000737793	0.000654162	0.000576405	0.000502386	0.000431528	0.000365812	0.00030924	0.000255268	0.000213552	0.000175698	0.000142769	0.000117342	9.3736e-05	7.57492e-05	6.06805e-05	4.81488e-05	3.89352e-05	3.0722e-05	2.46133e-05	1.96991e-05	1.5667e-05	1.26525e-05	1.01589e-05	8.16768e-06	6.66203e-06	5.33098e-06	4.42152e-06	3.61416e-06	2.99248e-06	2.46465e-06	2.05198e-06	1.69073e-06	1.43128e-06	1.25355e-06	1.06942e-06	9.28273e-07	8.28509e-07	7.25111e-07	6.35261e-07	5.83408e-07	5.32294e-07	4.90602e-07	4.43922e-07	4.17995e-07
600.086	0.00125031	0.00118776	0.00111479	0.000868086	0.000808101	0.000732455	0.000650321	0.0005729	0.000499855	0.000429426	0.000364261	0.000308145	0.000254342	0.000212996	0.000175326	0.000142513	0.000117229	9.36892e-05	7.57827e-05	6.0706e-05	4.82167e-05	3.89892e-05	3.0768e-05	2.46697e-05	1.97442e-05	1.57105e-05	1.26939e-05	1.02047e-05	8.19393e-06	6.69378e-06	5.3531e-06	4.43914e-06	3.62899e-06	3.0073e-06	2.47676e-06	2.0617e-06	1.69923e-06	1.43798e-06	1.26243e-06	1.07311e-06	9.31649e-07	8.32815e-07	7.31339e-07	6.3705e-07	5.85759e-07	5.34345e-07	4.90733e-07	4.4411e-07	4.18557e-07
600.527	0.00123895	0.00117726	0.00110764	0.000861562	0.00080251	0.000727536	0.000646505	0.00056934	0.00049724	0.000427439	0.00036255	0.000307023	0.000253475	0.000212446	0.000174941	0.000142336	0.000117119	9.36431e-05	7.58332e-05	6.076e-05	4.82653e-05	3.90208e-05	3.07871e-05	2.47297e-05	1.97831e-05	1.57534e-05	1.27377e-05	1.02419e-05	8.22372e-06	6.71651e-06	5.3771e-06	4.45626e-06	3.64505e-06	3.02032e-06	2.48783e-06	2.0754e-06	1.70818e-06	1.44467e-06	1.26866e-06	1.0758e-06	9.34052e-07	8.32873e-07	7.32245e-07	6.40259e-07	5.87126e-07	5.35893e-07	4.95814e-07	4.45255e-07	4.23132e-07
600.967	0.00122869	0.00116752	0.00109872	0.000855159	0.000796445	0.000722372	0.000642723	0.000565733	0.000494265	0.000425315	0.000360864	0.000305959	0.000252853	0.000211902	0.000174537	0.000142158	0.000117012	9.35832e-05	7.58769e-05	6.08003e-05	4.83406e-05	3.90582e-05	3.08134e-05	2.48001e-05	1.98307e-05	1.57968e-05	1.27831e-05	1.02856e-05	8.25134e-06	6.74016e-06	5.39581e-06	4.47385e-06	3.66338e-06	3.03863e-06	2.50322e-06	2.08511e-06	1.7158e-06	1.45223e-06	1.27378e-06	1.08059e-06	9.40244e-07	8.34998e-07	7.33482e-07	6.45237e-07	5.88853e-07	5.38034e-07	4.97061e-07	4.49727e-07	4.2759e-07
601.408	0.00121683	0.00115796	0.00108905	0.000849184	0.000791559	0.000717683	0.00063915	0.000562529	0.000491516	0.000423238	0.000359278	0.000304828	0.000252184	0.000211408	0.000174169	0.000142053	0.000116956	9.35775e-05	7.59297e-05	6.08617e-05	4.83704e-05	3.9123e-05	3.08521e-05	2.48695e-05	1.98909e-05	1.58456e-05	1.28322e-05	1.03286e-05	8.2823e-06	6.7654e-06	5.42359e-06	4.49273e-06	3.68312e-06	3.05789e-06	2.52081e-06	2.09882e-06	1.72158e-06	1.4604e-06	1.28481e-06	1.08505e-06	9.44324e-07	8.37238e-07	7.35342e-07	6.47122e-07	5.90832e-07	5.3906e-07	5.00047e-07	4.51694e-07	4.31119e-07
601.848	0.00120677	0.00114862	0.00107989	0.00084326	0.000786823	0.000713104	0.000635534	0.000559461	0.000488872	0.000421106	0.000357742	0.000303587	0.000251429	0.000210917	0.000173855	0.000141961	0.000116858	9.35288e-05	7.594e-05	6.09138e-05	4.84263e-05	3.91808e-05	3.09152e-05	2.4931e-05	1.99531e-05	1.58867e-05	1.28882e-05	1.03674e-05	8.31737e-06	6.78897e-06	5.45534e-06	4.51204e-06	3.70328e-06	3.07771e-06	2.53382e-06	2.11368e-06	1.72829e-06	1.46914e-06	1.29138e-06	1.0893e-06	9.48116e-07	8.39302e-07	7.39998e-07	6.50934e-07	5.9162e-07	5.40657e-07	5.01521e-07	4.53911e-07	4.34769e-07
602.289	0.00119634	0.00114102	0.00107105	0.000837622	0.000782113	0.000708601	0.000631947	0.00055642	0.000486074	0.000419242	0.000356223	0.000302403	0.000250714	0.000210436	0.000173594	0.000141845	0.00011683	9.35366e-05	7.5954e-05	6.09559e-05	4.84855e-05	3.92308e-05	3.09815e-05	2.49972e-05	2.00205e-05	1.59368e-05	1.29439e-05	1.03915e-05	8.35631e-06	6.81631e-06	5.47897e-06	4.53156e-06	3.72327e-06	3.09779e-06	2.55103e-06	2.12518e-06	1.73592e-06	1.4773e-06	1.29259e-06	1.09303e-06	9.51242e-07	8.43972e-07	7.4486e-07	6.53176e-07	5.93149e-07	5.42801e-07	5.05726e-07	4.55926e-07	4.36384e-07
602.729	0.00118927	0.00113335	0.00106327	0.000831496	0.000777026	0.000704273	0.000627967	0.000553342	0.00048306	0.000417253	0.000354845	0.000301482	0.00025014	0.000209935	0.000173317	0.000141717	0.000116818	9.35414e-05	7.5936e-05	6.10043e-05	4.85298e-05	3.92691e-05	3.10536e-05	2.50627e-05	2.0091e-05	1.59837e-05	1.29981e-05	1.04392e-05	8.39798e-06	6.84441e-06	5.50116e-06	4.54948e-06	3.7416e-06	3.11473e-06	2.56738e-06	2.13824e-06	1.74467e-06	1.48626e-06	1.29485e-06	1.09645e-06	9.55937e-07	8.46674e-07	7.50181e-07	6.55268e-07	5.9556e-07	5.45702e-07	5.03444e-07	4.58755e-07	4.3796e-07
603.17	0.00117939	0.00112608	0.00105614	0.000825987	0.00077233	0.000700047	0.000624222	0.000550644	0.000480529	0.000415238	0.000353529	0.000300375	0.000249466	0.000209461	0.00017308	0.000141571	0.000116755	9.35633e-05	7.59437e-05	6.10391e-05	4.85763e-05	3.93473e-05	3.11272e-05	2.51298e-05	2.01578e-05	1.60376e-05	1.30532e-05	1.04763e-05	8.44095e-06	6.87028e-06	5.52545e-06	4.57015e-06	3.76611e-06	3.13354e-06	2.5837e-06	2.15929e-06	1.75518e-06	1.49174e-06	1.30125e-06	1.10275e-06	9.5672e-07	8.4781e-07	7.53052e-07	6.57079e-07	5.97309e-07	5.47257e-07	5.04737e-07	4.61428e-07	4.40594e-07
603.61	0.00117096	0.00111865	0.00104905	0.000820461	0.000767604	0.000695989	0.000620786	0.000547783	0.000478093	0.000413429	0.000352151	0.000299477	0.000248773	0.000209012	0.000172842	0.000141377	0.000116717	9.3605e-05	7.59546e-05	6.10446e-05	4.86227e-05	3.94276e-05	3.11825e-05	2.51934e-05	2.02096e-05	1.6091e-05	1.31044e-05	1.05232e-05	8.47664e-06	6.89766e-06	5.54607e-06	4.59275e-06	3.78369e-06	3.14874e-06	2.59959e-06	2.17983e-06	1.76316e-06	1.49778e-06	1.30614e-06	1.10952e-06	9.62961e-07	8.47536e-07	7.5936e-07	6.58682e-07	5.99696e-07	5.50723e-07	5.08364e-07	4.63093e-07	4.44705e-07
604.051	0.00116242	0.00111096	0.00104026	0.000814479	0.000762937	0.000691225	0.000617527	0.000544792	0.00047597	0.00041161	0.000350838	0.000298526	0.000248086	0.000208631	0.000172433	0.000141232	0.000116661	9.35843e-05	7.59698e-05	6.10804e-05	4.86572e-05	3.95141e-05	3.12231e-05	2.52502e-05	2.02774e-05	1.61457e-05	1.31503e-05	1.05726e-05	8.51278e-06	6.92725e-06	5.56559e-06	4.62038e-06	3.80675e-06	3.16412e-06	2.6156e-06	2.20079e-06	1.77075e-06	1.50692e-06	1.31597e-06	1.11502e-06	9.67492e-07	8.49978e-07	7.6448e-07	6.61336e-07	6.04398e-07	5.51159e-07	5.10775e-07	4.6651e-07	4.46561e-07
604.491	0.00115532	0.00110274	0.00103301	0.000808654	0.000758212	0.000686175	0.000614268	0.00054169	0.000473858	0.000409797	0.000349213	0.000297531	0.000247556	0.000208231	0.000172143	0.000141091	0.000116593	9.35721e-05	7.5992e-05	6.11209e-05	4.86914e-05	3.95893e-05	3.12663e-05	2.53167e-05	2.03416e-05	1.61995e-05	1.31953e-05	1.05975e-05	8.54724e-06	6.9587e-06	5.59693e-06	4.64741e-06	3.83242e-06	3.18243e-06	2.62753e-06	2.22158e-06	1.778e-06	1.51542e-06	1.32387e-06	1.11856e-06	9.71488e-07	8.53503e-07	7.68543e-07	6.64374e-07	6.06926e-07	5.54751e-07	5.12271e-07	4.69731e-07	4.49794e-07
604.932	0.00114849	0.00109546	0.00102664	0.000802766	0.000753277	0.000681633	0.000610981	0.000538368	0.000471356	0.000407649	0.000347618	0.000296562	0.000246842	0.000207669	0.000171813	0.000140926	0.000116501	9.35494e-05	7.60203e-05	6.11659e-05	4.87251e-05	3.96223e-05	3.13115e-05	2.53691e-05	2.03981e-05	1.62488e-05	1.32366e-05	1.06208e-05	8.57577e-06	6.9956e-06	5.62243e-06	4.66923e-06	3.85289e-06	3.20018e-06	2.63995e-06	2.23784e-06	1.78443e-06	1.52276e-06	1.32618e-06	1.12537e-06	9.74577e-07	8.5467e-07	7.71159e-07	6.67482e-07	6.05954e-07	5.56175e-07	5.11603e-07	4.72421e-07	4.52255e-07
605.372	0.00114277	0.00108894	0.00102045	0.00079736	0.000748522	0.000677265	0.000607884	0.000535494	0.000469082	0.000405684	0.00034629	0.000295618	0.000246315	0.000207217	0.000171671	0.000140834	0.000116452	9.35812e-05	7.61091e-05	6.12275e-05	4.87933e-05	3.96814e-05	3.13668e-05	2.54401e-05	2.04632e-05	1.62979e-05	1.32887e-05	1.06676e-05	8.61555e-06	7.0312e-06	5.65026e-06	4.69288e-06	3.87624e-06	3.2213e-06	2.65604e-06	2.25368e-06	1.79283e-06	1.53115e-06	1.3327e-06	1.12922e-06	9.79575e-07	8.62151e-07	7.69314e-07	6.7145e-07	6.06167e-07	5.57538e-07	5.12725e-07	4.72998e-07	4.55678e-07
605.813	0.00113834	0.00108165	0.00101431	0.000792183	0.000743876	0.000673116	0.000604717	0.000532478	0.000466745	0.000403513	0.000345013	0.00029465	0.000245725	0.000206723	0.000171513	0.000140628	0.000116384	9.35605e-05	7.62112e-05	6.13216e-05	4.88685e-05	3.97262e-05	3.14203e-05	2.55139e-05	2.05207e-05	1.63571e-05	1.33387e-05	1.07169e-05	8.65376e-06	7.06875e-06	5.66996e-06	4.71708e-06	3.89938e-06	3.24023e-06	2.67216e-06	2.26694e-06	1.79801e-06	1.5396e-06	1.33459e-06	1.13171e-06	9.85518e-07	8.67726e-07	7.70585e-07	6.73869e-07	6.09007e-07	5.57772e-07	5.15379e-07	4.75469e-07	4.57967e-07
606.253	0.00113122	0.00107529	0.00100756	0.000787102	0.000739152	0.000669037	0.000601481	0.000529308	0.00046441	0.000401753	0.000343755	0.000293658	0.000245108	0.000206303	0.000171346	0.000140475	0.000116297	9.35861e-05	7.62234e-05	6.13418e-05	4.89399e-05	3.97748e-05	3.15069e-05	2.55903e-05	2.05843e-05	1.64028e-05	1.33863e-05	1.0778e-05	8.68696e-06	7.10454e-06	5.69558e-06	4.73439e-06	3.91983e-06	3.25923e-06	2.68888e-06	2.28133e-06	1.80521e-06	1.54781e-06	1.34315e-06	1.13559e-06	9.8787e-07	8.68614e-07	7.71344e-07	6.77406e-07	6.12357e-07	5.58271e-07	5.16965e-07	4.77779e-07	4.61547e-07
606.694	0.00112309	0.0010684	0.000999394	0.000782113	0.00073427	0.000665253	0.000598027	0.000526323	0.000461863	0.000399977	0.000342366	0.0002927	0.000244427	0.000205856	0.000171121	0.000140279	0.000116252	9.35982e-05	7.62176e-05	6.1394e-05	4.89718e-05	3.98175e-05	3.15475e-05	2.56302e-05	2.06538e-05	1.64653e-05	1.34399e-05	1.08218e-05	8.71525e-06	7.1366e-06	5.73014e-06	4.75583e-06	3.93883e-06	3.27851e-06	2.70589e-06	2.2953e-06	1.81342e-06	1.55564e-06	1.35473e-06	1.14032e-06	9.89688e-07	8.71095e-07	7.72853e-07	6.77761e-07	6.14164e-07	5.60076e-07	5.20707e-07	4.82549e-07	4.66619e-07
607.135	0.00111666	0.0010599	0.000991967	0.000777673	0.000729419	0.00066167	0.000594811	0.000523405	0.000459703	0.000398418	0.000341212	0.000291856	0.000243902	0.000205473	0.000170964	0.000140119	0.000116231	9.36352e-05	7.62364e-05	6.14553e-05	4.90097e-05	3.99223e-05	3.16325e-05	2.56749e-05	2.07271e-05	1.6507e-05	1.34924e-05	1.08534e-05	8.75425e-06	7.16869e-06	5.76941e-06	4.78223e-06	3.96199e-06	3.30126e-06	2.72574e-06	2.3128e-06	1.82042e-06	1.5605e-06	1.36082e-06	1.14508e-06	9.93218e-07	8.77228e-07	7.75721e-07	6.78336e-07	6.15069e-07	5.62225e-07	5.24349e-07	4.8617e-07	4.71141e-07
607.575	0.00110869	0.0010542	0.000985975	0.000773319	0.000725088	0.000658449	0.00059198	0.000520809	0.000458046	0.00039705	0.000340381	0.000291241	0.000243603	0.000205221	0.000170923	0.000140031	0.000116264	9.37206e-05	7.63246e-05	6.15418e-05	4.90931e-05	4.00155e-05	3.17165e-05	2.57469e-05	2.08099e-05	1.6567e-05	1.35494e-05	1.08978e-05	8.79805e-06	7.19932e-06	5.80988e-06	4.81619e-06	3.99076e-06	3.3217e-06	2.74549e-06	2.33117e-06	1.82837e-06	1.56739e-06	1.36332e-06	1.15295e-06	9.99062e-07	8.80919e-07	7.79037e-07	6.8195e-07	6.16051e-07	5.65263e-07	5.28066e-07	4.89109e-07	4.75456e-07
608.016	0.00110116	0.00104974	0.000979892	0.000769344	0.000720904	0.000655225	0.000589483	0.000518358	0.000456596	0.00039591	0.000339697	0.000290715	0.00024334	0.000204994	0.000170918	0.00014008	0.00011632	9.38061e-05	7.63917e-05	6.1629e-05	4.9197e-05	4.01118e-05	3.17932e-05	2.58219e-05	2.08744e-05	1.66367e-05	1.3607e-05	1.09349e-05	8.8457e-06	7.23372e-06	5.84837e-06	4.84864e-06	4.01512e-06	3.35018e-06	2.76754e-06	2.34905e-06	1.83617e-06	1.57539e-06	1.36578e-06	1.16018e-06	1.00527e-06	8.83233e-07	7.84049e-07	6.86324e-07	6.17528e-07	5.68361e-07	5.31228e-07	4.92454e-07	4.78476e-07
608.456	0.00109664	0.00104393	0.000974485	0.000765801	0.000716968	0.000652479	0.000587011	0.000516049	0.000454696	0.00039466	0.000338685	0.000290171	0.000242982	0.00020496	0.000170941	0.00014011	0.000116384	9.38901e-05	7.6489e-05	6.17385e-05	4.93205e-05	4.02101e-05	3.18617e-05	2.591e-05	2.09472e-05	1.67154e-05	1.36636e-05	1.09966e-05	8.89644e-06	7.26906e-06	5.88381e-06	4.88055e-06	4.03912e-06	3.37585e-06	2.78618e-06	2.37411e-06	1.84569e-06	1.58328e-06	1.37164e-06	1.16573e-06	1.01321e-06	8.86329e-07	7.90984e-07	6.90341e-07	6.20628e-07	5.71373e-07	5.33929e-07	4.97215e-07	4.83029e-07
608.897	0.00109253	0.00104077	0.000968412	0.000762697	0.000713192	0.000649634	0.000584572	0.000513885	0.000452881	0.000393607	0.00033796	0.000289619	0.000242698	0.000204728	0.000170914	0.00014017	0.000116458	9.40207e-05	7.65699e-05	6.18441e-05	4.94149e-05	4.03095e-05	3.19552e-05	2.60024e-05	2.10295e-05	1.67884e-05	1.37248e-05	1.10526e-05	8.94847e-06	7.29958e-06	5.92067e-06	4.90947e-06	4.06374e-06	3.39506e-06	2.80734e-06	2.39673e-06	1.85172e-06	1.59248e-06	1.38663e-06	1.17114e-06	1.02044e-06	8.94942e-07	7.92321e-07	6.94947e-07	6.23442e-07	5.74755e-07	5.37783e-07	5.00383e-07	4.85191e-07
609.337	0.00108588	0.00103784	0.000962556	0.00075957	0.000710285	0.00064666	0.000582272	0.000511805	0.000451145	0.000392753	0.000337274	0.000289145	0.000242486	0.000204568	0.000170902	0.000140261	0.000116531	9.41223e-05	7.66894e-05	6.19751e-05	4.94996e-05	4.04086e-05	3.20734e-05	2.60943e-05	2.11067e-05	1.68648e-05	1.37908e-05	1.11099e-05	9.00124e-06	7.33098e-06	5.95659e-06	4.93971e-06	4.09492e-06	3.41922e-06	2.82492e-06	2.41671e-06	1.85825e-06	1.60078e-06	1.38833e-06	1.17637e-06	1.02838e-06	9.0087e-07	7.93482e-07	6.99304e-07	6.25184e-07	5.78952e-07	5.37428e-07	5.03854e-07	4.89971e-07
609.778	0.00108279	0.00103556	0.000958278	0.0007564	0.000706773	0.000644123	0.000580037	0.000510133	0.000449697	0.000392128	0.000336644	0.00028884	0.00024242	0.000204472	0.000170872	0.000140376	0.00011668	9.42554e-05	7.68032e-05	6.2107e-05	4.96013e-05	4.05422e-05	3.22184e-05	2.61859e-05	2.11924e-05	1.69446e-05	1.38538e-05	1.11633e-05	9.05542e-06	7.36915e-06	5.99136e-06	4.97172e-06	4.12457e-06	3.44328e-06	2.84366e-06	2.42879e-06	1.86529e-06	1.60684e-06	1.39683e-06	1.18105e-06	1.03665e-06	9.06355e-07	7.99357e-07	7.02783e-07	6.28406e-07	5.82663e-07	5.39128e-07	5.05833e-07	4.92589e-07
610.219	0.00107825	0.00103303	0.000953393	0.000753476	0.000703975	0.000642097	0.000577775	0.000508445	0.00044818	0.00039133	0.000335952	0.000288427	0.000242142	0.000204372	0.000170805	0.000140394	0.000116801	9.43882e-05	7.69101e-05	6.22407e-05	4.96956e-05	4.06574e-05	3.23592e-05	2.62796e-05	2.12702e-05	1.70224e-05	1.39124e-05	1.12081e-05	9.10368e-06	7.40917e-06	6.03127e-06	5.00398e-06	4.15135e-06	3.46169e-06	2.86259e-06	2.44522e-06	1.87224e-06	1.61373e-06	1.40661e-06	1.18818e-06	1.0426e-06	9.15588e-07	8.06588e-07	7.05949e-07	6.31868e-07	5.85576e-07	5.38606e-07	5.08114e-07	4.94035e-07
610.659	0.00107501	0.00102981	0.000950454	0.000750212	0.000699823	0.000639934	0.000575348	0.000506707	0.000446556	0.000390439	0.000335063	0.000288063	0.000241867	0.000204217	0.000170768	0.0001404	0.000116888	9.44866e-05	7.70021e-05	6.23474e-05	4.98015e-05	4.07788e-05	3.24588e-05	2.63788e-05	2.13381e-05	1.70973e-05	1.39654e-05	1.12591e-05	9.14792e-06	7.44927e-06	6.06351e-06	5.03632e-06	4.17541e-06	3.47622e-06	2.88321e-06	2.46222e-06	1.88252e-06	1.61967e-06	1.41235e-06	1.19424e-06	1.04639e-06	9.21772e-07	8.13118e-07	7.09456e-07	6.37287e-07	5.894e-07	5.40466e-07	5.11007e-07	4.96647e-07
611.1	0.00107179	0.0010264	0.000947323	0.000746659	0.000696232	0.000637674	0.000572898	0.000504851	0.000445062	0.000389486	0.000334271	0.000287677	0.000241618	0.000204068	0.000170697	0.000140345	0.000117026	9.45966e-05	7.71146e-05	6.24473e-05	4.99008e-05	4.08812e-05	3.25736e-05	2.64773e-05	2.14032e-05	1.71697e-05	1.40204e-05	1.13199e-05	9.18604e-06	7.48852e-06	6.09217e-06	5.07391e-06	4.19454e-06	3.49074e-06	2.90606e-06	2.47984e-06	1.89207e-06	1.62994e-06	1.42372e-06	1.20001e-06	1.05168e-06	9.27253e-07	8.171e-07	7.13063e-07	6.42201e-07	5.92963e-07	5.47307e-07	5.14502e-07	4.98254e-07
611.54	0.00107081	0.00102191	0.000944374	0.000743083	0.000692925	0.00063519	0.000570448	0.000503152	0.000443551	0.000388603	0.000333504	0.000287369	0.000241475	0.000203984	0.000170649	0.000140309	0.000117142	9.46989e-05	7.72267e-05	6.25658e-05	5.00232e-05	4.09946e-05	3.26813e-05	2.65581e-05	2.14728e-05	1.72423e-05	1.40814e-05	1.13872e-05	9.23146e-06	7.52128e-06	6.13156e-06	5.11123e-06	4.21696e-06	3.50674e-06	2.92567e-06	2.49817e-06	1.90286e-06	1.64014e-06	1.432e-06	1.20614e-06	1.05766e-06	9.33946e-07	8.20397e-07	7.17131e-07	6.47131e-07	5.96644e-07	5.50246e-07	5.15493e-07	5.0044e-07
611.981	0.00106735	0.00101664	0.000940271	0.00074017	0.00068983	0.000632872	0.000568375	0.000501663	0.000442458	0.000387815	0.000332799	0.000286927	0.000240986	0.000203961	0.000170604	0.00014031	0.000117278	9.48427e-05	7.73476e-05	6.26989e-05	5.01488e-05	4.11241e-05	3.28023e-05	2.66497e-05	2.15563e-05	1.73234e-05	1.4154e-05	1.14435e-05	9.27597e-06	7.56806e-06	6.17519e-06	5.14466e-06	4.24202e-06	3.52852e-06	2.94801e-06	2.51601e-06	1.91518e-06	1.65134e-06	1.44273e-06	1.21524e-06	1.06486e-06	9.42445e-07	8.2438e-07	7.22222e-07	6.52563e-07	5.99806e-07	5.55376e-07	5.17719e-07	5.05291e-07
612.422	0.00106489	0.00101349	0.000934881	0.000737272	0.000686904	0.000631162	0.00056616	0.00050031	0.000441408	0.000387305	0.00033214	0.000286784	0.000240742	0.000204012	0.000170592	0.000140381	0.000117427	9.5008e-05	7.75679e-05	6.28637e-05	5.03007e-05	4.1264e-05	3.29346e-05	2.67438e-05	2.16435e-05	1.74041e-05	1.42369e-05	1.15095e-05	9.32264e-06	7.61517e-06	6.22203e-06	5.17595e-06	4.26133e-06	3.55759e-06	2.97132e-06	2.53022e-06	1.92781e-06	1.66635e-06	1.45266e-06	1.224e-06	1.07504e-06	9.51759e-07	8.32973e-07	7.29837e-07	6.58253e-07	6.0706e-07	5.65219e-07	5.20448e-07	5.0885e-07
612.862	0.00106234	0.00100861	0.000931335	0.000734826	0.000684103	0.00062937	0.000564265	0.000499187	0.000440662	0.000386728	0.000331672	0.00028663	0.000240629	0.000204115	0.000170684	0.000140537	0.000117629	9.51823e-05	7.78091e-05	6.30878e-05	5.04856e-05	4.13656e-05	3.30836e-05	2.68595e-05	2.1754e-05	1.74925e-05	1.43226e-05	1.15624e-05	9.3794e-06	7.6628e-06	6.26697e-06	5.2053e-06	4.2885e-06	3.58667e-06	2.99108e-06	2.54536e-06	1.94056e-06	1.6807e-06	1.46573e-06	1.23122e-06	1.07828e-06	9.61218e-07	8.36829e-07	7.38544e-07	6.6386e-07	6.07894e-07	5.6977e-07	5.23444e-07	5.10298e-07
613.303	0.00106021	0.00100365	0.000929074	0.000732396	0.000681258	0.000627524	0.000562161	0.000498036	0.000439858	0.000386111	0.0003312	0.000286373	0.000240503	0.000204125	0.000170866	0.000140727	0.000117784	9.53568e-05	7.80377e-05	6.32752e-05	5.06485e-05	4.14967e-05	3.31864e-05	2.6976e-05	2.18538e-05	1.75725e-05	1.44061e-05	1.16281e-05	9.43002e-06	7.7063e-06	6.30611e-06	5.22678e-06	4.31003e-06	3.61355e-06	3.00913e-06	2.55936e-06	1.95337e-06	1.69056e-06	1.47237e-06	1.23803e-06	1.08602e-06	9.70448e-07	8.40175e-07	7.45409e-07	6.68112e-07	6.12685e-07	5.7567e-07	5.25962e-07	5.12576e-07
613.743	0.00105682	0.00100006	0.000925534	0.000730212	0.00067868	0.000626227	0.000560161	0.00049695	0.000439003	0.000385526	0.000330918	0.000286149	0.000240406	0.000204106	0.000171073	0.000140899	0.000117959	9.55453e-05	7.82618e-05	6.34663e-05	5.08272e-05	4.16404e-05	3.33247e-05	2.70867e-05	2.19593e-05	1.76507e-05	1.44911e-05	1.1685e-05	9.48463e-06	7.75023e-06	6.32756e-06	5.25831e-06	4.33083e-06	3.63646e-06	3.03118e-06	2.57409e-06	1.96711e-06	1.7032e-06	1.48504e-06	1.24568e-06	1.09388e-06	9.74453e-07	8.4411e-07	7.50484e-07	6.72001e-07	6.15598e-07	5.80205e-07	5.28598e-07	5.1516e-07
614.184	0.00105315	0.000995676	0.000921995	0.000727887	0.000676094	0.000624255	0.00055804	0.000495866	0.000438325	0.00038496	0.000330514	0.000285812	0.000240333	0.00020412	0.000171236	0.000141021	0.000118095	9.56934e-05	7.84327e-05	6.3592e-05	5.09909e-05	4.17798e-05	3.34363e-05	2.71995e-05	2.20616e-05	1.77266e-05	1.45513e-05	1.1752e-05	9.53525e-06	7.79015e-06	6.35835e-06	5.28822e-06	4.35055e-06	3.65665e-06	3.04931e-06	2.58861e-06	1.9814e-06	1.71407e-06	1.49315e-06	1.25261e-06	1.10122e-06	9.83576e-07	8.48392e-07	7.53479e-07	6.77688e-07	6.20259e-07	5.84865e-07	5.31171e-07	5.17495e-07
614.625	0.00104726	0.000991167	0.000918683	0.000725557	0.00067379	0.000622762	0.000556171	0.000494715	0.000437456	0.000384148	0.000329961	0.000285532	0.00024004	0.000204134	0.000171249	0.000141136	0.000118248	9.58299e-05	7.85721e-05	6.37069e-05	5.11374e-05	4.19124e-05	3.35457e-05	2.73047e-05	2.21421e-05	1.78139e-05	1.46255e-05	1.18065e-05	9.59098e-06	7.83115e-06	6.39299e-06	5.31761e-06	4.37009e-06	3.67375e-06	3.06817e-06	2.60435e-06	1.99622e-06	1.72354e-06	1.50183e-06	1.26182e-06	1.10881e-06	9.9042e-07	8.56339e-07	7.54158e-07	6.83622e-07	6.25478e-07	5.91799e-07	5.36959e-07	5.19294e-07
615.065	0.00104355	0.000986792	0.000916216	0.00072298	0.000671598	0.000620841	0.00055436	0.000493529	0.000436594	0.00038367	0.000329528	0.000285387	0.000239884	0.00020415	0.000171307	0.000141264	0.000118401	9.60207e-05	7.86801e-05	6.38113e-05	5.12942e-05	4.20431e-05	3.36772e-05	2.74024e-05	2.22282e-05	1.78909e-05	1.46969e-05	1.18598e-05	9.64498e-06	7.87349e-06	6.43763e-06	5.34959e-06	4.39465e-06	3.69366e-06	3.08564e-06	2.6192e-06	2.01176e-06	1.73218e-06	1.51752e-06	1.27384e-06	1.1146e-06	9.97255e-07	8.64734e-07	7.6021e-07	6.88656e-07	6.32217e-07	5.97971e-07	5.38662e-07	5.22144e-07
615.506	0.00103864	0.000981909	0.000913087	0.000720502	0.000668786	0.000619012	0.000552429	0.000492514	0.000435665	0.000383095	0.000328955	0.000285199	0.000239824	0.000204076	0.000171375	0.000141335	0.000118588	9.61611e-05	7.88316e-05	6.4015e-05	5.14102e-05	4.21836e-05	3.37769e-05	2.74858e-05	2.23197e-05	1.79827e-05	1.4765e-05	1.19117e-05	9.6984e-06	7.91475e-06	6.4714e-06	5.38889e-06	4.41857e-06	3.71334e-06	3.10347e-06	2.62852e-06	2.02576e-06	1.74569e-06	1.53001e-06	1.28514e-06	1.12251e-06	1.00507e-06	8.73294e-07	7.65516e-07	6.94219e-07	6.38666e-07	6.01802e-07	5.39785e-07	5.23464e-07
615.946	0.00103595	0.000977962	0.000909869	0.00071796	0.000665901	0.000616504	0.00055065	0.000491393	0.000434935	0.000382456	0.000328436	0.000285015	0.000239902	0.000204087	0.000171492	0.000141429	0.000118745	9.62897e-05	7.90177e-05	6.41728e-05	5.15454e-05	4.23216e-05	3.38886e-05	2.76226e-05	2.24042e-05	1.80592e-05	1.48345e-05	1.19585e-05	9.75235e-06	7.95822e-06	6.50275e-06	5.42475e-06	4.44266e-06	3.73339e-06	3.11894e-06	2.64556e-06	2.04262e-06	1.75971e-06	1.53808e-06	1.29616e-06	1.12913e-06	1.01369e-06	8.81106e-07	7.75111e-07	6.99758e-07	6.43999e-07	6.07318e-07	5.40573e-07	5.27276e-07
616.387	0.00103308	0.000974699	0.000906538	0.00071511	0.000663438	0.00061409	0.000548836	0.000490363	0.000434022	0.00038162	0.000327768	0.000284827	0.000239711	0.000204048	0.000171501	0.000141496	0.000118881	9.64145e-05	7.91931e-05	6.43232e-05	5.17142e-05	4.24502e-05	3.40006e-05	2.7754e-05	2.24879e-05	1.81492e-05	1.49003e-05	1.20121e-05	9.80344e-06	7.99725e-06	6.52931e-06	5.45654e-06	4.46055e-06	3.75923e-06	3.1327e-06	2.66042e-06	2.05948e-06	1.77306e-06	1.54285e-06	1.30742e-06	1.13633e-06	1.01855e-06	8.90203e-07	7.79064e-07	7.06089e-07	6.48328e-07	6.11325e-07	5.46795e-07	5.31582e-07
616.828	0.00103128	0.000970411	0.000903135	0.000712737	0.000660906	0.000611847	0.000547058	0.000489442	0.000432922	0.000380768	0.000326994	0.000284419	0.000239502	0.000203971	0.000171503	0.00014156	0.000119011	9.65485e-05	7.93521e-05	6.44747e-05	5.18954e-05	4.25747e-05	3.41245e-05	2.78835e-05	2.25772e-05	1.82303e-05	1.49663e-05	1.2077e-05	9.85957e-06	8.03834e-06	6.55756e-06	5.48135e-06	4.47208e-06	3.77468e-06	3.14772e-06	2.67324e-06	2.07681e-06	1.78578e-06	1.55297e-06	1.31614e-06	1.14369e-06	1.02388e-06	8.9496e-07	7.83308e-07	7.13186e-07	6.53544e-07	6.14214e-07	5.5276e-07	5.33095e-07
617.268	0.00102652	0.000965941	0.000899715	0.000710196	0.000659079	0.000609959	0.0005453	0.000488602	0.000432288	0.00037991	0.000326327	0.000284283	0.000239346	0.000203935	0.000171538	0.000141638	0.000119168	9.67167e-05	7.95538e-05	6.46619e-05	5.2041e-05	4.27243e-05	3.42604e-05	2.8009e-05	2.26849e-05	1.83084e-05	1.50367e-05	1.21525e-05	9.9119e-06	8.0846e-06	6.58972e-06	5.50739e-06	4.4894e-06	3.78936e-06	3.16606e-06	2.6884e-06	2.09581e-06	1.79624e-06	1.5673e-06	1.32701e-06	1.1506e-06	1.0323e-06	9.00764e-07	7.8857e-07	7.23188e-07	6.59755e-07	6.21123e-07	5.5756e-07	5.37043e-07
617.709	0.00102098	0.00096173	0.000896638	0.00070692	0.000656854	0.000607471	0.000543226	0.000487488	0.000431482	0.000379129	0.000326005	0.000283992	0.000239118	0.000203823	0.00017154	0.000141683	0.000119257	9.6846e-05	7.97417e-05	6.48209e-05	5.21741e-05	4.28483e-05	3.43737e-05	2.81188e-05	2.27728e-05	1.83709e-05	1.51028e-05	1.21964e-05	9.95827e-06	8.12652e-06	6.62404e-06	5.52943e-06	4.50426e-06	3.80106e-06	3.18344e-06	2.6987e-06	2.11587e-06	1.80823e-06	1.57954e-06	1.33789e-06	1.15889e-06	1.04328e-06	9.05451e-07	7.95111e-07	7.30171e-07	6.65035e-07	6.2908e-07	5.62577e-07	5.41733e-07
618.15	0.00101584	0.000956596	0.000894977	0.000703587	0.000654905	0.000605233	0.000541278	0.000486483	0.000430889	0.000378423	0.000325592	0.000283775	0.000238961	0.000203876	0.000171591	0.000141751	0.000119402	9.70146e-05	7.99246e-05	6.50037e-05	5.23306e-05	4.2998e-05	3.44772e-05	2.82393e-05	2.28628e-05	1.84638e-05	1.51707e-05	1.22576e-05	1.00043e-05	8.17218e-06	6.66e-06	5.56556e-06	4.52284e-06	3.82165e-06	3.19819e-06	2.70944e-06	2.13435e-06	1.81987e-06	1.58618e-06	1.34799e-06	1.16686e-06	1.04626e-06	9.16111e-07	8.02439e-07	7.38249e-07	6.70203e-07	6.35689e-07	5.69473e-07	5.46529e-07
618.59	0.00101302	0.000950391	0.000893884	0.00070022	0.000652577	0.000602819	0.00053951	0.000485266	0.000430224	0.000377461	0.000325143	0.000283348	0.000238719	0.000203868	0.000171574	0.000141843	0.000119527	9.71751e-05	8.00835e-05	6.51541e-05	5.24985e-05	4.31465e-05	3.45693e-05	2.83531e-05	2.29569e-05	1.85516e-05	1.52339e-05	1.2311e-05	1.0047e-05	8.21166e-06	6.692e-06	5.58811e-06	4.5336e-06	3.83591e-06	3.21481e-06	2.71864e-06	2.15053e-06	1.83005e-06	1.60157e-06	1.35663e-06	1.17517e-06	1.05294e-06	9.24531e-07	8.10096e-07	7.4714e-07	6.752e-07	6.46018e-07	5.73422e-07	5.50928e-07
619.031	0.00100786	0.000945382	0.00089075	0.000696988	0.000649871	0.00060018	0.000537661	0.000483639	0.000429313	0.00037588	0.000324645	0.000282843	0.00023837	0.000203766	0.000171527	0.000141872	0.000119521	9.73334e-05	8.02151e-05	6.52982e-05	5.26505e-05	4.32753e-05	3.46494e-05	2.84602e-05	2.30557e-05	1.8633e-05	1.5297e-05	1.23727e-05	1.00897e-05	8.24616e-06	6.71974e-06	5.61482e-06	4.54384e-06	3.84794e-06	3.23037e-06	2.73151e-06	2.16439e-06	1.84488e-06	1.61121e-06	1.36845e-06	1.18397e-06	1.06131e-06	9.30827e-07	8.17704e-07	7.56868e-07	6.80116e-07	6.49993e-07	5.79226e-07	5.53642e-07
619.472	0.0010052	0.00093926	0.000889941	0.000694026	0.00064704	0.000597646	0.000535827	0.000482269	0.00042841	0.000375008	0.000324305	0.000282372	0.000238058	0.000203654	0.000171478	0.000142024	0.000119568	9.74612e-05	8.03528e-05	6.54525e-05	5.27869e-05	4.34251e-05	3.47317e-05	2.85517e-05	2.31586e-05	1.87163e-05	1.53656e-05	1.24228e-05	1.01359e-05	8.27958e-06	6.74644e-06	5.64491e-06	4.55789e-06	3.86823e-06	3.24401e-06	2.74282e-06	2.17718e-06	1.86233e-06	1.62413e-06	1.37571e-06	1.19359e-06	1.0699e-06	9.35074e-07	8.25969e-07	7.63831e-07	6.85796e-07	6.57563e-07	5.85332e-07	5.57363e-07
619.912	0.00100213	0.000934138	0.000886018	0.000691232	0.000645714	0.000595184	0.000534009	0.00048083	0.000427481	0.000374197	0.000323921	0.000281887	0.000237757	0.000203548	0.000171456	0.000142105	0.000119599	9.75783e-05	8.04847e-05	6.56127e-05	5.29168e-05	4.35611e-05	3.48623e-05	2.86459e-05	2.32639e-05	1.88016e-05	1.54426e-05	1.24743e-05	1.0185e-05	8.32362e-06	6.77685e-06	5.67786e-06	4.57516e-06	3.89344e-06	3.25592e-06	2.75191e-06	2.19954e-06	1.88197e-06	1.63797e-06	1.38173e-06	1.20554e-06	1.07772e-06	9.3971e-07	8.31273e-07	7.70935e-07	6.92799e-07	6.61241e-07	5.91508e-07	5.59023e-07
620.353	0.000996987	0.000929421	0.000881849	0.000688533	0.000643893	0.000592731	0.000532488	0.0004792	0.000426412	0.000373404	0.000323289	0.000281405	0.000237412	0.000203471	0.000171419	0.000142191	0.000119622	9.76614e-05	8.06487e-05	6.57713e-05	5.30635e-05	4.36935e-05	3.49572e-05	2.87488e-05	2.33686e-05	1.88842e-05	1.55124e-05	1.25362e-05	1.02368e-05	8.35956e-06	6.81049e-06	5.70312e-06	4.59912e-06	3.91911e-06	3.26702e-06	2.75945e-06	2.22122e-06	1.89405e-06	1.64803e-06	1.38873e-06	1.21569e-06	1.08976e-06	9.43923e-07	8.38427e-07	7.76988e-07	6.99292e-07	6.63132e-07	5.97711e-07	5.61086e-07
620.794	0.000991962	0.000925011	0.000877058	0.000685673	0.000641904	0.000590564	0.000530932	0.000477568	0.000425413	0.000372497	0.000322525	0.000280823	0.000237052	0.000203312	0.000171306	0.000142197	0.000119592	9.77391e-05	8.08156e-05	6.58762e-05	5.31717e-05	4.37885e-05	3.50306e-05	2.8848e-05	2.34656e-05	1.89588e-05	1.55734e-05	1.25861e-05	1.02772e-05	8.40912e-06	6.83847e-06	5.73257e-06	4.62301e-06	3.93858e-06	3.27543e-06	2.76917e-06	2.24069e-06	1.90516e-06	1.65702e-06	1.3991e-06	1.22325e-06	1.09449e-06	9.47508e-07	8.46482e-07	7.80839e-07	7.02825e-07	6.67975e-07	6.0539e-07	5.62692e-07
621.234	0.000984608	0.00092135	0.000871818	0.000682798	0.000639322	0.000588293	0.000529275	0.00047577	0.000424076	0.000371499	0.000321833	0.000280143	0.000236945	0.000203072	0.000171175	0.000142143	0.000119525	9.77836e-05	8.09855e-05	6.59708e-05	5.32841e-05	4.38881e-05	3.50865e-05	2.89341e-05	2.35381e-05	1.90259e-05	1.5622e-05	1.26365e-05	1.03137e-05	8.44533e-06	6.86175e-06	5.75854e-06	4.64241e-06	3.95407e-06	3.2858e-06	2.77904e-06	2.25629e-06	1.91425e-06	1.66677e-06	1.40769e-06	1.23271e-06	1.09731e-06	9.49646e-07	8.55824e-07	7.82792e-07	7.09227e-07	6.74511e-07	6.13007e-07	5.62498e-07
621.675	0.000980823	0.000916806	0.000867848	0.000679408	0.000636837	0.000585858	0.000527512	0.000473846	0.000422394	0.000370241	0.000320983	0.000279464	0.000236764	0.000202754	0.000171024	0.000142007	0.000119442	9.78119e-05	8.10033e-05	6.60424e-05	5.33689e-05	4.3962e-05	3.51543e-05	2.90198e-05	2.36003e-05	1.90817e-05	1.56664e-05	1.2676e-05	1.03472e-05	8.47917e-06	6.88117e-06	5.78484e-06	4.66236e-06	3.95902e-06	3.29017e-06	2.79223e-06	2.27219e-06	1.92285e-06	1.67982e-06	1.41663e-06	1.23706e-06	1.10593e-06	9.52318e-07	8.59762e-07	7.86758e-07	7.13221e-07	6.76385e-07	6.19797e-07	5.6401e-07
622.116	0.000975737	0.000913547	0.000862331	0.000675452	0.000634159	0.000583688	0.000525091	0.000471742	0.000420336	0.000368786	0.000319821	0.000278405	0.000236271	0.000202297	0.000170751	0.000141811	0.000119301	9.77932e-05	8.09735e-05	6.60541e-05	5.34136e-05	4.40548e-05	3.51916e-05	2.90771e-05	2.36431e-05	1.9123e-05	1.56972e-05	1.2701e-05	1.03794e-05	8.50759e-06	6.90387e-06	5.8083e-06	4.67668e-06	3.96286e-06	3.29531e-06	2.80359e-06	2.28635e-06	1.93178e-06	1.68625e-06	1.42416e-06	1.243e-06	1.11106e-06	9.55274e-07	8.64728e-07	7.8974e-07	7.20629e-07	6.78561e-07	6.2394e-07	5.65846e-07
622.557	0.000969716	0.000910598	0.000857983	0.000671508	0.000631569	0.000581099	0.000522684	0.000469876	0.000418308	0.000367555	0.000318887	0.000277529	0.000235796	0.000201903	0.000170527	0.000141596	0.000119237	9.78212e-05	8.09196e-05	6.60702e-05	5.34945e-05	4.41164e-05	3.5277e-05	2.91509e-05	2.369e-05	1.91752e-05	1.57341e-05	1.27349e-05	1.0411e-05	8.53601e-06	6.93205e-06	5.83337e-06	4.69325e-06	3.97187e-06	3.30441e-06	2.81043e-06	2.30275e-06	1.94497e-06	1.69765e-06	1.43502e-06	1.24691e-06	1.11706e-06	9.60957e-07	8.70809e-07	7.95162e-07	7.27601e-07	6.8383e-07	6.26426e-07	5.72364e-07
622.997	0.000963928	0.000907646	0.000853526	0.000667855	0.000628378	0.000578443	0.000520401	0.000467895	0.000416481	0.000366268	0.000317904	0.000276677	0.000235283	0.000201514	0.000170288	0.000141443	0.000119169	9.78369e-05	8.08977e-05	6.60724e-05	5.35517e-05	4.41746e-05	3.53212e-05	2.92192e-05	2.37462e-05	1.92319e-05	1.57714e-05	1.27925e-05	1.04403e-05	8.56115e-06	6.96597e-06	5.84892e-06	4.71554e-06	3.98326e-06	3.31469e-06	2.81966e-06	2.31419e-06	1.95443e-06	1.70193e-06	1.44408e-06	1.25043e-06	1.12652e-06	9.67302e-07	8.76895e-07	8.018e-07	7.32256e-07	6.86183e-07	6.30681e-07	5.76918e-07
623.438	0.000958258	0.000903841	0.000848777	0.00066468	0.000625873	0.000576007	0.000518325	0.000466086	0.000414659	0.000365201	0.000317028	0.000276006	0.000234837	0.000201219	0.000170098	0.00014135	0.000119144	9.79033e-05	8.09644e-05	6.61677e-05	5.36286e-05	4.42511e-05	3.54251e-05	2.92949e-05	2.3811e-05	1.92954e-05	1.58351e-05	1.28314e-05	1.04785e-05	8.59009e-06	6.99768e-06	5.86926e-06	4.74077e-06	4.00029e-06	3.32741e-06	2.83364e-06	2.32877e-06	1.96532e-06	1.71539e-06	1.45556e-06	1.25704e-06	1.13187e-06	9.75114e-07	8.83951e-07	8.06911e-07	7.38238e-07	6.91251e-07	6.35763e-07	5.81882e-07
623.879	0.000955015	0.000900074	0.00084444	0.000661951	0.00062312	0.000573542	0.000516244	0.000464356	0.00041326	0.000364376	0.000316326	0.000275569	0.000234492	0.000200959	0.00016997	0.000141285	0.000119108	9.79824e-05	8.1102e-05	6.62915e-05	5.3731e-05	4.43359e-05	3.5536e-05	2.93697e-05	2.39036e-05	1.93606e-05	1.58828e-05	1.28747e-05	1.05135e-05	8.61873e-06	7.02683e-06	5.89216e-06	4.76385e-06	4.02127e-06	3.33866e-06	2.84834e-06	2.34007e-06	1.97953e-06	1.72446e-06	1.46482e-06	1.26449e-06	1.13745e-06	9.84154e-07	8.93367e-07	8.16181e-07	7.45293e-07	6.96047e-07	6.40369e-07	5.85896e-07
624.319	0.000948504	0.000897007	0.000838581	0.000659355	0.000619995	0.000570959	0.000514144	0.000462766	0.000411911	0.000363335	0.000315397	0.000274875	0.000234014	0.000200681	0.000169763	0.000141119	0.000119061	9.80291e-05	8.12062e-05	6.64189e-05	5.37997e-05	4.44238e-05	3.56055e-05	2.94419e-05	2.39815e-05	1.94229e-05	1.59319e-05	1.29193e-05	1.05493e-05	8.65693e-06	7.05088e-06	5.91868e-06	4.77771e-06	4.03858e-06	3.34947e-06	2.86501e-06	2.35025e-06	1.99024e-06	1.72853e-06	1.47158e-06	1.27217e-06	1.14933e-06	9.90878e-07	8.97339e-07	8.23715e-07	7.49219e-07	6.95576e-07	6.49712e-07	5.88962e-07
624.76	0.0009456	0.000893762	0.000832285	0.000656534	0.00061735	0.000567978	0.000512172	0.00046123	0.00041065	0.00036227	0.00031478	0.000274184	0.000233421	0.000200402	0.000169516	0.000141009	0.000118975	9.80494e-05	8.13284e-05	6.65116e-05	5.39227e-05	4.44861e-05	3.57117e-05	2.95201e-05	2.40524e-05	1.94804e-05	1.5978e-05	1.29598e-05	1.05794e-05	8.6895e-06	7.07337e-06	5.94337e-06	4.79123e-06	4.05311e-06	3.36067e-06	2.88299e-06	2.36217e-06	1.99767e-06	1.7332e-06	1.47826e-06	1.27746e-06	1.15811e-06	9.97494e-07	9.01623e-07	8.28427e-07	7.54092e-07	6.98474e-07	6.58086e-07	5.89117e-07
625.201	0.000942432	0.000889877	0.000828573	0.000653713	0.00061481	0.000565687	0.000510169	0.000459546	0.000408948	0.00036136	0.00031396	0.000273535	0.000232747	0.000200192	0.000169253	0.000140913	0.000118903	9.81029e-05	8.14242e-05	6.66033e-05	5.40445e-05	4.45795e-05	3.58087e-05	2.95861e-05	2.41195e-05	1.95355e-05	1.60309e-05	1.30114e-05	1.06155e-05	8.72232e-06	7.10209e-06	5.9668e-06	4.81292e-06	4.06519e-06	3.37324e-06	2.89413e-06	2.37166e-06	2.00732e-06	1.74421e-06	1.48566e-06	1.28289e-06	1.16388e-06	1.00286e-06	9.04524e-07	8.33577e-07	7.58804e-07	7.0202e-07	6.65372e-07	5.89659e-07
625.642	0.000938389	0.000886374	0.000824159	0.000650603	0.000612056	0.000563129	0.000507753	0.000457622	0.000407166	0.000360228	0.000313248	0.000272796	0.000232315	0.000199828	0.000169012	0.000140765	0.000118777	9.81073e-05	8.14732e-05	6.66619e-05	5.41388e-05	4.46406e-05	3.58784e-05	2.96483e-05	2.41716e-05	1.95833e-05	1.60728e-05	1.30574e-05	1.06483e-05	8.75515e-06	7.129e-06	5.9816e-06	4.83178e-06	4.07297e-06	3.38591e-06	2.90496e-06	2.38045e-06	2.01796e-06	1.75634e-06	1.49077e-06	1.28701e-06	1.17204e-06	1.0062e-06	9.09683e-07	8.40621e-07	7.65519e-07	7.05988e-07	6.63235e-07	5.89945e-07
626.082	0.000934198	0.000882334	0.000819355	0.000647419	0.000609678	0.000560495	0.000505214	0.000455657	0.000405497	0.000359089	0.000312412	0.000272219	0.000231835	0.000199482	0.000168763	0.000140588	0.000118668	9.81035e-05	8.14913e-05	6.67087e-05	5.41708e-05	4.46838e-05	3.59324e-05	2.96967e-05	2.42223e-05	1.96406e-05	1.6115e-05	1.30868e-05	1.0677e-05	8.78503e-06	7.15658e-06	5.99786e-06	4.85002e-06	4.08232e-06	3.39997e-06	2.91065e-06	2.38879e-06	2.02253e-06	1.76824e-06	1.49792e-06	1.29093e-06	1.17767e-06	1.0139e-06	9.15737e-07	8.46294e-07	7.71618e-07	7.13716e-07	6.6306e-07	5.93751e-07
626.523	0.000931379	0.000878063	0.000814021	0.000643406	0.000606334	0.00055787	0.000502599	0.000453453	0.000403588	0.000357722	0.000311396	0.000271316	0.000231235	0.000199075	0.000168455	0.000140368	0.000118547	9.80532e-05	8.14825e-05	6.66566e-05	5.42576e-05	4.4687e-05	3.59746e-05	2.97469e-05	2.42493e-05	1.96884e-05	1.61496e-05	1.31139e-05	1.07068e-05	8.80878e-06	7.18301e-06	6.01349e-06	4.86615e-06	4.09101e-06	3.4128e-06	2.91546e-06	2.39767e-06	2.03493e-06	1.77878e-06	1.50279e-06	1.29438e-06	1.17847e-06	1.02093e-06	9.20647e-07	8.49186e-07	7.75915e-07	7.15515e-07	6.64702e-07	5.9371e-07
626.964	0.000928199	0.000874003	0.000810228	0.00064033	0.00060327	0.000555482	0.000500707	0.000451376	0.000401948	0.000356571	0.000310436	0.000270521	0.000230782	0.000198714	0.000168129	0.000140208	0.000118497	9.80333e-05	8.14887e-05	6.67009e-05	5.43323e-05	4.4712e-05	3.60266e-05	2.97837e-05	2.43012e-05	1.97401e-05	1.61876e-05	1.31486e-05	1.07401e-05	8.83646e-06	7.21005e-06	6.03194e-06	4.88812e-06	4.10111e-06	3.42858e-06	2.92273e-06	2.40583e-06	2.04582e-06	1.7818e-06	1.50928e-06	1.29893e-06	1.18404e-06	1.02293e-06	9.24246e-07	8.52298e-07	7.79947e-07	7.14429e-07	6.67803e-07	5.93108e-07
627.404	0.000923788	0.000869131	0.000805189	0.000637626	0.000600399	0.000553243	0.000499009	0.000449701	0.000400494	0.000355319	0.000309513	0.00026989	0.000230284	0.000198398	0.000167908	0.0001401	0.000118463	9.80393e-05	8.15427e-05	6.67272e-05	5.44075e-05	4.47602e-05	3.60997e-05	2.98361e-05	2.43738e-05	1.97762e-05	1.62339e-05	1.31839e-05	1.07734e-05	8.87083e-06	7.23719e-06	6.04518e-06	4.9111e-06	4.11433e-06	3.4417e-06	2.93337e-06	2.41501e-06	2.05854e-06	1.79406e-06	1.51881e-06	1.30563e-06	1.19428e-06	1.02944e-06	9.29472e-07	8.56692e-07	7.85652e-07	7.19434e-07	6.69217e-07	5.93893e-07
627.845	0.000920686	0.000865274	0.000799203	0.000634983	0.000597471	0.000551343	0.000496788	0.000447785	0.000398924	0.000354086	0.000308471	0.000269196	0.00022976	0.000197921	0.000167627	0.000139882	0.000118387	9.79444e-05	8.15356e-05	6.67457e-05	5.44566e-05	4.48093e-05	3.6157e-05	2.98881e-05	2.44535e-05	1.98142e-05	1.62737e-05	1.32285e-05	1.08063e-05	8.90443e-06	7.26335e-06	6.07161e-06	4.93331e-06	4.12769e-06	3.45472e-06	2.94732e-06	2.42633e-06	2.07032e-06	1.804e-06	1.529e-06	1.31085e-06	1.20027e-06	1.03564e-06	9.33695e-07	8.5924e-07	7.892e-07	7.19963e-07	6.71598e-07	5.95471e-07
628.286	0.000916226	0.000860566	0.000794277	0.000632196	0.000595187	0.000548903	0.000494654	0.000446333	0.00039759	0.000353356	0.000307455	0.000268534	0.000229269	0.000197643	0.000167365	0.00013969	0.000118378	9.7847e-05	8.15474e-05	6.67891e-05	5.45055e-05	4.48855e-05	3.62153e-05	2.99599e-05	2.45072e-05	1.98641e-05	1.63181e-05	1.32749e-05	1.08399e-05	8.94022e-06	7.29227e-06	6.09347e-06	4.95736e-06	4.14586e-06	3.47246e-06	2.96162e-06	2.44123e-06	2.07806e-06	1.80947e-06	1.53474e-06	1.31368e-06	1.20432e-06	1.04222e-06	9.37608e-07	8.60535e-07	7.93957e-07	7.22165e-07	6.71897e-07	5.98234e-07
628.727	0.000911287	0.000857957	0.000788262	0.000629606	0.000593276	0.000546563	0.000492821	0.00044457	0.000396392	0.000352314	0.000306334	0.000267923	0.000228858	0.000197266	0.000167115	0.000139532	0.000118421	9.78118e-05	8.15739e-05	6.68472e-05	5.4573e-05	4.4941e-05	3.62733e-05	3.00478e-05	2.45754e-05	1.99252e-05	1.63666e-05	1.33207e-05	1.08802e-05	8.97808e-06	7.33104e-06	6.11767e-06	4.97906e-06	4.16442e-06	3.49321e-06	2.97651e-06	2.46087e-06	2.08358e-06	1.81691e-06	1.54276e-06	1.31611e-06	1.20769e-06	1.04757e-06	9.42023e-07	8.66271e-07	7.9927e-07	7.25723e-07	6.72015e-07	6.02409e-07
629.167	0.0009063	0.000854666	0.000785725	0.000627075	0.000590389	0.000544146	0.000491015	0.000443238	0.000395271	0.00035124	0.000305447	0.000267309	0.00022841	0.000196898	0.00016689	0.000139391	0.000118412	9.7806e-05	8.16189e-05	6.68963e-05	5.4663e-05	4.50036e-05	3.63366e-05	3.01241e-05	2.46363e-05	1.99749e-05	1.64196e-05	1.33656e-05	1.09235e-05	9.00377e-06	7.3638e-06	6.13941e-06	5.00144e-06	4.17935e-06	3.50769e-06	2.98873e-06	2.4685e-06	2.08909e-06	1.82321e-06	1.55231e-06	1.31732e-06	1.21141e-06	1.05364e-06	9.47592e-07	8.72644e-07	8.03769e-07	7.31024e-07	6.7156e-07	6.08358e-07
629.608	0.000902712	0.000850443	0.00078284	0.000623955	0.000587533	0.000542091	0.000488951	0.000442062	0.000393977	0.000350172	0.000304662	0.000266735	0.000227976	0.000196478	0.000166701	0.000139302	0.000118389	9.78648e-05	8.16405e-05	6.69352e-05	5.47217e-05	4.50859e-05	3.63849e-05	3.01859e-05	2.46933e-05	2.00323e-05	1.6466e-05	1.34019e-05	1.097e-05	9.04013e-06	7.39665e-06	6.16433e-06	5.02521e-06	4.19123e-06	3.5246e-06	2.99984e-06	2.47622e-06	2.09453e-06	1.82772e-06	1.55971e-06	1.32383e-06	1.21689e-06	1.06062e-06	9.50279e-07	8.75208e-07	8.08939e-07	7.32268e-07	6.69865e-07	6.14929e-07
630.049	0.000897158	0.00084617	0.000779627	0.000620723	0.000584409	0.000539461	0.00048677	0.000440508	0.000392619	0.000349023	0.000303857	0.00026608	0.000227358	0.000195966	0.00016648	0.000139185	0.000118299	9.78526e-05	8.16056e-05	6.69604e-05	5.47748e-05	4.51682e-05	3.64098e-05	3.02366e-05	2.47333e-05	2.00773e-05	1.65221e-05	1.34337e-05	1.10035e-05	9.06071e-06	7.42461e-06	6.17093e-06	5.04585e-06	4.20294e-06	3.53949e-06	3.01036e-06	2.48324e-06	2.10248e-06	1.84308e-06	1.56464e-06	1.33e-06	1.22356e-06	1.0684e-06	9.53975e-07	8.79222e-07	8.1066e-07	7.33845e-07	6.71873e-07	6.20351e-07
630.49	0.000892712	0.000841944	0.000775714	0.000617563	0.000581716	0.000536546	0.00048463	0.000438915	0.000391341	0.000347836	0.000302947	0.000265444	0.000226695	0.000195597	0.000166235	0.000139072	0.000118266	9.78241e-05	8.15411e-05	6.69709e-05	5.48171e-05	4.52258e-05	3.64415e-05	3.02903e-05	2.47761e-05	2.01201e-05	1.65709e-05	1.34718e-05	1.10351e-05	9.07849e-06	7.45065e-06	6.18815e-06	5.06866e-06	4.22028e-06	3.54946e-06	3.01752e-06	2.49296e-06	2.11087e-06	1.85191e-06	1.57103e-06	1.3322e-06	1.23399e-06	1.07617e-06	9.53966e-07	8.85123e-07	8.10831e-07	7.36738e-07	6.72879e-07	6.24902e-07
630.931	0.000886413	0.000836115	0.000772022	0.000614632	0.000578617	0.000533502	0.000482562	0.000437293	0.000390144	0.000346642	0.000302159	0.000264641	0.000226044	0.000195156	0.000165991	0.000138984	0.000118204	9.77672e-05	8.15121e-05	6.69666e-05	5.48744e-05	4.52881e-05	3.64499e-05	3.0341e-05	2.48184e-05	2.01647e-05	1.6624e-05	1.35096e-05	1.1064e-05	9.09973e-06	7.47394e-06	6.20107e-06	5.08971e-06	4.23655e-06	3.56646e-06	3.02371e-06	2.49821e-06	2.11902e-06	1.85949e-06	1.5782e-06	1.33797e-06	1.24013e-06	1.08201e-06	9.58182e-07	8.90396e-07	8.11667e-07	7.39173e-07	6.73709e-07	6.27081e-07
631.371	0.000882345	0.000832118	0.000768209	0.000612004	0.000575466	0.000530355	0.000480626	0.000435371	0.000389024	0.000345524	0.000301354	0.00026406	0.000225607	0.000194754	0.000165643	0.000138767	0.000118137	9.77239e-05	8.14828e-05	6.69769e-05	5.4927e-05	4.5321e-05	3.64744e-05	3.03965e-05	2.48673e-05	2.02191e-05	1.66797e-05	1.35696e-05	1.10883e-05	9.12742e-06	7.49298e-06	6.21935e-06	5.11381e-06	4.25793e-06	3.5851e-06	3.03184e-06	2.50631e-06	2.12696e-06	1.87036e-06	1.58264e-06	1.34509e-06	1.2491e-06	1.0873e-06	9.62173e-07	8.97227e-07	8.15598e-07	7.42111e-07	6.76901e-07	6.36251e-07
631.812	0.000876233	0.000828186	0.000763293	0.000609486	0.000572482	0.000527684	0.000478661	0.000433224	0.000387929	0.000344236	0.000300335	0.000263408	0.000225097	0.00019436	0.000165285	0.000138617	0.000118008	9.7645e-05	8.14883e-05	6.69625e-05	5.49532e-05	4.53425e-05	3.65284e-05	3.04482e-05	2.49105e-05	2.0267e-05	1.67288e-05	1.36084e-05	1.11224e-05	9.15932e-06	7.51497e-06	6.23982e-06	5.13603e-06	4.27442e-06	3.59869e-06	3.04472e-06	2.51327e-06	2.13336e-06	1.87579e-06	1.5846e-06	1.34989e-06	1.25312e-06	1.08863e-06	9.65229e-07	9.01812e-07	8.18378e-07	7.45713e-07	6.80446e-07	6.37904e-07
632.253	0.000871954	0.000823768	0.000759176	0.000606353	0.000569288	0.000524879	0.000476441	0.000431066	0.000386233	0.000342951	0.000299281	0.000262672	0.000224505	0.000193943	0.000164927	0.000138389	0.000117841	9.75342e-05	8.14597e-05	6.6921e-05	5.49691e-05	4.53585e-05	3.65796e-05	3.04937e-05	2.49361e-05	2.03086e-05	1.67718e-05	1.36376e-05	1.11508e-05	9.18248e-06	7.53791e-06	6.2614e-06	5.15132e-06	4.28759e-06	3.6102e-06	3.04725e-06	2.52535e-06	2.14116e-06	1.88486e-06	1.58889e-06	1.35676e-06	1.25727e-06	1.09025e-06	9.69344e-07	9.05301e-07	8.22019e-07	7.51255e-07	6.83522e-07	6.40497e-07
632.694	0.000866701	0.00082048	0.000755486	0.000603202	0.000565806	0.000522354	0.000474227	0.000428842	0.000384768	0.000341543	0.000298365	0.000261957	0.000223916	0.000193579	0.000164646	0.000138173	0.000117689	9.74329e-05	8.14007e-05	6.68967e-05	5.49813e-05	4.53849e-05	3.65964e-05	3.05441e-05	2.49601e-05	2.03436e-05	1.68105e-05	1.36693e-05	1.11767e-05	9.20956e-06	7.55777e-06	6.28523e-06	5.16812e-06	4.29783e-06	3.62483e-06	3.05579e-06	2.53577e-06	2.15265e-06	1.89385e-06	1.59386e-06	1.3628e-06	1.26113e-06	1.09237e-06	9.74084e-07	9.11259e-07	8.2379e-07	7.54131e-07	6.84668e-07	6.42741e-07
633.134	0.000860403	0.000816641	0.000752471	0.000599993	0.000562632	0.000519666	0.000472025	0.000426795	0.000383287	0.000340302	0.000297485	0.000261125	0.000223322	0.000193177	0.000164366	0.000137969	0.000117579	9.73579e-05	8.13123e-05	6.68628e-05	5.49905e-05	4.54286e-05	3.66234e-05	3.05666e-05	2.49841e-05	2.03797e-05	1.68585e-05	1.3701e-05	1.12092e-05	9.23919e-06	7.58114e-06	6.31132e-06	5.18518e-06	4.30942e-06	3.64157e-06	3.06313e-06	2.55351e-06	2.1618e-06	1.90899e-06	1.60053e-06	1.36922e-06	1.2728e-06	1.09701e-06	9.79224e-07	9.13416e-07	8.27288e-07	7.54729e-07	6.88527e-07	6.46119e-07
633.575	0.000855994	0.000813498	0.000749929	0.000596826	0.000559682	0.000517418	0.000469769	0.000424966	0.000381892	0.000338898	0.000296664	0.000260401	0.000222841	0.000192794	0.000164089	0.000137839	0.000117482	9.72917e-05	8.12724e-05	6.68605e-05	5.49844e-05	4.54838e-05	3.6664e-05	3.06015e-05	2.50488e-05	2.04214e-05	1.69013e-05	1.37515e-05	1.12399e-05	9.25932e-06	7.60853e-06	6.33143e-06	5.20589e-06	4.3227e-06	3.65041e-06	3.07424e-06	2.5671e-06	2.17673e-06	1.92038e-06	1.61036e-06	1.37637e-06	1.27255e-06	1.10427e-06	9.87306e-07	9.16894e-07	8.31641e-07	7.64955e-07	6.90424e-07	6.51132e-07
634.016	0.000851309	0.000809792	0.000748538	0.000593607	0.000556904	0.000515607	0.000467919	0.000423237	0.000380428	0.000337632	0.000295645	0.000259715	0.000222402	0.000192372	0.000163822	0.000137696	0.000117388	9.72586e-05	8.11938e-05	6.68605e-05	5.50026e-05	4.55462e-05	3.67015e-05	3.06464e-05	2.51131e-05	2.04623e-05	1.69477e-05	1.38002e-05	1.12766e-05	9.28461e-06	7.64145e-06	6.3533e-06	5.22915e-06	4.33655e-06	3.66111e-06	3.08681e-06	2.58091e-06	2.19082e-06	1.9307e-06	1.62082e-06	1.38652e-06	1.28082e-06	1.10886e-06	9.96048e-07	9.20665e-07	8.37718e-07	7.73617e-07	6.93148e-07	6.58065e-07
634.457	0.000843719	0.000805873	0.000745417	0.000590484	0.000554171	0.000513392	0.000465818	0.000421637	0.000379212	0.000336333	0.000294798	0.000258913	0.000221959	0.000191869	0.000163529	0.00013751	0.000117299	9.72065e-05	8.11099e-05	6.6864e-05	5.49943e-05	4.55922e-05	3.67476e-05	3.06955e-05	2.5172e-05	2.05009e-05	1.69849e-05	1.38407e-05	1.13112e-05	9.30685e-06	7.66786e-06	6.37255e-06	5.24332e-06	4.35164e-06	3.67482e-06	3.09983e-06	2.59462e-06	2.20204e-06	1.93959e-06	1.62569e-06	1.39562e-06	1.29034e-06	1.11183e-06	1.00382e-06	9.24744e-07	8.41377e-07	7.78949e-07	6.96688e-07	6.64564e-07
634.898	0.000839267	0.000801188	0.000742114	0.000587506	0.000551679	0.000511336	0.000463851	0.000420411	0.000378139	0.000335337	0.000293876	0.000258294	0.000221444	0.00019151	0.000163306	0.000137463	0.000117287	9.7179e-05	8.10637e-05	6.68981e-05	5.49889e-05	4.56613e-05	3.68204e-05	3.07343e-05	2.52324e-05	2.0547e-05	1.70311e-05	1.39019e-05	1.13533e-05	9.33319e-06	7.69439e-06	6.39525e-06	5.26192e-06	4.36983e-06	3.69091e-06	3.10903e-06	2.60954e-06	2.2137e-06	1.94929e-06	1.63539e-06	1.40368e-06	1.29599e-06	1.11358e-06	1.01115e-06	9.27017e-07	8.44762e-07	7.83979e-07	7.04579e-07	6.71042e-07
635.339	0.000834555	0.000795601	0.000737667	0.000584464	0.000548746	0.000509255	0.000461728	0.000419104	0.000377141	0.000334369	0.000293039	0.000257484	0.000220966	0.00019125	0.000163099	0.000137403	0.000117232	9.71272e-05	8.10251e-05	6.69382e-05	5.5034e-05	4.57368e-05	3.69064e-05	3.07936e-05	2.53002e-05	2.05864e-05	1.70797e-05	1.39385e-05	1.13879e-05	9.36002e-06	7.72111e-06	6.4146e-06	5.28294e-06	4.39709e-06	3.70783e-06	3.12559e-06	2.62592e-06	2.22946e-06	1.95665e-06	1.6381e-06	1.41337e-06	1.30609e-06	1.11753e-06	1.01516e-06	9.30783e-07	8.4524e-07	7.86098e-07	7.11037e-07	6.77066e-07
635.779	0.000829692	0.000791899	0.00073506	0.000582198	0.000546167	0.000507069	0.000460304	0.000417912	0.000376123	0.00033354	0.000292233	0.000256978	0.000220483	0.000191035	0.000162964	0.000137355	0.000117205	9.7115e-05	8.09941e-05	6.7057e-05	5.50734e-05	4.58344e-05	3.70034e-05	3.08491e-05	2.5386e-05	2.06419e-05	1.71368e-05	1.3991e-05	1.14284e-05	9.38611e-06	7.74975e-06	6.4481e-06	5.30884e-06	4.42202e-06	3.724e-06	3.14265e-06	2.63904e-06	2.24118e-06	1.95883e-06	1.64827e-06	1.42507e-06	1.32021e-06	1.11922e-06	1.01669e-06	9.34172e-07	8.4675e-07	7.8877e-07	7.15875e-07	6.81203e-07
636.22	0.000824524	0.00078812	0.000731592	0.000579419	0.000543627	0.000505033	0.000458511	0.000416747	0.000375069	0.00033248	0.000291535	0.000256408	0.000220071	0.000190842	0.000162903	0.000137306	0.000117182	9.71225e-05	8.10708e-05	6.70838e-05	5.51412e-05	4.59322e-05	3.70996e-05	3.09207e-05	2.54692e-05	2.07098e-05	1.72003e-05	1.40463e-05	1.1474e-05	9.4115e-06	7.78042e-06	6.48419e-06	5.33505e-06	4.44532e-06	3.73928e-06	3.1612e-06	2.6529e-06	2.25549e-06	1.97309e-06	1.66014e-06	1.43856e-06	1.32523e-06	1.12613e-06	1.02008e-06	9.38122e-07	8.48885e-07	7.93344e-07	7.20601e-07	6.88901e-07
636.661	0.000821082	0.000784432	0.000728301	0.000576073	0.000541007	0.000502695	0.000456223	0.000415075	0.000373489	0.000331231	0.000290576	0.000255622	0.0002195	0.000190292	0.000162567	0.00013706	0.000117073	9.70336e-05	8.09988e-05	6.70851e-05	5.5138e-05	4.59568e-05	3.71606e-05	3.09512e-05	2.54817e-05	2.07613e-05	1.72404e-05	1.4083e-05	1.15083e-05	9.42532e-06	7.80221e-06	6.51216e-06	5.35505e-06	4.46068e-06	3.75179e-06	3.16819e-06	2.66166e-06	2.25866e-06	1.98006e-06	1.66967e-06	1.44695e-06	1.33218e-06	1.13123e-06	1.02089e-06	9.38942e-07	8.48066e-07	7.94889e-07	7.23345e-07	6.93674e-07
637.102	0.000815688	0.000780393	0.000725017	0.000572889	0.000538585	0.000500296	0.000454107	0.000413384	0.000371965	0.000330014	0.000289724	0.000254898	0.000218921	0.000189943	0.000162359	0.000136831	0.000116954	9.70233e-05	8.09777e-05	6.70814e-05	5.51477e-05	4.59764e-05	3.72168e-05	3.09795e-05	2.5492e-05	2.07982e-05	1.7282e-05	1.4096e-05	1.15378e-05	9.4409e-06	7.82494e-06	6.5328e-06	5.3626e-06	4.4762e-06	3.76214e-06	3.17259e-06	2.67319e-06	2.27307e-06	1.98352e-06	1.67981e-06	1.45626e-06	1.33955e-06	1.1361e-06	1.02298e-06	9.44688e-07	8.48405e-07	8.00327e-07	7.27346e-07	6.98089e-07
637.543	0.000810456	0.000776478	0.000721407	0.000569914	0.000535679	0.000498203	0.000451941	0.000411324	0.000370323	0.000328512	0.000288844	0.000254113	0.000218232	0.000189379	0.000162085	0.00013657	0.000116778	9.69637e-05	8.09304e-05	6.70365e-05	5.51444e-05	4.59694e-05	3.72486e-05	3.0992e-05	2.55147e-05	2.08189e-05	1.73167e-05	1.41192e-05	1.15569e-05	9.45365e-06	7.84223e-06	6.54797e-06	5.37222e-06	4.48939e-06	3.77005e-06	3.1779e-06	2.68444e-06	2.28417e-06	1.99304e-06	1.69074e-06	1.46563e-06	1.35011e-06	1.13974e-06	1.02537e-06	9.48245e-07	8.48608e-07	8.01022e-07	7.30217e-07	7.01576e-07
637.984	0.000806131	0.00077142	0.000717565	0.000566974	0.000532558	0.000495613	0.000449528	0.000409417	0.000368512	0.000327162	0.000287677	0.000253238	0.000217563	0.000188876	0.000161873	0.000136265	0.000116556	9.68561e-05	8.08579e-05	6.69632e-05	5.51367e-05	4.59452e-05	3.7257e-05	3.09856e-05	2.55209e-05	2.08236e-05	1.73385e-05	1.41534e-05	1.15651e-05	9.46715e-06	7.85283e-06	6.55479e-06	5.38615e-06	4.49663e-06	3.77489e-06	3.18422e-06	2.6947e-06	2.29387e-06	1.9964e-06	1.69646e-06	1.47492e-06	1.35243e-06	1.14271e-06	1.02975e-06	9.49059e-07	8.49693e-07	8.00646e-07	7.34063e-07	7.03694e-07
638.424	0.000800552	0.000766656	0.000711709	0.000563569	0.000529389	0.000493027	0.000447134	0.00040725	0.000366682	0.000325774	0.000286529	0.000252365	0.0002169	0.00018843	0.000161559	0.000135958	0.000116343	9.67338e-05	8.07739e-05	6.68875e-05	5.51234e-05	4.593e-05	3.72267e-05	3.09818e-05	2.55331e-05	2.08407e-05	1.73535e-05	1.41782e-05	1.15773e-05	9.48482e-06	7.87236e-06	6.56028e-06	5.40153e-06	4.50405e-06	3.78604e-06	3.19571e-06	2.70296e-06	2.29988e-06	2.00659e-06	1.70291e-06	1.48574e-06	1.36001e-06	1.14524e-06	1.03229e-06	9.49269e-07	8.51504e-07	8.04362e-07	7.38932e-07	7.06344e-07
638.865	0.000795283	0.000763502	0.000706455	0.00056153	0.00052675	0.000490432	0.000445144	0.000405365	0.000365243	0.000324564	0.000285573	0.00025159	0.00021639	0.000188095	0.000161286	0.000135714	0.000116207	9.6633e-05	8.0721e-05	6.68586e-05	5.5124e-05	4.59455e-05	3.72843e-05	3.10063e-05	2.55657e-05	2.08701e-05	1.73911e-05	1.42076e-05	1.15937e-05	9.51221e-06	7.88852e-06	6.57911e-06	5.41815e-06	4.51018e-06	3.79831e-06	3.2096e-06	2.71592e-06	2.31733e-06	2.0137e-06	1.71291e-06	1.49234e-06	1.3659e-06	1.14842e-06	1.03838e-06	9.55899e-07	8.53808e-07	8.10298e-07	7.43772e-07	7.08963e-07
639.306	0.000791816	0.000760522	0.000702589	0.000559734	0.0005245	0.000488391	0.00044336	0.00040377	0.000363875	0.000323487	0.000284823	0.000250938	0.000216063	0.000187851	0.000161064	0.000135561	0.000116191	9.65906e-05	8.07378e-05	6.68825e-05	5.51471e-05	4.59641e-05	3.73596e-05	3.10467e-05	2.56068e-05	2.09227e-05	1.7431e-05	1.4252e-05	1.16272e-05	9.5314e-06	7.92161e-06	6.6122e-06	5.43609e-06	4.52132e-06	3.81341e-06	3.22392e-06	2.72798e-06	2.32555e-06	2.02303e-06	1.72266e-06	1.50132e-06	1.36921e-06	1.15253e-06	1.04154e-06	9.63572e-07	8.62146e-07	8.17313e-07	7.47076e-07	7.12807e-07
639.747	0.000788216	0.000757794	0.000699418	0.000558071	0.000522487	0.000487182	0.000441768	0.000402282	0.000362706	0.000322596	0.000284153	0.000250347	0.000215814	0.000187531	0.000160891	0.000135427	0.000116159	9.65991e-05	8.08083e-05	6.69376e-05	5.52039e-05	4.60054e-05	3.74518e-05	3.11018e-05	2.56615e-05	2.09766e-05	1.74662e-05	1.42815e-05	1.16688e-05	9.56039e-06	7.95475e-06	6.6372e-06	5.45809e-06	4.53113e-06	3.83042e-06	3.24143e-06	2.74082e-06	2.34013e-06	2.03503e-06	1.73044e-06	1.51297e-06	1.37397e-06	1.15788e-06	1.04698e-06	9.7121e-07	8.71413e-07	8.26377e-07	7.52172e-07	7.1874e-07
640.188	0.000785612	0.000755253	0.000695934	0.000556224	0.000520664	0.000485573	0.000440017	0.000400993	0.000361731	0.000321726	0.000283587	0.000249995	0.000215462	0.000187309	0.000160753	0.000135381	0.000116171	9.66324e-05	8.09199e-05	6.70379e-05	5.52674e-05	4.60683e-05	3.75598e-05	3.11676e-05	2.5724e-05	2.10405e-05	1.75041e-05	1.43428e-05	1.17175e-05	9.59169e-06	7.99183e-06	6.66663e-06	5.48171e-06	4.54974e-06	3.84473e-06	3.25834e-06	2.75677e-06	2.34984e-06	2.04845e-06	1.73535e-06	1.52584e-06	1.37662e-06	1.16361e-06	1.05062e-06	9.77512e-07	8.80678e-07	8.29851e-07	7.58117e-07	7.25443e-07
640.629	0.000781218	0.000750708	0.000693081	0.000554297	0.000519084	0.000484477	0.000438803	0.000400102	0.000360948	0.000320836	0.000283232	0.000249606	0.000215139	0.000187201	0.000160684	0.000135462	0.00011619	9.66546e-05	8.10612e-05	6.71477e-05	5.53506e-05	4.61865e-05	3.76786e-05	3.12486e-05	2.57904e-05	2.11033e-05	1.75513e-05	1.43763e-05	1.17715e-05	9.63368e-06	8.0319e-06	6.69885e-06	5.50594e-06	4.566e-06	3.86043e-06	3.27393e-06	2.77098e-06	2.36355e-06	2.06184e-06	1.74276e-06	1.53433e-06	1.38325e-06	1.1697e-06	1.05349e-06	9.82514e-07	8.84422e-07	8.36751e-07	7.62651e-07	7.26038e-07
641.07	0.000778241	0.000746515	0.000690878	0.000552224	0.000517414	0.000483302	0.000437708	0.000399361	0.000360011	0.000320417	0.000282912	0.000249238	0.000214907	0.000187066	0.000160649	0.000135477	0.000116233	9.67136e-05	8.11595e-05	6.72746e-05	5.54364e-05	4.63047e-05	3.7755e-05	3.13062e-05	2.58599e-05	2.11701e-05	1.7606e-05	1.44322e-05	1.18294e-05	9.67137e-06	8.06902e-06	6.73555e-06	5.53095e-06	4.58526e-06	3.87845e-06	3.28816e-06	2.78257e-06	2.37297e-06	2.0757e-06	1.75666e-06	1.54859e-06	1.39178e-06	1.17753e-06	1.05678e-06	9.85861e-07	8.89433e-07	8.38787e-07	7.68929e-07	7.31443e-07
641.51	0.000773812	0.000742493	0.000687784	0.000550266	0.000516248	0.000482072	0.000436616	0.0003987	0.000359286	0.000319951	0.000282577	0.000248845	0.000214727	0.000186888	0.000160578	0.000135472	0.000116247	9.6758e-05	8.1296e-05	6.74003e-05	5.55275e-05	4.64144e-05	3.78438e-05	3.13813e-05	2.59262e-05	2.12347e-05	1.76599e-05	1.44924e-05	1.18834e-05	9.71291e-06	8.10824e-06	6.76153e-06	5.55529e-06	4.60601e-06	3.89633e-06	3.30943e-06	2.79693e-06	2.38474e-06	2.0855e-06	1.76789e-06	1.56118e-06	1.40023e-06	1.18398e-06	1.05964e-06	9.9333e-07	8.94641e-07	8.42713e-07	7.73537e-07	7.37923e-07
641.951	0.000770884	0.000738203	0.00068504	0.000548212	0.00051472	0.000480561	0.000435429	0.000397961	0.000358201	0.000319308	0.000281873	0.000248331	0.000214438	0.000186602	0.00016041	0.000135396	0.000116215	9.67506e-05	8.13353e-05	6.74614e-05	5.55818e-05	4.6489e-05	3.79151e-05	3.14237e-05	2.59821e-05	2.12977e-05	1.77126e-05	1.4536e-05	1.19281e-05	9.74627e-06	8.13809e-06	6.78371e-06	5.57465e-06	4.62573e-06	3.9113e-06	3.32298e-06	2.80575e-06	2.38873e-06	2.09199e-06	1.77693e-06	1.57159e-06	1.40545e-06	1.18775e-06	1.06318e-06	9.97877e-07	9.00767e-07	8.44787e-07	7.78246e-07	7.41092e-07
642.392	0.000767651	0.000734603	0.000681912	0.000546039	0.000512807	0.000479207	0.000433799	0.000396875	0.000357026	0.000318451	0.000281059	0.000247707	0.000214148	0.000186276	0.0001602	0.000135236	0.000116107	9.67039e-05	8.13454e-05	6.75058e-05	5.56223e-05	4.65191e-05	3.79668e-05	3.14995e-05	2.60255e-05	2.13518e-05	1.77498e-05	1.45946e-05	1.19553e-05	9.77375e-06	8.16135e-06	6.80345e-06	5.59699e-06	4.64273e-06	3.92381e-06	3.33738e-06	2.81668e-06	2.39755e-06	2.09436e-06	1.78472e-06	1.5806e-06	1.40797e-06	1.19184e-06	1.06599e-06	9.99248e-07	9.02769e-07	8.44831e-07	7.8076e-07	7.43829e-07
642.833	0.000763184	0.000729132	0.000678704	0.000543601	0.000510752	0.000477553	0.000432351	0.000395552	0.000355772	0.000317795	0.000280276	0.000247081	0.000213753	0.00018594	0.000159982	0.00013512	0.000115992	9.66876e-05	8.13666e-05	6.75207e-05	5.57013e-05	4.65365e-05	3.80173e-05	3.15601e-05	2.60396e-05	2.14074e-05	1.77892e-05	1.46238e-05	1.19794e-05	9.80005e-06	8.1819e-06	6.82398e-06	5.61821e-06	4.66193e-06	3.94542e-06	3.34974e-06	2.82667e-06	2.40143e-06	2.10622e-06	1.79203e-06	1.58308e-06	1.41462e-06	1.19288e-06	1.06836e-06	9.9945e-07	9.0638e-07	8.45075e-07	7.82596e-07	7.45825e-07
643.274	0.000757939	0.000725503	0.000675114	0.00054152	0.000508959	0.000475894	0.000430623	0.000393981	0.000354513	0.000316988	0.000279487	0.000246421	0.000213383	0.000185592	0.000159731	0.000135032	0.000115892	9.66609e-05	8.13843e-05	6.75213e-05	5.57532e-05	4.65777e-05	3.80607e-05	3.16024e-05	2.6065e-05	2.14624e-05	1.78267e-05	1.46528e-05	1.19994e-05	9.8347e-06	8.19655e-06	6.8433e-06	5.63796e-06	4.68023e-06	3.9613e-06	3.35526e-06	2.83798e-06	2.40468e-06	2.11227e-06	1.79822e-06	1.58906e-06	1.41731e-06	1.19484e-06	1.06974e-06	1.00398e-06	9.07907e-07	8.48869e-07	7.8373e-07	7.4811e-07
643.715	0.00075445	0.000722622	0.000671685	0.000539209	0.000506256	0.000474324	0.000429155	0.000392315	0.000353342	0.000316203	0.00027871	0.000245829	0.00021294	0.00018524	0.000159451	0.000134925	0.000115785	9.65757e-05	8.14096e-05	6.75083e-05	5.57701e-05	4.65938e-05	3.80898e-05	3.16436e-05	2.60951e-05	2.15097e-05	1.7869e-05	1.4676e-05	1.20316e-05	9.86857e-06	8.21935e-06	6.8645e-06	5.65325e-06	4.69705e-06	3.97698e-06	3.36137e-06	2.85065e-06	2.40911e-06	2.11915e-06	1.80763e-06	1.59706e-06	1.41899e-06	1.19982e-06	1.07325e-06	1.00892e-06	9.11219e-07	8.53462e-07	7.84275e-07	7.49867e-07
644.156	0.000750276	0.000719701	0.000668173	0.000536998	0.000504601	0.000472311	0.000428048	0.000390424	0.000352233	0.000315295	0.000277974	0.000245202	0.000212522	0.000184933	0.000159131	0.000134741	0.0001157	9.65172e-05	8.1463e-05	6.74979e-05	5.57996e-05	4.66125e-05	3.81153e-05	3.17007e-05	2.61425e-05	2.15613e-05	1.79203e-05	1.47004e-05	1.2062e-05	9.90384e-06	8.24456e-06	6.88906e-06	5.66805e-06	4.71296e-06	3.99039e-06	3.37407e-06	2.86503e-06	2.41285e-06	2.13339e-06	1.81399e-06	1.60769e-06	1.42547e-06	1.20777e-06	1.07359e-06	1.01312e-06	9.0969e-07	8.54301e-07	7.839e-07	7.51366e-07
644.597	0.000748024	0.000717999	0.000666077	0.000534918	0.000503108	0.000470442	0.000427041	0.000388926	0.000351136	0.000314388	0.000277346	0.000244747	0.000212122	0.00018458	0.000158877	0.000134601	0.000115656	9.64956e-05	8.15189e-05	6.74935e-05	5.58301e-05	4.66133e-05	3.81507e-05	3.1755e-05	2.61869e-05	2.16064e-05	1.7979e-05	1.47535e-05	1.21008e-05	9.94225e-06	8.27135e-06	6.91272e-06	5.68694e-06	4.7279e-06	4.00339e-06	3.3898e-06	2.87881e-06	2.41462e-06	2.14153e-06	1.82883e-06	1.61948e-06	1.43053e-06	1.21665e-06	1.07768e-06	1.01975e-06	9.13118e-07	8.56532e-07	7.86501e-07	7.54297e-07
645.038	0.000745237	0.000714728	0.000663621	0.000532489	0.000501533	0.000468556	0.000425496	0.000387452	0.000349915	0.000313375	0.000276693	0.000244055	0.000211775	0.000184194	0.00015859	0.000134455	0.000115578	9.64601e-05	8.1573e-05	6.74703e-05	5.58499e-05	4.66483e-05	3.81507e-05	3.18147e-05	2.62295e-05	2.1651e-05	1.80006e-05	1.47949e-05	1.2131e-05	9.98292e-06	8.29049e-06	6.92549e-06	5.70521e-06	4.74349e-06	4.01729e-06	3.40334e-06	2.89378e-06	2.41475e-06	2.15467e-06	1.83615e-06	1.62969e-06	1.4289e-06	1.22433e-06	1.08405e-06	1.02427e-06	9.17753e-07	8.60959e-07	7.88322e-07	7.58036e-07
645.478	0.000743954	0.000710696	0.000660434	0.000529939	0.000499615	0.000466546	0.000423719	0.000385804	0.000348624	0.000312243	0.000275751	0.000243405	0.000211271	0.000183683	0.000158191	0.000134227	0.000115406	9.63521e-05	8.1493e-05	6.74689e-05	5.58415e-05	4.6663e-05	3.81494e-05	3.18279e-05	2.62489e-05	2.16787e-05	1.80328e-05	1.48354e-05	1.21494e-05	1.0015e-05	8.30923e-06	6.93606e-06	5.72098e-06	4.76246e-06	4.03167e-06	3.41402e-06	2.90834e-06	2.41305e-06	2.16662e-06	1.84003e-06	1.63283e-06	1.43365e-06	1.23203e-06	1.09042e-06	1.02932e-06	9.24266e-07	8.65968e-07	7.89999e-07	7.60424e-07
645.919	0.000740101	0.000708355	0.000656771	0.000527586	0.000497463	0.000464714	0.000422031	0.00038415	0.000347441	0.000311292	0.000274899	0.00024274	0.000210785	0.000183373	0.000157867	0.000134054	0.000115208	9.6262e-05	8.14467e-05	6.74632e-05	5.58662e-05	4.6705e-05	3.81748e-05	3.1876e-05	2.63102e-05	2.17135e-05	1.80693e-05	1.48649e-05	1.21743e-05	1.00494e-05	8.3311e-06	6.95184e-06	5.73157e-06	4.78277e-06	4.04722e-06	3.43154e-06	2.9217e-06	2.41984e-06	2.16658e-06	1.84376e-06	1.63936e-06	1.43842e-06	1.23589e-06	1.09876e-06	1.03579e-06	9.32022e-07	8.66089e-07	7.92406e-07	7.64919e-07
646.36	0.000737516	0.0007059	0.000653596	0.000525351	0.000495091	0.000462935	0.000420487	0.00038281	0.000346271	0.000310416	0.000274063	0.000242123	0.000210351	0.00018297	0.00015761	0.000133926	0.000115101	9.61694e-05	8.14243e-05	6.74632e-05	5.5895e-05	4.67522e-05	3.82299e-05	3.19284e-05	2.63728e-05	2.17628e-05	1.81054e-05	1.49076e-05	1.22049e-05	1.00831e-05	8.3551e-06	6.97451e-06	5.76382e-06	4.80218e-06	4.06423e-06	3.45016e-06	2.93625e-06	2.42427e-06	2.17813e-06	1.84746e-06	1.64641e-06	1.44005e-06	1.239e-06	1.1063e-06	1.03941e-06	9.40815e-07	8.68727e-07	7.95252e-07	7.70378e-07
646.801	0.000735492	0.000703266	0.000650882	0.000523267	0.000493089	0.000460989	0.000419217	0.000381494	0.000345264	0.000309889	0.000273436	0.000241525	0.000210027	0.000182683	0.000157461	0.000133857	0.000115055	9.61226e-05	8.14502e-05	6.74936e-05	5.59445e-05	4.68183e-05	3.82899e-05	3.19877e-05	2.64239e-05	2.18156e-05	1.81453e-05	1.49443e-05	1.22449e-05	1.01291e-05	8.38619e-06	7.00403e-06	5.79649e-06	4.82213e-06	4.0822e-06	3.46991e-06	2.94719e-06	2.43254e-06	2.19202e-06	1.8535e-06	1.65334e-06	1.44269e-06	1.24253e-06	1.11339e-06	1.04424e-06	9.48825e-07	8.79012e-07	7.99382e-07	7.73239e-07
647.242	0.000732225	0.000700588	0.000648653	0.000521028	0.000491295	0.00045957	0.000417951	0.000380336	0.000344505	0.000309234	0.000272946	0.000241107	0.000209604	0.000182453	0.000157254	0.000133808	0.000114977	9.60929e-05	8.14998e-05	6.759e-05	5.59865e-05	4.68869e-05	3.83695e-05	3.20589e-05	2.6478e-05	2.18767e-05	1.8189e-05	1.49862e-05	1.22844e-05	1.01649e-05	8.41687e-06	7.03911e-06	5.82804e-06	4.84219e-06	4.10069e-06	3.48541e-06	2.95982e-06	2.44397e-06	2.19992e-06	1.86464e-06	1.66123e-06	1.45524e-06	1.24816e-06	1.11785e-06	1.05016e-06	9.55852e-07	8.85945e-07	8.02574e-07	7.76366e-07
647.683	0.000728047	0.00069759	0.000646795	0.000519319	0.000489754	0.000458392	0.0004167	0.000379306	0.000343572	0.000308196	0.000272463	0.000240788	0.000209264	0.000182197	0.000157086	0.00013374	0.000114913	9.6118e-05	8.15409e-05	6.76424e-05	5.60222e-05	4.69571e-05	3.84708e-05	3.21487e-05	2.6536e-05	2.19454e-05	1.82344e-05	1.50348e-05	1.23232e-05	1.02073e-05	8.44596e-06	7.07623e-06	5.85067e-06	4.86472e-06	4.12055e-06	3.49961e-06	2.97364e-06	2.45967e-06	2.21214e-06	1.87683e-06	1.67015e-06	1.46443e-06	1.25463e-06	1.12336e-06	1.05647e-06	9.59458e-07	8.89145e-07	8.05993e-07	7.79115e-07
648.124	0.000724211	0.000694262	0.000644858	0.000517035	0.000487854	0.000457137	0.000415112	0.000378198	0.000342397	0.000307169	0.000271829	0.000240391	0.000208871	0.000181862	0.000156907	0.000133663	0.000114844	9.60969e-05	8.15724e-05	6.76717e-05	5.60598e-05	4.69988e-05	3.85249e-05	3.22081e-05	2.65907e-05	2.1982e-05	1.82705e-05	1.50821e-05	1.23596e-05	1.02421e-05	8.47415e-06	7.09931e-06	5.87112e-06	4.89003e-06	4.13838e-06	3.51214e-06	2.98352e-06	2.46796e-06	2.22726e-06	1.88774e-06	1.67614e-06	1.4716e-06	1.26461e-06	1.12682e-06	1.06133e-06	9.63341e-07	8.92708e-07	8.10282e-07	7.81849e-07
648.565	0.000721622	0.000690907	0.000642116	0.000514521	0.000485972	0.000456003	0.000413552	0.000376875	0.00034132	0.000306262	0.000271126	0.000239994	0.000208468	0.000181518	0.000156687	0.000133523	0.000114725	9.60574e-05	8.15874e-05	6.76973e-05	5.61116e-05	4.70573e-05	3.85838e-05	3.2266e-05	2.66496e-05	2.20172e-05	1.83052e-05	1.51177e-05	1.2396e-05	1.02891e-05	8.49209e-06	7.12153e-06	5.8918e-06	4.91432e-06	4.15499e-06	3.52358e-06	2.99626e-06	2.48452e-06	2.23346e-06	1.89474e-06	1.681e-06	1.48387e-06	1.27163e-06	1.13153e-06	1.06584e-06	9.67897e-07	8.9295e-07	8.14599e-07	7.84978e-07
649.006	0.000720563	0.000687994	0.000639796	0.000511765	0.000484094	0.000453912	0.000412029	0.000375895	0.000340138	0.000305427	0.000270396	0.000239517	0.000208043	0.000181235	0.000156456	0.000133397	0.00011462	9.60462e-05	8.15946e-05	6.77117e-05	5.61513e-05	4.71036e-05	3.86216e-05	3.23277e-05	2.67019e-05	2.20646e-05	1.83593e-05	1.517e-05	1.24318e-05	1.03321e-05	8.51374e-06	7.14227e-06	5.91153e-06	4.93803e-06	4.17002e-06	3.53457e-06	3.00409e-06	2.4869e-06	2.24037e-06	1.90704e-06	1.68386e-06	1.48344e-06	1.27617e-06	1.13665e-06	1.06986e-06	9.72212e-07	8.93867e-07	8.15702e-07	7.87463e-07
649.447	0.000717966	0.000683802	0.000636783	0.000509015	0.000482188	0.000452447	0.000410728	0.000374783	0.000338825	0.00030466	0.000269519	0.000238888	0.000207664	0.000180887	0.000156181	0.000133182	0.000114496	9.59774e-05	8.15573e-05	6.76713e-05	5.61647e-05	4.71312e-05	3.86303e-05	3.23782e-05	2.67408e-05	2.21096e-05	1.8403e-05	1.51921e-05	1.24646e-05	1.0369e-05	8.53319e-06	7.16614e-06	5.92932e-06	4.95572e-06	4.18325e-06	3.54506e-06	3.01839e-06	2.49713e-06	2.24241e-06	1.92013e-06	1.68514e-06	1.49133e-06	1.27873e-06	1.14386e-06	1.07363e-06	9.73153e-07	8.95437e-07	8.16175e-07	7.90448e-07
649.888	0.000714709	0.000682657	0.000632181	0.000506222	0.000479716	0.000450437	0.000408986	0.000373586	0.00033742	0.00030365	0.000268552	0.000238326	0.000207207	0.000180407	0.00015594	0.000132938	0.000114339	9.59042e-05	8.14868e-05	6.76095e-05	5.61624e-05	4.71357e-05	3.86209e-05	3.24103e-05	2.67821e-05	2.21464e-05	1.84384e-05	1.52363e-05	1.2491e-05	1.03957e-05	8.54987e-06	7.18309e-06	5.94629e-06	4.971e-06	4.20479e-06	3.55576e-06	3.02884e-06	2.50612e-06	2.24479e-06	1.93387e-06	1.69482e-06	1.49913e-06	1.28639e-06	1.15125e-06	1.08134e-06	9.78608e-07	8.97857e-07	8.1835e-07	7.95778e-07
650.329	0.000712471	0.000680417	0.000628201	0.000503452	0.00047727	0.000448439	0.000407198	0.000372341	0.000336073	0.000302271	0.000267661	0.000237723	0.000206589	0.000179927	0.000155631	0.000132678	0.000114196	9.57912e-05	8.14511e-05	6.75321e-05	5.61231e-05	4.71319e-05	3.86195e-05	3.24524e-05	2.68183e-05	2.21796e-05	1.8459e-05	1.5266e-05	1.25073e-05	1.04209e-05	8.56445e-06	7.19852e-06	5.96348e-06	4.98881e-06	4.22282e-06	3.56847e-06	3.04141e-06	2.52221e-06	2.25144e-06	1.94175e-06	1.69946e-06	1.50696e-06	1.29296e-06	1.15887e-06	1.08988e-06	9.84743e-07	9.06656e-07	8.20476e-07	8.00512e-07
650.77	0.000709576	0.000677824	0.000624981	0.000501552	0.000475201	0.000446644	0.000405357	0.000370917	0.000334872	0.00030109	0.000266819	0.000237182	0.000206027	0.000179531	0.00015536	0.000132461	0.00011412	9.57359e-05	8.13654e-05	6.75231e-05	5.61364e-05	4.71396e-05	3.86704e-05	3.24827e-05	2.6861e-05	2.22172e-05	1.84907e-05	1.52872e-05	1.25287e-05	1.04489e-05	8.57741e-06	7.22259e-06	5.98306e-06	5.00085e-06	4.23872e-06	3.58134e-06	3.05079e-06	2.53409e-06	2.26228e-06	1.95194e-06	1.70457e-06	1.51294e-06	1.29856e-06	1.16713e-06	1.09291e-06	9.9158e-07	9.10696e-07	8.22272e-07	8.04068e-07
651.211	0.000707193	0.000674931	0.000622551	0.000499467	0.000473466	0.000444762	0.000403648	0.000369581	0.000333923	0.000300077	0.000266209	0.000236677	0.000205546	0.000179138	0.000155127	0.000132294	0.000114056	9.57068e-05	8.13598e-05	6.75329e-05	5.61694e-05	4.71622e-05	3.86771e-05	3.25434e-05	2.69134e-05	2.22549e-05	1.85244e-05	1.53337e-05	1.25551e-05	1.04773e-05	8.59903e-06	7.24583e-06	5.99628e-06	5.01677e-06	4.25222e-06	3.59416e-06	3.06433e-06	2.5493e-06	2.27527e-06	1.96205e-06	1.71118e-06	1.52119e-06	1.3071e-06	1.17529e-06	1.09702e-06	9.97818e-07	9.19072e-07	8.25046e-07	8.08474e-07
651.652	0.000702402	0.000670624	0.000619107	0.00049778	0.000471687	0.00044265	0.00040231	0.000368294	0.000332969	0.000299212	0.000265626	0.000236173	0.000205126	0.000178789	0.000154782	0.000132072	0.000114012	9.5676e-05	8.13559e-05	6.75392e-05	5.61904e-05	4.71806e-05	3.86909e-05	3.25876e-05	2.69637e-05	2.23027e-05	1.85563e-05	1.53533e-05	1.2587e-05	1.05116e-05	8.62506e-06	7.26676e-06	6.01657e-06	5.03533e-06	4.26967e-06	3.60626e-06	3.07161e-06	2.5617e-06	2.28725e-06	1.97345e-06	1.71812e-06	1.52874e-06	1.31415e-06	1.18112e-06	1.10478e-06	1.00083e-06	9.27539e-07	8.27749e-07	8.11978e-07
652.093	0.000699982	0.000668611	0.000616163	0.00049621	0.000470108	0.000440438	0.000400882	0.000366861	0.000332051	0.000298104	0.000265019	0.000235599	0.000204711	0.000178447	0.000154509	0.000131916	0.000113967	9.56244e-05	8.13326e-05	6.75399e-05	5.6203e-05	4.72283e-05	3.87044e-05	3.26314e-05	2.70061e-05	2.23458e-05	1.85942e-05	1.53827e-05	1.26219e-05	1.05464e-05	8.65296e-06	7.28764e-06	6.03433e-06	5.05289e-06	4.28419e-06	3.61697e-06	3.08388e-06	2.57634e-06	2.29429e-06	1.98581e-06	1.72955e-06	1.53992e-06	1.32332e-06	1.18663e-06	1.11117e-06	1.00776e-06	9.34469e-07	8.31991e-07	8.14385e-07
652.534	0.000698207	0.000665021	0.000613998	0.00049417	0.000468344	0.000438151	0.000399448	0.000365674	0.000330986	0.000297096	0.000264452	0.000234913	0.00020423	0.000178129	0.000154248	0.000131731	0.000113853	9.5527e-05	8.13001e-05	6.75497e-05	5.62144e-05	4.72488e-05	3.8724e-05	3.26788e-05	2.70455e-05	2.23871e-05	1.86251e-05	1.53962e-05	1.26615e-05	1.05738e-05	8.68437e-06	7.30996e-06	6.05728e-06	5.07614e-06	4.30099e-06	3.63426e-06	3.09511e-06	2.58998e-06	2.30619e-06	1.99095e-06	1.7371e-06	1.54551e-06	1.33134e-06	1.1924e-06	1.11438e-06	1.01459e-06	9.3773e-07	8.37473e-07	8.17282e-07
652.975	0.000695772	0.000660656	0.00061236	0.000492208	0.000467435	0.000436139	0.000398073	0.000364486	0.000329881	0.000296122	0.000263853	0.000234365	0.000203821	0.000177857	0.000154092	0.000131587	0.000113759	9.5493e-05	8.12645e-05	6.75486e-05	5.62775e-05	4.72901e-05	3.87718e-05	3.27196e-05	2.70796e-05	2.24259e-05	1.86534e-05	1.54304e-05	1.26879e-05	1.06059e-05	8.71237e-06	7.3351e-06	6.08228e-06	5.09991e-06	4.31571e-06	3.64792e-06	3.10482e-06	2.60062e-06	2.31695e-06	2.00056e-06	1.74374e-06	1.55477e-06	1.33924e-06	1.19854e-06	1.11835e-06	1.02151e-06	9.37241e-07	8.40046e-07	8.21177e-07
653.416	0.000691677	0.000656622	0.000609365	0.000490115	0.000465468	0.000434716	0.000396584	0.000363351	0.000328692	0.000295166	0.000263107	0.000233739	0.000203355	0.000177457	0.000153959	0.000131416	0.000113615	9.54231e-05	8.11928e-05	6.75146e-05	5.63189e-05	4.73309e-05	3.88134e-05	3.27624e-05	2.71166e-05	2.24571e-05	1.86709e-05	1.54609e-05	1.27114e-05	1.06358e-05	8.74018e-06	7.35977e-06	6.10515e-06	5.1221e-06	4.33004e-06	3.6625e-06	3.11e-06	2.61246e-06	2.3184e-06	2.0115e-06	1.74812e-06	1.56259e-06	1.34634e-06	1.20712e-06	1.12252e-06	1.03095e-06	9.45308e-07	8.463e-07	8.25035e-07
653.857	0.000687131	0.000652857	0.000607494	0.000487785	0.000463413	0.000433361	0.000395123	0.000361975	0.000327424	0.000294215	0.000262214	0.000233083	0.000202697	0.000177034	0.000153758	0.000131219	0.000113454	9.5317e-05	8.11144e-05	6.75122e-05	5.63376e-05	4.73938e-05	3.88391e-05	3.27819e-05	2.71311e-05	2.24928e-05	1.86769e-05	1.54761e-05	1.27349e-05	1.06614e-05	8.76453e-06	7.38423e-06	6.1268e-06	5.14201e-06	4.34263e-06	3.67297e-06	3.11546e-06	2.62866e-06	2.32379e-06	2.02299e-06	1.75052e-06	1.56847e-06	1.35193e-06	1.21381e-06	1.12293e-06	1.03727e-06	9.52707e-07	8.50757e-07	8.27805e-07
654.298	0.000682841	0.000649179	0.000603378	0.000485828	0.000460885	0.000431566	0.000393622	0.00036053	0.000326277	0.000293262	0.000261313	0.000232398	0.000202022	0.000176584	0.000153529	0.00013099	0.000113289	9.52164e-05	8.10167e-05	6.74973e-05	5.63481e-05	4.73716e-05	3.88714e-05	3.27918e-05	2.71516e-05	2.25108e-05	1.87115e-05	1.54921e-05	1.27581e-05	1.06846e-05	8.79224e-06	7.40399e-06	6.14332e-06	5.15745e-06	4.3535e-06	3.68285e-06	3.12191e-06	2.64565e-06	2.32946e-06	2.03245e-06	1.75274e-06	1.57747e-06	1.35955e-06	1.22047e-06	1.12717e-06	1.04197e-06	9.58263e-07	8.56758e-07	8.32017e-07
654.739	0.000678238	0.000647754	0.000600019	0.00048433	0.00045947	0.000430145	0.000392438	0.000359407	0.000325287	0.00029262	0.000260675	0.000231819	0.00020154	0.000176285	0.000153331	0.000130915	0.000113233	9.5192e-05	8.09876e-05	6.74999e-05	5.6404e-05	4.73993e-05	3.89318e-05	3.28498e-05	2.71803e-05	2.25487e-05	1.87357e-05	1.5518e-05	1.27899e-05	1.07165e-05	8.82011e-06	7.42635e-06	6.15877e-06	5.17104e-06	4.36528e-06	3.69379e-06	3.13019e-06	2.66405e-06	2.33482e-06	2.04229e-06	1.75991e-06	1.58786e-06	1.36439e-06	1.2299e-06	1.13227e-06	1.04624e-06	9.64831e-07	8.62705e-07	8.35587e-07
655.18	0.000675094	0.00064472	0.000597116	0.00048262	0.000457592	0.000428077	0.000391197	0.000358176	0.000324275	0.000291734	0.00025995	0.00023119	0.000201073	0.000175903	0.0001531	0.000130773	0.000113123	9.51188e-05	8.09757e-05	6.74852e-05	5.64182e-05	4.74138e-05	3.89531e-05	3.28693e-05	2.71955e-05	2.25774e-05	1.87516e-05	1.55459e-05	1.28153e-05	1.07461e-05	8.83666e-06	7.4429e-06	6.17411e-06	5.18178e-06	4.37585e-06	3.7015e-06	3.1405e-06	2.6781e-06	2.35172e-06	2.04906e-06	1.76573e-06	1.59305e-06	1.3697e-06	1.23259e-06	1.13629e-06	1.05075e-06	9.71139e-07	8.68159e-07	8.38111e-07
655.621	0.000670169	0.000641946	0.000594691	0.000480307	0.000455978	0.000426161	0.000389915	0.000357083	0.000323373	0.000290865	0.000259224	0.000230682	0.00020068	0.000175578	0.000152809	0.000130623	0.000112983	9.50812e-05	8.09702e-05	6.74894e-05	5.64323e-05	4.74501e-05	3.89788e-05	3.29019e-05	2.72175e-05	2.26136e-05	1.87837e-05	1.55761e-05	1.28427e-05	1.07781e-05	8.85995e-06	7.45885e-06	6.18452e-06	5.19338e-06	4.38966e-06	3.70974e-06	3.14837e-06	2.6862e-06	2.35896e-06	2.05911e-06	1.77128e-06	1.60458e-06	1.37643e-06	1.2392e-06	1.1419e-06	1.05757e-06	9.76295e-07	8.73073e-07	8.38436e-07
656.062	0.000667289	0.000638708	0.000592759	0.000478046	0.000454082	0.000424616	0.000388484	0.000356127	0.000322446	0.000289936	0.000258416	0.000230324	0.000200305	0.000175252	0.000152528	0.000130451	0.000112843	9.50342e-05	8.09305e-05	6.74943e-05	5.64312e-05	4.74791e-05	3.90187e-05	3.29319e-05	2.72591e-05	2.26414e-05	1.88082e-05	1.56101e-05	1.28715e-05	1.08008e-05	8.88158e-06	7.47498e-06	6.19527e-06	5.20513e-06	4.40488e-06	3.71743e-06	3.15756e-06	2.69422e-06	2.36373e-06	2.06213e-06	1.77578e-06	1.61174e-06	1.38431e-06	1.24646e-06	1.14616e-06	1.06494e-06	9.79079e-07	8.78603e-07	8.44672e-07
656.503	0.000663806	0.00063528	0.000590679	0.000475979	0.000452396	0.000423207	0.000387134	0.00035517	0.000321463	0.000289008	0.000257867	0.000229877	0.000199961	0.000174977	0.000152251	0.000130292	0.000112726	9.50323e-05	8.08942e-05	6.75046e-05	5.64491e-05	4.75278e-05	3.90583e-05	3.29663e-05	2.73027e-05	2.2681e-05	1.88413e-05	1.56411e-05	1.29107e-05	1.08318e-05	8.90344e-06	7.49082e-06	6.20743e-06	5.21933e-06	4.42206e-06	3.72965e-06	3.16653e-06	2.70408e-06	2.3803e-06	2.06561e-06	1.78136e-06	1.61833e-06	1.39317e-06	1.2541e-06	1.15262e-06	1.07248e-06	9.85299e-07	8.84904e-07	8.51039e-07
656.944	0.000663436	0.000632769	0.000589044	0.000474078	0.000450824	0.000421802	0.000385927	0.00035425	0.000320694	0.000288596	0.000257391	0.000229416	0.000199705	0.000174749	0.000152074	0.00013016	0.000112629	9.49792e-05	8.08852e-05	6.75477e-05	5.64712e-05	4.75565e-05	3.90951e-05	3.29888e-05	2.73465e-05	2.2719e-05	1.88808e-05	1.56683e-05	1.29501e-05	1.08547e-05	8.92329e-06	7.51435e-06	6.22533e-06	5.2332e-06	4.43131e-06	3.7418e-06	3.17764e-06	2.71427e-06	2.38739e-06	2.0677e-06	1.78611e-06	1.62472e-06	1.40121e-06	1.26129e-06	1.15936e-06	1.08061e-06	9.8838e-07	8.88672e-07	8.55721e-07
657.385	0.000661711	0.000630086	0.000587342	0.000471928	0.000448694	0.00042043	0.000384879	0.000353202	0.000319939	0.00028811	0.000256905	0.00022892	0.000199325	0.000174599	0.000151893	0.00013001	0.00011259	9.49354e-05	8.08583e-05	6.75992e-05	5.6494e-05	4.76211e-05	3.91442e-05	3.30266e-05	2.73747e-05	2.27807e-05	1.8927e-05	1.57021e-05	1.29886e-05	1.08828e-05	8.95244e-06	7.53962e-06	6.2475e-06	5.24959e-06	4.44285e-06	3.75511e-06	3.19047e-06	2.72407e-06	2.39588e-06	2.0702e-06	1.79447e-06	1.62866e-06	1.40339e-06	1.26718e-06	1.16831e-06	1.08808e-06	9.92923e-07	8.93314e-07	8.59959e-07
657.826	0.000659096	0.000627578	0.000585131	0.000470192	0.000446767	0.000418968	0.000383796	0.000352223	0.000319324	0.000287492	0.000256376	0.000228433	0.000198941	0.000174424	0.000151758	0.000129913	0.000112533	9.48851e-05	8.08459e-05	6.76479e-05	5.6486e-05	4.76775e-05	3.91958e-05	3.30647e-05	2.7409e-05	2.28228e-05	1.89739e-05	1.57396e-05	1.30211e-05	1.091e-05	8.97967e-06	7.56588e-06	6.26701e-06	5.26718e-06	4.4577e-06	3.77016e-06	3.2025e-06	2.73264e-06	2.40594e-06	2.07726e-06	1.80203e-06	1.63319e-06	1.40947e-06	1.27108e-06	1.17431e-06	1.09342e-06	1.00114e-06	8.98166e-07	8.64979e-07
658.267	0.000655346	0.000624527	0.000583233	0.00046883	0.000445008	0.000417848	0.000382642	0.000350885	0.000318619	0.000286759	0.000255855	0.000227965	0.000198549	0.000174146	0.000151596	0.000129764	0.000112418	9.48123e-05	8.08149e-05	6.76957e-05	5.64711e-05	4.77217e-05	3.92464e-05	3.30878e-05	2.74469e-05	2.28563e-05	1.90117e-05	1.57748e-05	1.30465e-05	1.09358e-05	9.0042e-06	7.59251e-06	6.28322e-06	5.28437e-06	4.47528e-06	3.77892e-06	3.21986e-06	2.74871e-06	2.41661e-06	2.08083e-06	1.81323e-06	1.6469e-06	1.41766e-06	1.27985e-06	1.18166e-06	1.0984e-06	1.00436e-06	9.06102e-07	8.68369e-07
658.708	0.000651727	0.000622734	0.000582262	0.000467868	0.000443571	0.000416204	0.000381517	0.000349603	0.000317983	0.000285983	0.00025538	0.000227492	0.000198201	0.000173885	0.000151438	0.000129598	0.000112316	9.47671e-05	8.08015e-05	6.77514e-05	5.6471e-05	4.77613e-05	3.93104e-05	3.31144e-05	2.74961e-05	2.28881e-05	1.90459e-05	1.58071e-05	1.30785e-05	1.09636e-05	9.03407e-06	7.61644e-06	6.29877e-06	5.30208e-06	4.49267e-06	3.78918e-06	3.23299e-06	2.764e-06	2.4267e-06	2.08645e-06	1.82551e-06	1.65326e-06	1.42994e-06	1.28668e-06	1.18966e-06	1.10507e-06	1.00799e-06	9.14034e-07	8.72162e-07
659.149	0.000649108	0.000618391	0.000582177	0.000467111	0.000442846	0.000415125	0.000380698	0.000348488	0.00031747	0.000285586	0.00025503	0.000227085	0.000197933	0.000173824	0.000151338	0.000129454	0.000112265	9.47388e-05	8.08176e-05	6.78389e-05	5.65028e-05	4.78116e-05	3.93986e-05	3.31685e-05	2.7553e-05	2.29328e-05	1.90823e-05	1.58415e-05	1.31166e-05	1.09927e-05	9.06652e-06	7.64618e-06	6.31867e-06	5.32372e-06	4.50066e-06	3.80143e-06	3.24767e-06	2.77519e-06	2.44343e-06	2.09421e-06	1.83436e-06	1.65533e-06	1.43867e-06	1.29348e-06	1.19435e-06	1.11065e-06	1.0177e-06	9.21418e-07	8.74889e-07
659.59	0.000645466	0.000614771	0.000581491	0.000466331	0.00044194	0.000413851	0.000379712	0.000347309	0.000316756	0.00028516	0.000254542	0.00022659	0.000197718	0.000173614	0.000151238	0.000129455	0.00011223	9.46978e-05	8.07996e-05	6.79121e-05	5.65671e-05	4.78678e-05	3.9485e-05	3.32182e-05	2.76037e-05	2.29793e-05	1.91176e-05	1.58652e-05	1.31522e-05	1.1019e-05	9.09537e-06	7.66972e-06	6.34153e-06	5.34127e-06	4.50769e-06	3.81249e-06	3.26269e-06	2.78093e-06	2.45543e-06	2.10175e-06	1.84315e-06	1.65853e-06	1.4486e-06	1.29913e-06	1.19584e-06	1.11405e-06	1.01336e-06	9.2558e-07	8.77755e-07
660.031	0.000641508	0.000611129	0.00058009	0.000464624	0.000440175	0.0004123	0.000378663	0.000346196	0.000315806	0.000284315	0.000253985	0.000226073	0.000197173	0.000173438	0.000151077	0.000129403	0.000112119	9.45972e-05	8.07553e-05	6.79103e-05	5.65889e-05	4.78925e-05	3.9507e-05	3.32573e-05	2.76444e-05	2.30007e-05	1.91403e-05	1.58924e-05	1.31846e-05	1.10407e-05	9.11491e-06	7.69073e-06	6.35955e-06	5.36348e-06	4.52449e-06	3.8224e-06	3.27755e-06	2.79186e-06	2.4602e-06	2.10887e-06	1.85303e-06	1.66358e-06	1.45967e-06	1.30321e-06	1.19885e-06	1.11529e-06	1.01754e-06	9.29453e-07	8.78771e-07
660.472	0.000637916	0.000608631	0.00057741	0.000462971	0.0004383	0.000410578	0.00037753	0.000344892	0.000314644	0.000283277	0.000253355	0.000225517	0.000196801	0.000173233	0.000150855	0.000129291	0.000111967	9.44622e-05	8.06552e-05	6.78774e-05	5.65903e-05	4.79045e-05	3.95708e-05	3.32728e-05	2.7674e-05	2.30332e-05	1.91599e-05	1.59148e-05	1.32096e-05	1.10616e-05	9.13912e-06	7.71471e-06	6.38193e-06	5.38111e-06	4.54135e-06	3.83247e-06	3.29225e-06	2.79692e-06	2.46349e-06	2.11641e-06	1.86102e-06	1.67239e-06	1.46392e-06	1.30958e-06	1.20317e-06	1.11565e-06	1.01888e-06	9.32495e-07	8.81124e-07
660.913	0.000635792	0.000607688	0.000574989	0.000460916	0.000436777	0.000408999	0.000376307	0.000343642	0.000313733	0.000282146	0.00025265	0.000224997	0.000196428	0.000173002	0.000150697	0.000129253	0.000111812	9.43243e-05	8.0563e-05	6.7852e-05	5.65907e-05	4.79342e-05	3.96247e-05	3.33001e-05	2.77061e-05	2.30566e-05	1.91831e-05	1.59437e-05	1.32357e-05	1.10826e-05	9.16168e-06	7.73973e-06	6.39495e-06	5.39758e-06	4.55319e-06	3.84416e-06	3.30544e-06	2.8011e-06	2.47393e-06	2.12161e-06	1.86885e-06	1.67969e-06	1.46773e-06	1.31707e-06	1.20732e-06	1.12115e-06	1.02435e-06	9.35706e-07	8.84603e-07
661.354	0.000633	0.000606889	0.000572106	0.000459332	0.000434972	0.000407719	0.000375104	0.000342733	0.000312833	0.000281282	0.000252025	0.000224568	0.000196128	0.000172788	0.000150591	0.000129149	0.000111686	9.42499e-05	8.05148e-05	6.78538e-05	5.66097e-05	4.79542e-05	3.96793e-05	3.33406e-05	2.77585e-05	2.3087e-05	1.92048e-05	1.59809e-05	1.32656e-05	1.11088e-05	9.18506e-06	7.76354e-06	6.41232e-06	5.41338e-06	4.55975e-06	3.85419e-06	3.31693e-06	2.80698e-06	2.48455e-06	2.1239e-06	1.87592e-06	1.68458e-06	1.47026e-06	1.32276e-06	1.21256e-06	1.12316e-06	1.02342e-06	9.36204e-07	8.88327e-07
661.795	0.000629831	0.000604799	0.000568954	0.000457946	0.000433239	0.000406667	0.00037416	0.000341781	0.000312147	0.000280734	0.000251445	0.000224417	0.000195897	0.00017259	0.000150453	0.000129063	0.000111672	9.42408e-05	8.05103e-05	6.78763e-05	5.66337e-05	4.79923e-05	3.97346e-05	3.33949e-05	2.78029e-05	2.31192e-05	1.9243e-05	1.60188e-05	1.33e-05	1.11405e-05	9.20948e-06	7.78777e-06	6.43071e-06	5.42113e-06	4.57683e-06	3.86297e-06	3.32709e-06	2.81887e-06	2.49239e-06	2.1319e-06	1.88253e-06	1.68789e-06	1.47472e-06	1.32549e-06	1.21688e-06	1.12568e-06	1.02448e-06	9.37659e-07	8.91188e-07
662.236	0.00062826	0.000603721	0.000565987	0.000456686	0.000431676	0.000405492	0.000373156	0.000341177	0.000311329	0.000280128	0.000250969	0.000224151	0.00019569	0.000172429	0.000150274	0.000128978	0.000111619	9.42526e-05	8.05373e-05	6.79408e-05	5.66529e-05	4.80353e-05	3.97779e-05	3.34446e-05	2.78578e-05	2.31575e-05	1.9287e-05	1.60525e-05	1.33345e-05	1.11715e-05	9.23044e-06	7.81057e-06	6.45181e-06	5.43215e-06	4.58955e-06	3.87295e-06	3.33469e-06	2.83372e-06	2.49725e-06	2.13769e-06	1.88785e-06	1.69475e-06	1.47703e-06	1.32728e-06	1.21957e-06	1.1293e-06	1.02972e-06	9.43489e-07	8.91738e-07
662.677	0.000627306	0.000603433	0.00056555	0.000455721	0.000430498	0.000404341	0.00037222	0.000340552	0.000310836	0.000279686	0.000250526	0.000223963	0.000195456	0.000172405	0.000150142	0.000128939	0.00011162	9.43175e-05	8.05954e-05	6.80415e-05	5.67035e-05	4.81006e-05	3.98541e-05	3.35063e-05	2.7914e-05	2.32009e-05	1.93442e-05	1.60902e-05	1.33769e-05	1.12008e-05	9.25416e-06	7.833e-06	6.47982e-06	5.44977e-06	4.60464e-06	3.88515e-06	3.35053e-06	2.84876e-06	2.50944e-06	2.14345e-06	1.89906e-06	1.70001e-06	1.48101e-06	1.33267e-06	1.22737e-06	1.13491e-06	1.02933e-06	9.48857e-07	8.94779e-07
663.118	0.00062594	0.000603057	0.00056454	0.000454558	0.000429578	0.000403128	0.000371469	0.000339902	0.000310454	0.00027937	0.000250347	0.000223852	0.000195504	0.000172394	0.00015008	0.000128896	0.000111667	9.43999e-05	8.06829e-05	6.81164e-05	5.67815e-05	4.81927e-05	3.99431e-05	3.35939e-05	2.79941e-05	2.32681e-05	1.94137e-05	1.61458e-05	1.34207e-05	1.12368e-05	9.28367e-06	7.86584e-06	6.50953e-06	5.47265e-06	4.62137e-06	3.90082e-06	3.36268e-06	2.86444e-06	2.52362e-06	2.14732e-06	1.90669e-06	1.70585e-06	1.48528e-06	1.33913e-06	1.23562e-06	1.14114e-06	1.03433e-06	9.51845e-07	8.97487e-07
663.559	0.000625704	0.000602792	0.000565322	0.000453901	0.000429302	0.000402346	0.000370949	0.000339602	0.00030999	0.000279007	0.000250267	0.000223876	0.000195601	0.000172532	0.000150059	0.000128977	0.000111761	9.44956e-05	8.07973e-05	6.82104e-05	5.68756e-05	4.83353e-05	4.00535e-05	3.36961e-05	2.80713e-05	2.33503e-05	1.94918e-05	1.61973e-05	1.34718e-05	1.12797e-05	9.31936e-06	7.90746e-06	6.54226e-06	5.49865e-06	4.63995e-06	3.9204e-06	3.37751e-06	2.88032e-06	2.53658e-06	2.15394e-06	1.91879e-06	1.71645e-06	1.49051e-06	1.34642e-06	1.24259e-06	1.14991e-06	1.04024e-06	9.55417e-07	8.99575e-07
664.001	0.000624528	0.000601197	0.000565621	0.00045309	0.000428293	0.000401353	0.000370417	0.000339178	0.000309568	0.000278676	0.000250112	0.000223892	0.000195638	0.000172601	0.00015007	0.000128989	0.000111821	9.45762e-05	8.09076e-05	6.83068e-05	5.6909e-05	4.84446e-05	4.01438e-05	3.37764e-05	2.81577e-05	2.34223e-05	1.9572e-05	1.6235e-05	1.35219e-05	1.13214e-05	9.35472e-06	7.93686e-06	6.57419e-06	5.5243e-06	4.66621e-06	3.93695e-06	3.39249e-06	2.89385e-06	2.54691e-06	2.1615e-06	1.9255e-06	1.71967e-06	1.49741e-06	1.35193e-06	1.24705e-06	1.15659e-06	1.04229e-06	9.58895e-07	8.99895e-07
664.442	0.000622983	0.000600075	0.000565395	0.00045228	0.000427798	0.000401089	0.000370232	0.00033898	0.000309284	0.000278671	0.000250124	0.000224049	0.000195806	0.00017282	0.000150197	0.000129128	0.000111992	9.47264e-05	8.10504e-05	6.84496e-05	5.70566e-05	4.85681e-05	4.02725e-05	3.38827e-05	2.8263e-05	2.35069e-05	1.96654e-05	1.63012e-05	1.35833e-05	1.13687e-05	9.40269e-06	7.97168e-06	6.61226e-06	5.55244e-06	4.68739e-06	3.95895e-06	3.41146e-06	2.91383e-06	2.55775e-06	2.17506e-06	1.93464e-06	1.73021e-06	1.50473e-06	1.36026e-06	1.25196e-06	1.16291e-06	1.04831e-06	9.63867e-07	9.02836e-07
664.883	0.000622751	0.000598717	0.00056498	0.000452409	0.000427185	0.00040078	0.00036972	0.000338691	0.000308938	0.000278698	0.000250161	0.000224007	0.000195918	0.00017303	0.000150293	0.000129244	0.000112145	9.48721e-05	8.11733e-05	6.85848e-05	5.71661e-05	4.86887e-05	4.03793e-05	3.39759e-05	2.83567e-05	2.35776e-05	1.97424e-05	1.63713e-05	1.36438e-05	1.14148e-05	9.44251e-06	8.00435e-06	6.64537e-06	5.58177e-06	4.70519e-06	3.98081e-06	3.42461e-06	2.93277e-06	2.57215e-06	2.1845e-06	1.94448e-06	1.73873e-06	1.51372e-06	1.36547e-06	1.25633e-06	1.16372e-06	1.05261e-06	9.67756e-07	9.07792e-07
665.324	0.000619751	0.000597125	0.000564414	0.000452208	0.000426927	0.00040042	0.000369488	0.000338343	0.000308526	0.000278516	0.000250118	0.000223904	0.000195891	0.000173194	0.000150352	0.000129365	0.000112292	9.50108e-05	8.12924e-05	6.87045e-05	5.72733e-05	4.87821e-05	4.04789e-05	3.40615e-05	2.84381e-05	2.36576e-05	1.98225e-05	1.64178e-05	1.37008e-05	1.14599e-05	9.48031e-06	8.03476e-06	6.68059e-06	5.61233e-06	4.72098e-06	4.00341e-06	3.44385e-06	2.95061e-06	2.58473e-06	2.1985e-06	1.95764e-06	1.74619e-06	1.52091e-06	1.37138e-06	1.26414e-06	1.16465e-06	1.05629e-06	9.73e-07	9.10297e-07
665.765	0.000619663	0.00059594	0.000564114	0.000451648	0.000426175	0.000399777	0.000369208	0.000337865	0.000308031	0.000278465	0.000249967	0.000223673	0.000195871	0.000173202	0.000150425	0.000129449	0.000112397	9.51132e-05	8.13913e-05	6.87575e-05	5.73691e-05	4.88778e-05	4.05579e-05	3.4127e-05	2.85239e-05	2.37214e-05	1.98962e-05	1.64796e-05	1.37439e-05	1.15027e-05	9.51488e-06	8.06866e-06	6.70948e-06	5.64056e-06	4.73356e-06	4.02313e-06	3.45995e-06	2.96152e-06	2.59171e-06	2.21341e-06	1.96816e-06	1.75228e-06	1.52493e-06	1.37803e-06	1.26663e-06	1.16457e-06	1.05745e-06	9.73616e-07	9.12234e-07
666.206	0.000616787	0.000594802	0.000563963	0.000450757	0.000425293	0.000399049	0.000368821	0.000337259	0.000307576	0.000278167	0.000249737	0.000223401	0.000195753	0.000173167	0.000150423	0.000129532	0.00011249	9.52284e-05	8.14685e-05	6.88214e-05	5.74566e-05	4.89999e-05	4.06455e-05	3.41937e-05	2.86021e-05	2.37711e-05	1.99598e-05	1.65343e-05	1.37846e-05	1.15522e-05	9.55427e-06	8.08871e-06	6.73586e-06	5.66552e-06	4.75207e-06	4.0416e-06	3.47452e-06	2.97091e-06	2.60586e-06	2.22797e-06	1.97766e-06	1.76011e-06	1.52775e-06	1.38503e-06	1.26832e-06	1.16618e-06	1.06162e-06	9.78055e-07	9.15253e-07
666.647	0.000615739	0.000593528	0.000561767	0.000449969	0.000424922	0.000398186	0.000368302	0.000336591	0.000307145	0.000277882	0.000249505	0.000223108	0.000195711	0.000173059	0.000150393	0.000129569	0.000112489	9.53419e-05	8.15577e-05	6.88682e-05	5.75858e-05	4.90956e-05	4.07064e-05	3.42642e-05	2.8682e-05	2.38082e-05	2.00086e-05	1.65697e-05	1.38251e-05	1.15916e-05	9.58299e-06	8.10824e-06	6.76399e-06	5.69226e-06	4.76758e-06	4.05333e-06	3.48699e-06	2.98097e-06	2.6178e-06	2.24163e-06	1.98477e-06	1.7664e-06	1.53115e-06	1.39169e-06	1.26855e-06	1.16359e-06	1.06228e-06	9.80508e-07	9.20175e-07
667.088	0.00061463	0.000591688	0.000560634	0.000449354	0.000424577	0.000397593	0.000367766	0.000336174	0.00030681	0.000277846	0.000249467	0.000222892	0.000195786	0.000173107	0.000150457	0.000129656	0.000112613	9.55133e-05	8.16802e-05	6.89538e-05	5.77459e-05	4.91845e-05	4.07988e-05	3.4357e-05	2.87773e-05	2.38682e-05	2.00694e-05	1.66127e-05	1.38795e-05	1.16353e-05	9.61932e-06	8.13304e-06	6.79782e-06	5.71781e-06	4.78509e-06	4.07473e-06	3.50056e-06	2.99427e-06	2.62957e-06	2.25507e-06	1.997e-06	1.77085e-06	1.53266e-06	1.39681e-06	1.27278e-06	1.16622e-06	1.0641e-06	9.81755e-07	9.22108e-07
667.529	0.000614475	0.000590405	0.000559363	0.000448553	0.000424327	0.00039704	0.000367358	0.000335754	0.000306411	0.000277859	0.00024934	0.000222729	0.000195861	0.000173209	0.00015052	0.000129769	0.000112751	9.56775e-05	8.17694e-05	6.90357e-05	5.78983e-05	4.9282e-05	4.0898e-05	3.44584e-05	2.88663e-05	2.39307e-05	2.01316e-05	1.66686e-05	1.39285e-05	1.16755e-05	9.65718e-06	8.15793e-06	6.83309e-06	5.74213e-06	4.80169e-06	4.10116e-06	3.51417e-06	3.00716e-06	2.639e-06	2.26746e-06	2.00539e-06	1.77781e-06	1.53801e-06	1.39646e-06	1.27289e-06	1.16799e-06	1.06827e-06	9.80327e-07	9.27338e-07
667.97	0.000613023	0.000588159	0.000558293	0.000447549	0.00042351	0.000396873	0.000366847	0.000335415	0.000306013	0.000277663	0.000249232	0.000222576	0.000195935	0.000173325	0.000150623	0.000129909	0.000112866	9.58258e-05	8.18644e-05	6.91088e-05	5.80319e-05	4.93877e-05	4.09707e-05	3.45624e-05	2.8948e-05	2.39954e-05	2.01949e-05	1.673e-05	1.39727e-05	1.17231e-05	9.69126e-06	8.19054e-06	6.8698e-06	5.76601e-06	4.82178e-06	4.1262e-06	3.52779e-06	3.01711e-06	2.65036e-06	2.27972e-06	2.01324e-06	1.78631e-06	1.54177e-06	1.39801e-06	1.27354e-06	1.17096e-06	1.07482e-06	9.80481e-07	9.31394e-07
668.412	0.000611063	0.000587237	0.000556899	0.000446473	0.000422811	0.000396356	0.000366257	0.000335014	0.000305572	0.000277402	0.000249063	0.000222366	0.000195904	0.000173251	0.000150618	0.000130035	0.000112993	9.60179e-05	8.19518e-05	6.91681e-05	5.81514e-05	4.94626e-05	4.10362e-05	3.46373e-05	2.90248e-05	2.40551e-05	2.02532e-05	1.67826e-05	1.40165e-05	1.1762e-05	9.72067e-06	8.21703e-06	6.89411e-06	5.78315e-06	4.84224e-06	4.14846e-06	3.54439e-06	3.02716e-06	2.66124e-06	2.28889e-06	2.01986e-06	1.79707e-06	1.54418e-06	1.40094e-06	1.27425e-06	1.17465e-06	1.0759e-06	9.79864e-07	9.33454e-07
668.853	0.000609227	0.000586952	0.000555782	0.000445771	0.000422272	0.000396206	0.000365754	0.000334862	0.000305556	0.000277261	0.000249028	0.000222363	0.000195949	0.000173312	0.000150649	0.000130088	0.000113147	9.62074e-05	8.21078e-05	6.92795e-05	5.8294e-05	4.95833e-05	4.11328e-05	3.47295e-05	2.91079e-05	2.41253e-05	2.03328e-05	1.6853e-05	1.40729e-05	1.18091e-05	9.76583e-06	8.24971e-06	6.917e-06	5.80613e-06	4.86741e-06	4.17044e-06	3.56002e-06	3.04035e-06	2.67151e-06	2.29736e-06	2.02734e-06	1.80374e-06	1.5469e-06	1.4068e-06	1.28011e-06	1.18049e-06	1.0837e-06	9.82505e-07	9.37276e-07
669.294	0.000610201	0.000588001	0.000555287	0.000445226	0.000422352	0.000396295	0.000365432	0.000334942	0.000305731	0.000277489	0.00024909	0.000222394	0.00019623	0.000173392	0.000150702	0.000130181	0.000113358	9.64325e-05	8.23129e-05	6.94227e-05	5.84321e-05	4.97279e-05	4.12483e-05	3.48293e-05	2.92147e-05	2.42194e-05	2.04224e-05	1.69217e-05	1.41321e-05	1.18624e-05	9.82088e-06	8.28648e-06	6.94343e-06	5.8336e-06	4.88641e-06	4.18898e-06	3.57384e-06	3.05078e-06	2.68233e-06	2.30459e-06	2.03331e-06	1.80656e-06	1.54973e-06	1.41483e-06	1.28486e-06	1.1832e-06	1.08857e-06	9.86118e-07	9.42171e-07
669.735	0.000610953	0.000588082	0.000555091	0.000444739	0.000422357	0.000396722	0.000365137	0.000335259	0.000306101	0.000277734	0.000249227	0.000222502	0.000196225	0.000173541	0.000150776	0.000130315	0.000113601	9.66936e-05	8.25825e-05	6.95938e-05	5.85903e-05	4.98828e-05	4.13743e-05	3.49437e-05	2.93309e-05	2.43035e-05	2.0522e-05	1.70022e-05	1.4199e-05	1.19188e-05	9.87385e-06	8.32233e-06	6.98027e-06	5.87101e-06	4.90783e-06	4.20865e-06	3.5858e-06	3.0692e-06	2.69906e-06	2.31208e-06	2.04291e-06	1.80977e-06	1.55757e-06	1.41926e-06	1.28845e-06	1.18676e-06	1.09204e-06	9.90793e-07	9.46697e-07
670.176	0.000612216	0.000588574	0.000554979	0.000444193	0.000421892	0.000397079	0.00036491	0.000335422	0.000306174	0.000278272	0.000249462	0.000222629	0.000196257	0.000173712	0.000151011	0.000130456	0.000113848	9.69656e-05	8.2859e-05	6.97831e-05	5.87458e-05	5.00345e-05	4.14828e-05	3.50599e-05	2.94533e-05	2.4389e-05	2.06188e-05	1.70719e-05	1.42618e-05	1.19718e-05	9.92567e-06	8.35967e-06	7.01817e-06	5.90752e-06	4.9298e-06	4.22777e-06	3.59689e-06	3.08607e-06	2.71188e-06	2.32323e-06	2.05159e-06	1.81504e-06	1.56358e-06	1.42349e-06	1.28904e-06	1.19013e-06	1.09486e-06	9.95607e-07	9.49878e-07
670.617	0.000611077	0.000587785	0.000554577	0.00044354	0.000421731	0.000397164	0.000364681	0.000335396	0.000306175	0.000278538	0.000249633	0.000222714	0.000196261	0.000173885	0.000151126	0.000130634	0.000114111	9.71972e-05	8.30895e-05	6.99574e-05	5.89319e-05	5.01678e-05	4.15945e-05	3.51657e-05	2.95638e-05	2.44661e-05	2.07114e-05	1.71393e-05	1.43206e-05	1.2021e-05	9.97765e-06	8.39386e-06	7.05475e-06	5.94252e-06	4.96047e-06	4.24942e-06	3.60717e-06	3.10158e-06	2.72645e-06	2.33593e-06	2.06088e-06	1.82305e-06	1.57267e-06	1.42614e-06	1.2954e-06	1.19338e-06	1.10305e-06	1.0004e-06	9.5253e-07
671.058	0.000610726	0.000588476	0.000553951	0.000442834	0.000421525	0.000397178	0.000364252	0.00033522	0.000306025	0.000278711	0.000249584	0.000222634	0.000196267	0.000174061	0.000151283	0.000130775	0.000114305	9.73725e-05	8.32731e-05	7.01163e-05	5.90989e-05	5.03204e-05	4.17097e-05	3.52599e-05	2.96615e-05	2.45505e-05	2.07941e-05	1.72199e-05	1.43745e-05	1.20654e-05	1.00291e-05	8.43173e-06	7.08677e-06	5.97626e-06	4.98372e-06	4.27306e-06	3.6206e-06	3.11105e-06	2.73694e-06	2.35055e-06	2.07026e-06	1.83552e-06	1.58001e-06	1.43612e-06	1.30085e-06	1.19716e-06	1.10751e-06	1.00365e-06	9.57288e-07
671.5	0.000609481	0.000587674	0.000552837	0.0004424	0.000421801	0.000397256	0.000364148	0.000334988	0.000306294	0.000279055	0.000249761	0.000222707	0.000196421	0.000174312	0.000151545	0.000130968	0.000114578	9.76183e-05	8.34707e-05	7.02885e-05	5.92905e-05	5.04727e-05	4.18569e-05	3.53804e-05	2.97742e-05	2.46567e-05	2.08953e-05	1.72975e-05	1.44366e-05	1.21159e-05	1.00872e-05	8.47124e-06	7.12753e-06	6.01276e-06	5.0049e-06	4.29582e-06	3.6395e-06	3.12936e-06	2.75625e-06	2.36625e-06	2.08121e-06	1.84237e-06	1.58739e-06	1.44711e-06	1.30808e-06	1.19997e-06	1.11508e-06	1.0064e-06	9.6364e-07
671.941	0.000608086	0.000587247	0.000551744	0.000441843	0.000421633	0.000397467	0.00036406	0.000334774	0.000306197	0.000279334	0.000249977	0.000222741	0.000196678	0.00017444	0.000151785	0.000131226	0.000114811	9.78258e-05	8.36853e-05	7.0444e-05	5.94554e-05	5.06091e-05	4.19804e-05	3.54797e-05	2.9876e-05	2.47634e-05	2.09857e-05	1.73741e-05	1.4496e-05	1.21673e-05	1.01449e-05	8.51508e-06	7.15387e-06	6.04025e-06	5.02719e-06	4.31621e-06	3.65284e-06	3.14416e-06	2.77611e-06	2.37933e-06	2.08337e-06	1.8528e-06	1.59046e-06	1.45625e-06	1.30856e-06	1.20062e-06	1.12101e-06	1.00653e-06	9.66494e-07
672.382	0.000605595	0.000585718	0.000549909	0.000441667	0.000421044	0.000397327	0.000363687	0.000334461	0.000306066	0.000279114	0.000249984	0.000222693	0.000196595	0.000174497	0.000151946	0.000131437	0.000114979	9.80106e-05	8.38423e-05	7.05692e-05	5.9577e-05	5.07145e-05	4.20918e-05	3.55721e-05	2.99619e-05	2.48463e-05	2.10624e-05	1.74408e-05	1.45504e-05	1.22106e-05	1.01913e-05	8.55048e-06	7.18077e-06	6.06068e-06	5.05105e-06	4.3356e-06	3.67002e-06	3.15622e-06	2.78729e-06	2.39137e-06	2.09029e-06	1.86556e-06	1.59648e-06	1.4647e-06	1.30855e-06	1.20044e-06	1.12507e-06	1.00897e-06	9.6933e-07
672.823	0.000602538	0.000584269	0.000548479	0.000440848	0.000420044	0.000396847	0.000363127	0.000333877	0.00030586	0.00027897	0.000249852	0.000222428	0.000196605	0.000174384	0.000152017	0.000131558	0.000115013	9.81315e-05	8.39343e-05	7.07065e-05	5.96751e-05	5.08068e-05	4.21866e-05	3.56503e-05	3.0041e-05	2.49203e-05	2.1107e-05	1.75072e-05	1.4597e-05	1.22522e-05	1.02308e-05	8.57621e-06	7.20639e-06	6.07955e-06	5.07538e-06	4.35295e-06	3.68388e-06	3.16538e-06	2.80146e-06	2.40136e-06	2.09311e-06	1.87532e-06	1.59997e-06	1.46965e-06	1.30966e-06	1.19896e-06	1.12845e-06	1.0105e-06	9.71162e-07
673.264	0.000600715	0.000582947	0.000546933	0.000440021	0.000419345	0.00039613	0.000362463	0.000333345	0.000305594	0.000278696	0.00024966	0.000222073	0.000196572	0.000174259	0.000152049	0.000131652	0.000115045	9.82211e-05	8.39964e-05	7.08062e-05	5.98012e-05	5.09032e-05	4.22789e-05	3.57416e-05	3.01004e-05	2.49848e-05	2.11545e-05	1.75701e-05	1.46407e-05	1.22861e-05	1.02674e-05	8.60987e-06	7.23309e-06	6.09572e-06	5.08821e-06	4.37047e-06	3.69647e-06	3.17461e-06	2.80938e-06	2.40806e-06	2.10137e-06	1.88747e-06	1.60334e-06	1.47515e-06	1.31311e-06	1.19793e-06	1.1311e-06	1.01229e-06	9.74298e-07
673.705	0.000599175	0.000581663	0.000546235	0.000439349	0.000418162	0.000395842	0.00036171	0.000332808	0.000305285	0.000278306	0.000249416	0.000221705	0.000196506	0.000174094	0.000152046	0.000131703	0.000115075	9.8287e-05	8.4036e-05	7.08796e-05	5.98577e-05	5.0991e-05	4.23661e-05	3.58178e-05	3.01572e-05	2.50398e-05	2.12028e-05	1.76218e-05	1.46772e-05	1.23198e-05	1.03034e-05	8.63684e-06	7.25437e-06	6.11447e-06	5.10792e-06	4.38411e-06	3.7054e-06	3.17986e-06	2.81925e-06	2.41313e-06	2.10834e-06	1.89122e-06	1.61011e-06	1.47819e-06	1.31908e-06	1.19748e-06	1.1325e-06	1.01441e-06	9.75177e-07
674.147	0.00059764	0.000580901	0.00054552	0.000438227	0.000417273	0.000395326	0.00036131	0.000332286	0.000305189	0.000277847	0.0002492	0.000221512	0.000196301	0.000173926	0.000152093	0.000131764	0.000115132	9.83668e-05	8.40962e-05	7.09687e-05	5.99597e-05	5.10613e-05	4.24396e-05	3.59044e-05	3.02219e-05	2.50952e-05	2.12571e-05	1.76607e-05	1.4716e-05	1.23543e-05	1.03415e-05	8.66565e-06	7.2784e-06	6.13157e-06	5.12624e-06	4.39972e-06	3.72232e-06	3.18607e-06	2.82809e-06	2.42133e-06	2.11414e-06	1.89372e-06	1.6153e-06	1.48085e-06	1.32368e-06	1.20007e-06	1.13359e-06	1.01846e-06	9.74983e-07
674.588	0.000597594	0.00057928	0.000544267	0.00043726	0.000416169	0.000394563	0.000360524	0.000331739	0.000305129	0.000277557	0.000249069	0.000221352	0.000196343	0.000173759	0.000152155	0.000131803	0.000115219	9.8445e-05	8.41784e-05	7.10599e-05	6.00699e-05	5.11548e-05	4.25272e-05	3.59882e-05	3.02953e-05	2.51536e-05	2.12965e-05	1.7696e-05	1.47572e-05	1.23897e-05	1.03723e-05	8.6961e-06	7.29758e-06	6.14671e-06	5.14756e-06	4.40992e-06	3.73744e-06	3.19291e-06	2.84304e-06	2.4301e-06	2.11908e-06	1.89948e-06	1.62205e-06	1.48261e-06	1.32517e-06	1.20287e-06	1.13714e-06	1.01813e-06	9.73865e-07
675.029	0.000595795	0.0005783	0.000543041	0.000436609	0.000415485	0.000393905	0.000360062	0.000331331	0.000305217	0.000277203	0.000249051	0.000221496	0.000196472	0.000173767	0.000152287	0.00013183	0.000115364	9.85592e-05	8.43151e-05	7.11806e-05	6.02023e-05	5.12431e-05	4.26453e-05	3.60976e-05	3.03627e-05	2.52263e-05	2.13495e-05	1.77365e-05	1.48143e-05	1.24306e-05	1.04199e-05	8.72564e-06	7.32348e-06	6.16408e-06	5.17225e-06	4.42279e-06	3.75783e-06	3.20594e-06	2.85346e-06	2.43804e-06	2.12695e-06	1.90319e-06	1.62985e-06	1.48413e-06	1.3302e-06	1.20575e-06	1.14223e-06	1.02356e-06	9.7362e-07
675.47	0.000595329	0.000576984	0.000541508	0.000435904	0.000415243	0.000393257	0.000359487	0.000331075	0.000304814	0.000277026	0.000248918	0.000221487	0.000196529	0.000173791	0.000152355	0.00013188	0.000115475	9.85559e-05	8.4424e-05	7.1272e-05	6.03181e-05	5.13039e-05	4.27309e-05	3.61812e-05	3.04237e-05	2.52988e-05	2.13976e-05	1.77884e-05	1.48605e-05	1.24621e-05	1.04545e-05	8.76365e-06	7.34693e-06	6.18213e-06	5.19523e-06	4.43524e-06	3.77e-06	3.21749e-06	2.8552e-06	2.44529e-06	2.1329e-06	1.90551e-06	1.63722e-06	1.4879e-06	1.33408e-06	1.20682e-06	1.14258e-06	1.02544e-06	9.72897e-07
675.911	0.000595334	0.000575615	0.000542125	0.000435371	0.000414898	0.000392579	0.000358878	0.00033053	0.000304678	0.000276755	0.000248737	0.000221561	0.000196521	0.000173806	0.000152396	0.000131919	0.000115562	9.86312e-05	8.45267e-05	7.13481e-05	6.03865e-05	5.13504e-05	4.28029e-05	3.62628e-05	3.04861e-05	2.53776e-05	2.14523e-05	1.7846e-05	1.48993e-05	1.24995e-05	1.04856e-05	8.79651e-06	7.36358e-06	6.19493e-06	5.2177e-06	4.45191e-06	3.782e-06	3.22815e-06	2.86272e-06	2.45296e-06	2.13962e-06	1.91209e-06	1.64446e-06	1.49115e-06	1.33692e-06	1.21084e-06	1.1478e-06	1.02769e-06	9.70212e-07
676.353	0.000593914	0.000574727	0.000541745	0.000434436	0.000414188	0.000391582	0.000358308	0.000329941	0.000304332	0.00027621	0.000248342	0.00022149	0.000196338	0.000173694	0.000152314	0.000131868	0.000115543	9.86456e-05	8.45662e-05	7.14034e-05	6.0377e-05	5.14057e-05	4.28511e-05	3.63107e-05	3.05266e-05	2.54417e-05	2.14745e-05	1.78849e-05	1.49205e-05	1.25343e-05	1.05054e-05	8.82317e-06	7.37565e-06	6.20817e-06	5.23382e-06	4.45633e-06	3.79251e-06	3.23204e-06	2.86634e-06	2.4593e-06	2.14217e-06	1.91936e-06	1.65051e-06	1.49789e-06	1.33866e-06	1.21032e-06	1.15091e-06	1.02964e-06	9.6959e-07
676.794	0.000592769	0.000572822	0.000540622	0.000433437	0.000413068	0.00039024	0.000357606	0.000329498	0.000304129	0.000275544	0.000248004	0.000221375	0.000196093	0.000173541	0.000152216	0.000131804	0.000115524	9.86125e-05	8.46018e-05	7.1457e-05	6.039e-05	5.14693e-05	4.29004e-05	3.6347e-05	3.05673e-05	2.54993e-05	2.15082e-05	1.793e-05	1.49612e-05	1.25641e-05	1.05348e-05	8.8488e-06	7.3875e-06	6.22185e-06	5.24726e-06	4.45955e-06	3.8044e-06	3.23998e-06	2.87225e-06	2.46497e-06	2.14496e-06	1.91807e-06	1.65285e-06	1.50453e-06	1.3427e-06	1.2094e-06	1.14857e-06	1.03289e-06	9.66443e-07
677.235	0.000590836	0.000572413	0.000539801	0.000432375	0.000412202	0.000388931	0.000357208	0.000329055	0.000303833	0.000274985	0.000247557	0.000221254	0.000195787	0.00017339	0.000152067	0.000131803	0.000115505	9.86081e-05	8.4624e-05	7.15274e-05	6.04307e-05	5.15169e-05	4.29802e-05	3.63917e-05	3.05942e-05	2.55514e-05	2.15445e-05	1.79602e-05	1.49924e-05	1.25821e-05	1.05514e-05	8.87422e-06	7.39709e-06	6.23958e-06	5.25592e-06	4.46122e-06	3.81406e-06	3.2489e-06	2.88313e-06	2.46956e-06	2.14578e-06	1.91699e-06	1.65555e-06	1.51027e-06	1.3465e-06	1.20969e-06	1.14705e-06	1.03518e-06	9.65411e-07
677.676	0.000589571	0.000572037	0.000539155	0.000431169	0.000410946	0.000387503	0.000356328	0.000328155	0.000303302	0.000274388	0.000247093	0.000221106	0.000195457	0.000173112	0.000151957	0.000131728	0.00011545	9.85359e-05	8.4625e-05	7.15883e-05	6.04708e-05	5.15773e-05	4.30248e-05	3.64387e-05	3.06088e-05	2.55953e-05	2.15811e-05	1.79937e-05	1.50166e-05	1.26058e-05	1.05756e-05	8.89886e-06	7.41231e-06	6.25876e-06	5.26365e-06	4.46363e-06	3.82152e-06	3.25811e-06	2.88695e-06	2.47143e-06	2.14742e-06	1.91712e-06	1.65801e-06	1.51459e-06	1.34896e-06	1.20879e-06	1.14697e-06	1.03806e-06	9.66609e-07
678.117	0.000589159	0.000570085	0.000538063	0.00042967	0.000409492	0.000386035	0.000355569	0.000327155	0.000302435	0.000273725	0.00024649	0.000220905	0.000195134	0.000172972	0.000151816	0.000131613	0.00011533	9.84998e-05	8.45969e-05	7.16336e-05	6.05007e-05	5.15601e-05	4.30601e-05	3.64803e-05	3.06298e-05	2.56123e-05	2.16051e-05	1.80283e-05	1.50325e-05	1.26306e-05	1.05951e-05	8.91898e-06	7.42309e-06	6.27135e-06	5.27017e-06	4.46772e-06	3.82616e-06	3.26722e-06	2.89102e-06	2.47521e-06	2.14951e-06	1.91969e-06	1.65984e-06	1.51519e-06	1.34973e-06	1.2063e-06	1.1485e-06	1.04014e-06	9.65064e-07
678.559	0.000585796	0.000567984	0.000536281	0.000428468	0.000408017	0.000384675	0.000354837	0.000326191	0.000301478	0.00027309	0.000245924	0.000220542	0.000194882	0.00017274	0.000151691	0.000131517	0.000115218	9.8468e-05	8.45425e-05	7.16619e-05	6.05349e-05	5.15883e-05	4.30914e-05	3.65097e-05	3.06385e-05	2.56358e-05	2.16249e-05	1.80569e-05	1.50489e-05	1.26596e-05	1.06164e-05	8.93696e-06	7.44407e-06	6.27928e-06	5.27545e-06	4.47672e-06	3.83345e-06	3.27467e-06	2.90391e-06	2.48192e-06	2.15161e-06	1.92789e-06	1.66175e-06	1.51558e-06	1.35086e-06	1.20533e-06	1.15091e-06	1.04055e-06	9.63991e-07
679	0.000582406	0.000566434	0.000534623	0.000427383	0.000406649	0.000383307	0.000354135	0.000325254	0.000300623	0.00027264	0.000245418	0.000220237	0.000194681	0.000172504	0.000151584	0.000131435	0.000115132	9.84401e-05	8.44966e-05	7.16838e-05	6.05593e-05	5.15873e-05	4.31269e-05	3.65645e-05	3.06509e-05	2.56656e-05	2.16404e-05	1.80725e-05	1.5074e-05	1.26848e-05	1.06312e-05	8.95368e-06	7.45751e-06	6.28245e-06	5.28371e-06	4.4855e-06	3.8431e-06	3.28031e-06	2.90427e-06	2.48993e-06	2.15259e-06	1.93409e-06	1.66287e-06	1.51587e-06	1.35236e-06	1.2064e-06	1.15014e-06	1.03942e-06	9.62876e-07
679.441	0.000579185	0.000563812	0.000532583	0.000426509	0.000405758	0.000382505	0.000353474	0.000324599	0.000299879	0.000272105	0.000244941	0.000220041	0.000194493	0.000172299	0.000151439	0.000131393	0.000115095	9.84508e-05	8.44509e-05	7.16901e-05	6.06311e-05	5.16193e-05	4.31983e-05	3.6616e-05	3.06738e-05	2.57164e-05	2.16759e-05	1.81053e-05	1.51092e-05	1.27218e-05	1.06483e-05	8.97148e-06	7.47257e-06	6.28843e-06	5.29653e-06	4.49548e-06	3.85688e-06	3.28752e-06	2.90223e-06	2.49539e-06	2.15408e-06	1.93687e-06	1.66589e-06	1.51699e-06	1.35622e-06	1.20737e-06	1.1514e-06	1.0375e-06	9.63221e-07
679.882	0.000576588	0.000561453	0.000531394	0.000425376	0.000404677	0.00038169	0.00035267	0.000323773	0.000299102	0.00027163	0.000244497	0.000219776	0.000194216	0.000172118	0.000151278	0.000131249	0.000114961	9.83793e-05	8.44122e-05	7.16553e-05	6.06162e-05	5.16576e-05	4.32536e-05	3.66662e-05	3.06903e-05	2.57624e-05	2.17049e-05	1.81316e-05	1.51431e-05	1.27508e-05	1.06587e-05	8.98349e-06	7.48521e-06	6.29377e-06	5.30503e-06	4.50342e-06	3.87266e-06	3.29639e-06	2.901e-06	2.49959e-06	2.15563e-06	1.93763e-06	1.6656e-06	1.52029e-06	1.35546e-06	1.2076e-06	1.15056e-06	1.03727e-06	9.63719e-07
680.324	0.000573548	0.000558174	0.000530009	0.00042408	0.000403338	0.000380615	0.000351724	0.000322859	0.000298328	0.000270788	0.000243988	0.000219377	0.000193944	0.00017185	0.00015109	0.000131094	0.000114809	9.82938e-05	8.4375e-05	7.15978e-05	6.06025e-05	5.16392e-05	4.32895e-05	3.67022e-05	3.07162e-05	2.57887e-05	2.17268e-05	1.81558e-05	1.51754e-05	1.27716e-05	1.0679e-05	8.99129e-06	7.49843e-06	6.30129e-06	5.31151e-06	4.5057e-06	3.88601e-06	3.30446e-06	2.90844e-06	2.50334e-06	2.15755e-06	1.94175e-06	1.66674e-06	1.51807e-06	1.35603e-06	1.2077e-06	1.15237e-06	1.03756e-06	9.61975e-07
680.765	0.000570412	0.000556542	0.000528649	0.000422513	0.00040142	0.000379341	0.000350544	0.00032177	0.000297305	0.000269747	0.000243268	0.000218786	0.000193407	0.000171481	0.000150798	0.00013088	0.000114606	9.81103e-05	8.43159e-05	7.1514e-05	6.05375e-05	5.16112e-05	4.32855e-05	3.67131e-05	3.07026e-05	2.57904e-05	2.1721e-05	1.8169e-05	1.51886e-05	1.27818e-05	1.06902e-05	8.99986e-06	7.50112e-06	6.30451e-06	5.32577e-06	4.51289e-06	3.89239e-06	3.3016e-06	2.91227e-06	2.50438e-06	2.15845e-06	1.94248e-06	1.66804e-06	1.51443e-06	1.35487e-06	1.2082e-06	1.14925e-06	1.03667e-06	9.59351e-07
681.206	0.00056789	0.000553808	0.000526703	0.000420999	0.000399715	0.000377735	0.000349383	0.000320656	0.00029642	0.000268703	0.000242645	0.0002184	0.000192875	0.000171239	0.000150501	0.000130629	0.000114444	9.79793e-05	8.41866e-05	7.14553e-05	6.05021e-05	5.15822e-05	4.32675e-05	3.67275e-05	3.06999e-05	2.57863e-05	2.17146e-05	1.81879e-05	1.52011e-05	1.28011e-05	1.06977e-05	9.0092e-06	7.51237e-06	6.31219e-06	5.33864e-06	4.52103e-06	3.90016e-06	3.29944e-06	2.91109e-06	2.50555e-06	2.16759e-06	1.9402e-06	1.67126e-06	1.51261e-06	1.35488e-06	1.21066e-06	1.15081e-06	1.03602e-06	9.59437e-07
681.647	0.000566155	0.000552512	0.000524859	0.000419355	0.000398422	0.000376452	0.00034836	0.000319762	0.000295645	0.000268085	0.00024213	0.000217874	0.000192623	0.000171005	0.000150168	0.00013047	0.000114291	9.7859e-05	8.41057e-05	7.14192e-05	6.05029e-05	5.15942e-05	4.32818e-05	3.6741e-05	3.07141e-05	2.57828e-05	2.17287e-05	1.82077e-05	1.52181e-05	1.28177e-05	1.07114e-05	9.02394e-06	7.5201e-06	6.32342e-06	5.35082e-06	4.53053e-06	3.90723e-06	3.29817e-06	2.91762e-06	2.50722e-06	2.16922e-06	1.93863e-06	1.67234e-06	1.51248e-06	1.35729e-06	1.21288e-06	1.14687e-06	1.03532e-06	9.59051e-07
682.089	0.000564901	0.000549982	0.000524081	0.000417854	0.000397526	0.000375499	0.000347455	0.00031893	0.000294895	0.000267535	0.000241562	0.000217549	0.00019216	0.000170805	0.000149973	0.000130306	0.000114275	9.77594e-05	8.40731e-05	7.13831e-05	6.05187e-05	5.15859e-05	4.32993e-05	3.67426e-05	3.07366e-05	2.57801e-05	2.17677e-05	1.823e-05	1.52353e-05	1.28311e-05	1.0726e-05	9.03745e-06	7.53002e-06	6.3383e-06	5.35665e-06	4.53888e-06	3.91368e-06	3.3027e-06	2.92483e-06	2.50918e-06	2.17117e-06	1.93633e-06	1.67597e-06	1.51659e-06	1.3594e-06	1.21729e-06	1.14604e-06	1.03481e-06	9.58317e-07
682.53	0.000563494	0.000549272	0.000523266	0.000416456	0.000396522	0.000374976	0.000346603	0.00031851	0.000294276	0.000267056	0.000241151	0.00021741	0.000191816	0.000170674	0.000149859	0.0001302	0.000114291	9.77079e-05	8.40663e-05	7.14039e-05	6.0533e-05	5.16046e-05	4.33293e-05	3.67781e-05	3.07868e-05	2.57934e-05	2.18053e-05	1.82634e-05	1.52629e-05	1.28552e-05	1.07388e-05	9.05465e-06	7.54347e-06	6.35878e-06	5.36594e-06	4.552e-06	3.92098e-06	3.31012e-06	2.93499e-06	2.51547e-06	2.17495e-06	1.93749e-06	1.68322e-06	1.51739e-06	1.36227e-06	1.22195e-06	1.14727e-06	1.03539e-06	9.57085e-07
682.971	0.000562433	0.000547487	0.000522121	0.000415173	0.000395556	0.000374002	0.000345818	0.000317993	0.00029367	0.000266613	0.000240761	0.000217301	0.000191517	0.000170637	0.000149747	0.00013012	0.000114296	9.76729e-05	8.41126e-05	7.1453e-05	6.05761e-05	5.16435e-05	4.33538e-05	3.68229e-05	3.08257e-05	2.58204e-05	2.18429e-05	1.82887e-05	1.52938e-05	1.28791e-05	1.07526e-05	9.07498e-06	7.56342e-06	6.37559e-06	5.37523e-06	4.56673e-06	3.92918e-06	3.31932e-06	2.93982e-06	2.52198e-06	2.17904e-06	1.94165e-06	1.68435e-06	1.52048e-06	1.36385e-06	1.2249e-06	1.1495e-06	1.03524e-06	9.55803e-07
683.412	0.000561151	0.000546497	0.000520947	0.000413969	0.000394939	0.000372828	0.000345079	0.000317429	0.00029286	0.000266154	0.000240424	0.000217055	0.000191408	0.000170564	0.000149584	0.000130083	0.000114244	9.76368e-05	8.41476e-05	7.14669e-05	6.06149e-05	5.16913e-05	4.3376e-05	3.68598e-05	3.08745e-05	2.58525e-05	2.18703e-05	1.83251e-05	1.53221e-05	1.28947e-05	1.07681e-05	9.10142e-06	7.58175e-06	6.39542e-06	5.38714e-06	4.57595e-06	3.93462e-06	3.32834e-06	2.94469e-06	2.52733e-06	2.18275e-06	1.94274e-06	1.68552e-06	1.52077e-06	1.3627e-06	1.22695e-06	1.14886e-06	1.03418e-06	9.55343e-07
683.854	0.000559611	0.000545382	0.000520163	0.000412982	0.000394306	0.000371981	0.000344644	0.000316853	0.000292227	0.000265709	0.000240048	0.000216819	0.000191208	0.000170473	0.000149427	0.000130036	0.000114217	9.76085e-05	8.41806e-05	7.15051e-05	6.06562e-05	5.1754e-05	4.34075e-05	3.69067e-05	3.09232e-05	2.58854e-05	2.19166e-05	1.83812e-05	1.53454e-05	1.29179e-05	1.07958e-05	9.12886e-06	7.61009e-06	6.41725e-06	5.39804e-06	4.59097e-06	3.93808e-06	3.33846e-06	2.94614e-06	2.53426e-06	2.18757e-06	1.9442e-06	1.68725e-06	1.5219e-06	1.36213e-06	1.22992e-06	1.14598e-06	1.03488e-06	9.56292e-07
684.295	0.0005576	0.000543557	0.000519032	0.000411756	0.000393323	0.000371147	0.000343706	0.000316295	0.000291411	0.000265122	0.000239511	0.000216267	0.000190748	0.000170214	0.000149142	0.000129941	0.000114116	9.75007e-05	8.41365e-05	7.15041e-05	6.06503e-05	5.17532e-05	4.34223e-05	3.69254e-05	3.0956e-05	2.58974e-05	2.194e-05	1.84101e-05	1.53627e-05	1.2935e-05	1.08074e-05	9.15035e-06	7.62672e-06	6.43473e-06	5.40604e-06	4.60456e-06	3.93816e-06	3.34659e-06	2.95292e-06	2.5408e-06	2.19116e-06	1.94843e-06	1.69047e-06	1.52246e-06	1.36031e-06	1.23018e-06	1.1485e-06	1.0351e-06	9.5917e-07
684.736	0.000553501	0.000541401	0.000517967	0.000410851	0.000391756	0.000370407	0.000342751	0.000315514	0.000291026	0.000264524	0.000239055	0.000215907	0.000190345	0.000169939	0.000148929	0.000129819	0.000114024	9.75074e-05	8.41022e-05	7.15349e-05	6.06523e-05	5.1809e-05	4.34632e-05	3.69682e-05	3.09967e-05	2.59125e-05	2.19622e-05	1.84269e-05	1.53886e-05	1.29548e-05	1.08268e-05	9.16913e-06	7.64729e-06	6.44996e-06	5.41605e-06	4.61946e-06	3.94601e-06	3.3547e-06	2.96362e-06	2.54754e-06	2.19753e-06	1.95422e-06	1.69306e-06	1.52265e-06	1.35924e-06	1.23173e-06	1.15184e-06	1.03616e-06	9.61087e-07
685.178	0.00055109	0.000538999	0.00051696	0.000409815	0.000390181	0.000369218	0.000341715	0.000315055	0.000290385	0.000263954	0.000238619	0.00021551	0.000190028	0.00016963	0.000148712	0.000129733	0.000113929	9.74366e-05	8.40561e-05	7.15429e-05	6.06467e-05	5.1861e-05	4.34894e-05	3.7011e-05	3.10378e-05	2.59241e-05	2.19775e-05	1.84538e-05	1.54193e-05	1.29741e-05	1.08497e-05	9.19016e-06	7.66718e-06	6.46836e-06	5.42696e-06	4.62995e-06	3.95351e-06	3.36346e-06	2.97215e-06	2.55353e-06	2.20492e-06	1.95762e-06	1.69556e-06	1.5255e-06	1.35889e-06	1.23429e-06	1.15182e-06	1.03812e-06	9.63742e-07
685.619	0.000548736	0.000536047	0.000515351	0.000408581	0.000388711	0.000367963	0.000340768	0.000314478	0.000289603	0.000263315	0.000238121	0.000215081	0.000189677	0.000169301	0.000148436	0.000129617	0.000113806	9.73473e-05	8.397e-05	7.14885e-05	6.06761e-05	5.18912e-05	4.35068e-05	3.70313e-05	3.1069e-05	2.59306e-05	2.2006e-05	1.84884e-05	1.54356e-05	1.2985e-05	1.08755e-05	9.20528e-06	7.6836e-06	6.48554e-06	5.43889e-06	4.64121e-06	3.95911e-06	3.37504e-06	2.9738e-06	2.55914e-06	2.20415e-06	1.95988e-06	1.69949e-06	1.52739e-06	1.35775e-06	1.2361e-06	1.1485e-06	1.0374e-06	9.65563e-07
686.06	0.000545005	0.000534009	0.000513679	0.000407309	0.00038726	0.000367024	0.000339802	0.000313706	0.000288799	0.000262921	0.000237466	0.000214513	0.00018927	0.000168995	0.000148145	0.000129524	0.000113685	9.72808e-05	8.39174e-05	7.14245e-05	6.06926e-05	5.19055e-05	4.35341e-05	3.70722e-05	3.10921e-05	2.59427e-05	2.20294e-05	1.84918e-05	1.54433e-05	1.30065e-05	1.08951e-05	9.22891e-06	7.69888e-06	6.49722e-06	5.45711e-06	4.65622e-06	3.96213e-06	3.38469e-06	2.97969e-06	2.56364e-06	2.21035e-06	1.96845e-06	1.70473e-06	1.52995e-06	1.35906e-06	1.23868e-06	1.15123e-06	1.03658e-06	9.67975e-07
686.501	0.000543549	0.000532088	0.000511378	0.000406402	0.000385886	0.000366081	0.000338634	0.000312804	0.000288015	0.000262413	0.000236942	0.000214038	0.000188991	0.000168713	0.00014797	0.000129302	0.000113565	9.72361e-05	8.38658e-05	7.13586e-05	6.06959e-05	5.1915e-05	4.35713e-05	3.70845e-05	3.1137e-05	2.59587e-05	2.20558e-05	1.85225e-05	1.54601e-05	1.3027e-05	1.093e-05	9.2376e-06	7.71377e-06	6.50694e-06	5.47711e-06	4.67315e-06	3.96558e-06	3.38931e-06	2.98267e-06	2.56595e-06	2.21869e-06	1.97424e-06	1.71102e-06	1.53212e-06	1.36073e-06	1.24001e-06	1.15488e-06	1.03486e-06	9.68955e-07
686.943	0.000542795	0.000530677	0.000509033	0.000405483	0.000384589	0.000364852	0.000337733	0.000312256	0.000287318	0.000261931	0.00023646	0.000213587	0.000188666	0.000168577	0.000147837	0.000129194	0.000113456	9.7168e-05	8.38212e-05	7.13301e-05	6.06941e-05	5.19237e-05	4.36194e-05	3.71011e-05	3.11907e-05	2.59798e-05	2.20875e-05	1.85428e-05	1.54832e-05	1.30516e-05	1.09542e-05	9.25799e-06	7.72924e-06	6.52194e-06	5.49653e-06	4.6902e-06	3.97709e-06	3.39642e-06	2.98826e-06	2.57483e-06	2.22622e-06	1.97776e-06	1.71357e-06	1.53415e-06	1.36359e-06	1.23945e-06	1.15674e-06	1.03253e-06	9.68802e-07
687.384	0.000541619	0.000529304	0.000506767	0.000404791	0.000383412	0.0003638	0.000336617	0.000311614	0.000286748	0.000261421	0.000236067	0.000213114	0.000188415	0.000168334	0.000147725	0.000129103	0.000113398	9.71092e-05	8.37921e-05	7.13012e-05	6.0695e-05	5.19533e-05	4.36396e-05	3.71142e-05	3.12465e-05	2.60166e-05	2.21228e-05	1.8559e-05	1.54962e-05	1.30755e-05	1.09717e-05	9.27639e-06	7.75369e-06	6.53741e-06	5.51408e-06	4.7063e-06	3.98978e-06	3.40305e-06	2.99334e-06	2.58083e-06	2.23274e-06	1.98434e-06	1.71642e-06	1.53746e-06	1.36312e-06	1.23955e-06	1.15755e-06	1.03022e-06	9.69116e-07
687.825	0.000541341	0.000526907	0.000505074	0.000403933	0.000382384	0.000362838	0.000335767	0.000311288	0.000286355	0.00026095	0.000235688	0.00021284	0.000188175	0.000168123	0.00014766	0.000129054	0.00011335	9.70776e-05	8.37906e-05	7.13085e-05	6.06979e-05	5.19663e-05	4.36485e-05	3.71447e-05	3.12893e-05	2.60546e-05	2.21623e-05	1.85836e-05	1.55263e-05	1.30962e-05	1.09849e-05	9.29521e-06	7.76372e-06	6.55482e-06	5.53385e-06	4.72256e-06	4.0006e-06	3.41039e-06	2.99219e-06	2.5846e-06	2.24131e-06	1.98531e-06	1.72013e-06	1.53402e-06	1.36543e-06	1.24345e-06	1.15581e-06	1.02967e-06	9.68223e-07
688.267	0.000540138	0.0005256	0.000504145	0.000403075	0.000381616	0.000361965	0.000334954	0.000310825	0.000285803	0.000260524	0.000235303	0.000212543	0.00018803	0.000168027	0.00014756	0.000128909	0.000113312	9.70527e-05	8.38174e-05	7.13344e-05	6.07413e-05	5.20233e-05	4.36643e-05	3.71639e-05	3.1333e-05	2.60953e-05	2.22067e-05	1.86264e-05	1.5546e-05	1.31233e-05	1.10022e-05	9.31375e-06	7.78376e-06	6.56984e-06	5.55317e-06	4.73968e-06	4.01046e-06	3.41807e-06	3.00548e-06	2.5868e-06	2.25089e-06	1.99161e-06	1.72303e-06	1.53467e-06	1.3707e-06	1.24568e-06	1.15737e-06	1.03212e-06	9.70091e-07
688.708	0.000537972	0.000524168	0.000503738	0.000402079	0.000380704	0.000360793	0.00033418	0.000310163	0.000285251	0.000260023	0.000234949	0.000212112	0.00018789	0.000167897	0.0001475	0.000128775	0.000113261	9.70014e-05	8.38472e-05	7.13632e-05	6.07678e-05	5.20625e-05	4.36943e-05	3.71884e-05	3.13701e-05	2.61175e-05	2.22295e-05	1.86514e-05	1.5569e-05	1.31401e-05	1.10281e-05	9.33199e-06	7.80472e-06	6.58367e-06	5.56969e-06	4.75684e-06	4.01633e-06	3.42415e-06	3.02017e-06	2.58999e-06	2.25767e-06	1.99867e-06	1.72821e-06	1.53795e-06	1.37635e-06	1.24893e-06	1.15465e-06	1.0356e-06	9.69755e-07
689.149	0.000537105	0.000522624	0.000502695	0.000401108	0.00037983	0.000359753	0.000333566	0.000309818	0.000284845	0.000259774	0.0002345	0.000211818	0.000187766	0.000167776	0.000147414	0.00012872	0.000113292	9.70252e-05	8.38938e-05	7.14329e-05	6.08419e-05	5.21115e-05	4.37486e-05	3.72232e-05	3.14179e-05	2.61507e-05	2.22677e-05	1.86909e-05	1.5604e-05	1.31651e-05	1.10618e-05	9.36097e-06	7.83142e-06	6.59334e-06	5.58718e-06	4.7754e-06	4.02438e-06	3.4292e-06	3.03051e-06	2.5947e-06	2.26594e-06	2.00578e-06	1.73504e-06	1.54532e-06	1.38202e-06	1.24981e-06	1.15216e-06	1.04061e-06	9.72116e-07
689.591	0.000537504	0.00052132	0.00050176	0.000400126	0.000378902	0.00035881	0.000332947	0.000309478	0.000284517	0.000259563	0.000234258	0.000211629	0.000187523	0.000167684	0.000147352	0.000128696	0.000113284	9.70958e-05	8.39247e-05	7.14803e-05	6.0908e-05	5.21632e-05	4.38109e-05	3.72641e-05	3.14679e-05	2.61874e-05	2.2312e-05	1.87334e-05	1.56308e-05	1.31951e-05	1.10821e-05	9.39112e-06	7.85124e-06	6.60909e-06	5.60292e-06	4.79669e-06	4.03258e-06	3.44116e-06	3.04439e-06	2.59902e-06	2.27436e-06	2.00913e-06	1.74242e-06	1.55084e-06	1.38743e-06	1.25277e-06	1.15345e-06	1.04542e-06	9.75354e-07
690.032	0.000537534	0.000520122	0.000501495	0.000399461	0.000377986	0.00035791	0.00033241	0.000309165	0.000284236	0.000259407	0.000234064	0.000211568	0.000187425	0.000167609	0.000147329	0.000128702	0.000113304	9.71901e-05	8.39654e-05	7.15346e-05	6.10107e-05	5.2224e-05	4.384e-05	3.73214e-05	3.15473e-05	2.62318e-05	2.23663e-05	1.87902e-05	1.56718e-05	1.32297e-05	1.11061e-05	9.42136e-06	7.87761e-06	6.6292e-06	5.61841e-06	4.81408e-06	4.04633e-06	3.45549e-06	3.05187e-06	2.60472e-06	2.28407e-06	2.01332e-06	1.75139e-06	1.55814e-06	1.39358e-06	1.25542e-06	1.15726e-06	1.05124e-06	9.80398e-07
690.473	0.000537654	0.000518346	0.000499948	0.000398744	0.000377298	0.000357033	0.000331949	0.000308983	0.000284055	0.000259189	0.00023373	0.000211313	0.000187342	0.000167537	0.000147353	0.000128712	0.00011333	9.72534e-05	8.40455e-05	7.15946e-05	6.11118e-05	5.22752e-05	4.38899e-05	3.73813e-05	3.16273e-05	2.62831e-05	2.24269e-05	1.88354e-05	1.5715e-05	1.32585e-05	1.11329e-05	9.44952e-06	7.90057e-06	6.65433e-06	5.63268e-06	4.8297e-06	4.06097e-06	3.47114e-06	3.06089e-06	2.6108e-06	2.28965e-06	2.02074e-06	1.75632e-06	1.56275e-06	1.39933e-06	1.25651e-06	1.16103e-06	1.05497e-06	9.82248e-07
690.915	0.000538178	0.000516952	0.000499558	0.000398444	0.000376755	0.000356115	0.000331752	0.000308777	0.000283851	0.000258924	0.000233457	0.000211252	0.000187281	0.000167537	0.000147411	0.000128724	0.000113416	9.73443e-05	8.41238e-05	7.1678e-05	6.1175e-05	5.23143e-05	4.39243e-05	3.74437e-05	3.16844e-05	2.63562e-05	2.24739e-05	1.88675e-05	1.57447e-05	1.32955e-05	1.11627e-05	9.47786e-06	7.93138e-06	6.67808e-06	5.64934e-06	4.84406e-06	4.07646e-06	3.48885e-06	3.07303e-06	2.61341e-06	2.30088e-06	2.02642e-06	1.7626e-06	1.56508e-06	1.40467e-06	1.26257e-06	1.15997e-06	1.05913e-06	9.86237e-07
691.356	0.00053619	0.000517235	0.00049737	0.000398252	0.000376332	0.000355599	0.00033142	0.000308663	0.00028375	0.00025857	0.000233398	0.000211122	0.00018737	0.00016758	0.000147437	0.000128774	0.000113479	9.74587e-05	8.42006e-05	7.1738e-05	6.12484e-05	5.24019e-05	4.39749e-05	3.75245e-05	3.17498e-05	2.64396e-05	2.25208e-05	1.89177e-05	1.57957e-05	1.33537e-05	1.11939e-05	9.50324e-06	7.9624e-06	6.70087e-06	5.67084e-06	4.86183e-06	4.09329e-06	3.50433e-06	3.07789e-06	2.61991e-06	2.31265e-06	2.03192e-06	1.76838e-06	1.56597e-06	1.41035e-06	1.26338e-06	1.16069e-06	1.06279e-06	9.92095e-07
691.797	0.000534612	0.000515926	0.000496708	0.000398344	0.000376058	0.000355327	0.000331404	0.000308458	0.000283887	0.000258602	0.000233496	0.000211258	0.000187568	0.00016777	0.00014758	0.000128918	0.000113646	9.76396e-05	8.43414e-05	7.18339e-05	6.1387e-05	5.25239e-05	4.40574e-05	3.76181e-05	3.18344e-05	2.65439e-05	2.25768e-05	1.89882e-05	1.58539e-05	1.34168e-05	1.12471e-05	9.544e-06	7.99719e-06	6.72843e-06	5.69833e-06	4.88236e-06	4.11254e-06	3.51773e-06	3.08785e-06	2.63079e-06	2.32185e-06	2.04139e-06	1.77369e-06	1.56918e-06	1.41473e-06	1.26616e-06	1.16538e-06	1.06563e-06	9.98861e-07
692.239	0.000533126	0.000514684	0.000495843	0.00039799	0.000375957	0.000354838	0.000331128	0.000308124	0.000283728	0.000258392	0.000233461	0.000211088	0.000187635	0.000167736	0.000147652	0.000128993	0.000113677	9.77648e-05	8.44091e-05	7.18746e-05	6.14588e-05	5.25952e-05	4.41159e-05	3.77013e-05	3.19074e-05	2.6627e-05	2.26172e-05	1.90526e-05	1.59039e-05	1.34682e-05	1.12947e-05	9.58314e-06	8.02546e-06	6.75609e-06	5.72483e-06	4.90001e-06	4.13018e-06	3.53087e-06	3.10354e-06	2.64093e-06	2.32726e-06	2.05029e-06	1.77924e-06	1.57332e-06	1.41931e-06	1.26979e-06	1.16809e-06	1.07094e-06	1.00416e-06
692.68	0.000532246	0.000511586	0.000494687	0.00039745	0.000375364	0.00035462	0.000330686	0.000307749	0.000283506	0.000258073	0.000233301	0.000210966	0.000187591	0.00016767	0.000147706	0.000128938	0.000113714	9.78436e-05	8.44388e-05	7.19169e-05	6.15352e-05	5.26387e-05	4.41837e-05	3.77706e-05	3.19555e-05	2.66939e-05	2.26576e-05	1.90958e-05	1.59496e-05	1.35195e-05	1.13393e-05	9.61383e-06	8.05092e-06	6.77636e-06	5.74967e-06	4.9211e-06	4.14671e-06	3.54452e-06	3.11369e-06	2.64925e-06	2.33058e-06	2.06273e-06	1.78371e-06	1.5804e-06	1.42266e-06	1.27432e-06	1.17555e-06	1.07227e-06	1.00789e-06
693.121	0.00053142	0.000509903	0.000492408	0.000396472	0.000374981	0.000354172	0.000329826	0.000307305	0.000283022	0.000257841	0.000233058	0.000210722	0.000187416	0.000167556	0.000147701	0.000128874	0.000113661	9.78848e-05	8.44218e-05	7.1923e-05	6.1601e-05	5.266e-05	4.42275e-05	3.78282e-05	3.19887e-05	2.67416e-05	2.26905e-05	1.9132e-05	1.59935e-05	1.35548e-05	1.13794e-05	9.6352e-06	8.0687e-06	6.79371e-06	5.77186e-06	4.93599e-06	4.16165e-06	3.55979e-06	3.12403e-06	2.65537e-06	2.33068e-06	2.07219e-06	1.78688e-06	1.58622e-06	1.42871e-06	1.27724e-06	1.18257e-06	1.07487e-06	1.01049e-06
693.563	0.000530302	0.000508819	0.000490502	0.000395359	0.000374235	0.000353634	0.000329284	0.000306238	0.000282602	0.000257507	0.000232779	0.000210563	0.000187352	0.000167601	0.000147716	0.00012887	0.000113633	9.79346e-05	8.44122e-05	7.19303e-05	6.16663e-05	5.27347e-05	4.42584e-05	3.78984e-05	3.20311e-05	2.67816e-05	2.27334e-05	1.91756e-05	1.60338e-05	1.35916e-05	1.14156e-05	9.65663e-06	8.08856e-06	6.81135e-06	5.79415e-06	4.94692e-06	4.17466e-06	3.57158e-06	3.13476e-06	2.66001e-06	2.33839e-06	2.07649e-06	1.7894e-06	1.59133e-06	1.4349e-06	1.27915e-06	1.18319e-06	1.07681e-06	1.0106e-06
694.004	0.00053147	0.000508092	0.000488578	0.000393889	0.000373815	0.000352806	0.000328822	0.000305504	0.000282045	0.000257084	0.000232466	0.000210324	0.000187214	0.000167582	0.000147618	0.000128867	0.00011361	9.79713e-05	8.44229e-05	7.19866e-05	6.17144e-05	5.2723e-05	4.42879e-05	3.79599e-05	3.20635e-05	2.68406e-05	2.27818e-05	1.92148e-05	1.6061e-05	1.36204e-05	1.14464e-05	9.6771e-06	8.10699e-06	6.83417e-06	5.81007e-06	4.95369e-06	4.18573e-06	3.5809e-06	3.14015e-06	2.66847e-06	2.34264e-06	2.08109e-06	1.7914e-06	1.59538e-06	1.44045e-06	1.28142e-06	1.18213e-06	1.07938e-06	1.01191e-06
694.445	0.000530651	0.000507978	0.000487028	0.000392336	0.000373521	0.000352329	0.000328429	0.000304834	0.00028135	0.000256584	0.000232102	0.000210012	0.000187036	0.000167544	0.000147551	0.000128803	0.000113564	9.79911e-05	8.44742e-05	7.20349e-05	6.17451e-05	5.27125e-05	4.43401e-05	3.79814e-05	3.20844e-05	2.68934e-05	2.28197e-05	1.92373e-05	1.60859e-05	1.3644e-05	1.14716e-05	9.69909e-06	8.12686e-06	6.85178e-06	5.82636e-06	4.96893e-06	4.19638e-06	3.58599e-06	3.14115e-06	2.67337e-06	2.34282e-06	2.08716e-06	1.79653e-06	1.5994e-06	1.4448e-06	1.2835e-06	1.18715e-06	1.0799e-06	1.01234e-06
694.887	0.000529656	0.000508006	0.000486601	0.00039134	0.000373204	0.000351762	0.000327894	0.000304141	0.000280786	0.000255993	0.00023176	0.000209732	0.000186862	0.00016747	0.000147507	0.000128765	0.000113527	9.8005e-05	8.45405e-05	7.2118e-05	6.18162e-05	5.27208e-05	4.43908e-05	3.8036e-05	3.21242e-05	2.69465e-05	2.28574e-05	1.92697e-05	1.61287e-05	1.36713e-05	1.14949e-05	9.72563e-06	8.14751e-06	6.86725e-06	5.84221e-06	4.98366e-06	4.20832e-06	3.59006e-06	3.14834e-06	2.67983e-06	2.34867e-06	2.09056e-06	1.80114e-06	1.60385e-06	1.44797e-06	1.28669e-06	1.19219e-06	1.08254e-06	1.01288e-06
695.328	0.000528305	0.000507795	0.000485737	0.000390392	0.000372894	0.000350987	0.000327304	0.00030348	0.000280116	0.000255346	0.000231498	0.00020954	0.000186695	0.000167276	0.000147411	0.000128671	0.000113463	9.79775e-05	8.45664e-05	7.21771e-05	6.18398e-05	5.27185e-05	4.44151e-05	3.80527e-05	3.216e-05	2.6985e-05	2.28886e-05	1.93157e-05	1.6169e-05	1.36919e-05	1.15115e-05	9.7366e-06	8.16686e-06	6.8803e-06	5.85108e-06	4.99449e-06	4.21857e-06	3.59269e-06	3.1532e-06	2.68482e-06	2.34975e-06	2.09542e-06	1.80347e-06	1.60732e-06	1.44851e-06	1.28948e-06	1.19577e-06	1.08466e-06	1.01209e-06
695.77	0.000527012	0.000506682	0.000484389	0.000389201	0.000372476	0.000350328	0.000326715	0.000302855	0.000279386	0.00025494	0.000231186	0.000209252	0.000186385	0.000167108	0.00014717	0.000128625	0.000113396	9.79291e-05	8.45715e-05	7.22275e-05	6.1829e-05	5.27255e-05	4.44188e-05	3.80782e-05	3.21838e-05	2.70159e-05	2.29194e-05	1.93445e-05	1.62039e-05	1.37182e-05	1.15251e-05	9.75784e-06	8.18856e-06	6.89794e-06	5.86147e-06	5.00594e-06	4.22883e-06	3.6017e-06	3.15716e-06	2.69339e-06	2.35137e-06	2.10027e-06	1.80509e-06	1.6099e-06	1.4491e-06	1.28983e-06	1.19189e-06	1.08784e-06	1.01407e-06
696.211	0.000524119	0.000504855	0.000482615	0.000388198	0.00037197	0.000349796	0.000325849	0.000302114	0.000278851	0.000254541	0.000230823	0.000208872	0.000186145	0.000166907	0.000146976	0.000128492	0.000113311	9.79079e-05	8.45494e-05	7.22351e-05	6.18359e-05	5.27405e-05	4.44266e-05	3.80943e-05	3.21944e-05	2.70394e-05	2.29435e-05	1.93599e-05	1.62323e-05	1.37386e-05	1.15446e-05	9.7676e-06	8.21241e-06	6.91205e-06	5.86919e-06	5.01649e-06	4.23169e-06	3.60897e-06	3.16403e-06	2.69615e-06	2.35234e-06	2.1053e-06	1.80995e-06	1.61217e-06	1.44856e-06	1.29259e-06	1.18937e-06	1.09085e-06	1.0143e-06
696.652	0.000521143	0.000503302	0.000480404	0.000387023	0.000371383	0.000349131	0.000325229	0.000301348	0.00027823	0.000254058	0.000230374	0.000208435	0.000185772	0.000166688	0.00014674	0.000128291	0.000113188	9.78274e-05	8.45057e-05	7.22349e-05	6.17999e-05	5.27492e-05	4.44438e-05	3.81022e-05	3.21997e-05	2.70582e-05	2.29622e-05	1.93748e-05	1.62566e-05	1.37559e-05	1.15635e-05	9.77847e-06	8.22867e-06	6.92697e-06	5.88291e-06	5.02598e-06	4.23622e-06	3.61746e-06	3.17664e-06	2.70125e-06	2.3531e-06	2.10652e-06	1.81454e-06	1.615e-06	1.45285e-06	1.29572e-06	1.19082e-06	1.09522e-06	1.01237e-06
697.094	0.000518103	0.000502113	0.000478729	0.000385579	0.000370749	0.000348504	0.000324448	0.000300366	0.000277541	0.000253485	0.00022983	0.000207953	0.000185376	0.000166393	0.00014647	0.000128033	0.000113053	9.77544e-05	8.44536e-05	7.21871e-05	6.17846e-05	5.27332e-05	4.44731e-05	3.81266e-05	3.22153e-05	2.70738e-05	2.29785e-05	1.94031e-05	1.62685e-05	1.37757e-05	1.1582e-05	9.79443e-06	8.25028e-06	6.94261e-06	5.88864e-06	5.03431e-06	4.24219e-06	3.62141e-06	3.18799e-06	2.70622e-06	2.35163e-06	2.1106e-06	1.81845e-06	1.62432e-06	1.45535e-06	1.29883e-06	1.19237e-06	1.09817e-06	1.01226e-06
[truncated: 6 more rows]
[truncated: 23 more columns]

## Sheet: H-polarization
Viewing angle (°)	0	2	4	6	8	10	12	14	16	18	20	22	24	26	28	30	32	34	36	38	40	42	44	46	48	50	52	54	56	58	60	62	64	66	68	70	72	74	76	78	80	82	84	86	88	90	92	94	96
Wavelength (nm)	Scattering spectra
[truncated: 682 more rows]
[truncated: 23 more columns]
